# Supplementary material for: The histone demethylase KDM4B regulates peritoneal seeding of ovarian cancer
Source: Oncogene. 2016 Nov 21;36(18):2565–76. doi: 10.1038/onc.2016.412 (PMC5418103; doi:10.1038/onc.2016.412)
Supplement: Supplementary Table S1 [file onc2016412x5.xlsx]

## Sheet: Sheet1
Supplemental Table S1. Summary of KDM4B staining in KUCC OVCAR TMAs.
Samples		Score (% of tissue)			% nuclei positive for KDM4B
		High	Low	Total	Mean	Median	STDEV	Range
Normal Ovary		0	9 (100)	9	0.4	0.3	0.4	0-1
High Grade Serous	Primary	19 (63.3)	11 (36.7)	30	22.4	20.8	18.6	0.7-61.1
	Metastases	20 (69)	9 (31)	29	19	17.6	13.6	0-54.2
	Totals	39 (66)	20 (33)	59	20.7	18.7	16.3	0-61.1
Mixed	Primary	9 (64.3)	5 (35.7)	14	17.5	14.4	15.9	0.4-44.5
	Metastases	3 (37.5)	5 (62.5)	8	10.4	5.1	10.9	1.3-30.2
	Totals	12 (54.5)	10 (46.5)	22	14.9	11.4	14.4	0.5-44.5
Other	Primary	4 (100)	0	4	18.6	18.5	6.9	10.4-27.1
	Metastases	2 (50)	2 (50)	4	19.9	18.5	19.3	1.8-40.7
	Totals	6 (75)	2 (25)	8	19.3	18.5	13.4	1.8-40.7
Supplemental Table S1. Summary of KDM4B staining in KUCC OVCAR TMAs. Nuclear staining of KDM4B was scored as described in Materials and Methods (represented as n (%)). Tumors with > 10% nuclei staining positive for KDM4B were considered "high," in a modification of a method described in (Goode, et al. 2011). “Mixed” contain various combinations of clear cell, endometrioid, and mucinous characteri…
