# Supplementary material for: The histone demethylase KDM4B regulates peritoneal seeding of ovarian cancer
Source: Oncogene. 2016 Nov 21;36(18):2565–76. doi: 10.1038/onc.2016.412 (PMC5418103; doi:10.1038/onc.2016.412)
Supplement: Supplementary Table S2 [file onc2016412x6.xlsx]

## Sheet: Sheet1
Samples		Score (% of tissue)			% nuclei positive for KDM4B
		High	Low	Total	Mean	Median	STDEV	Range
Normal Ovary		0	9 (100)	9	0.4	0.3	0.4	0-1
High Grade Serous	Primary	19 (63.3)	11 (36.7)	30	22.4	20.8	18.6	0.7-61.1
	Metastases	20 (69)	9 (31)	29	19	17.6	13.6	0-54.2
	Totals	39 (66)	20 (33)	59	20.7	18.7	16.3	0-61.1
Mixed	Primary	9 (64.3)	5 (35.7)	14	17.5	14.4	15.9	0.4-44.5
	Metastases	3 (37.5)	5 (62.5)	8	10.4	5.1	10.9	1.3-30.2
	Totals	12 (54.5)	10 (46.5)	22	14.9	11.4	14.4	0.5-44.5
Other	Primary	4 (100)	0	4	18.6	18.5	6.9	10.4-27.1
	Metastases	2 (50)	2 (50)	4	19.9	18.5	19.3	1.8-40.7
	Totals	6 (75)	2 (25)	8	19.3	18.5	13.4	1.8-40.7
Supplemental Table 1. Summary of KDM4B staining in KUCC OVCAR TMAs. Nuclear staining of KDM4B was scored as described in Materials and Methods (represented as n (%)). Tumors with > 10% nuclei staining positive for KDM4B were considered "high," in a modification of a method described in (Goode, et al. 2011). “Mixed” contain various combinations of clear cell, endometrioid, and mucinous characteris…

## Sheet: Sheet2
Supplemental Table S2. Immunohistochemical Scoring Data for KUCC OVCAR TMAs
Patient	Grade	histosubtype	tumor type	KDM4B (Avg. % nuclear staining)	CA9 (Avg Intensity Score)
1	III	serous	primary	35.47	3
2	III	serous	primary	2.9	2
3	III	serous	primary	21.93	3
4	III	serous	primary	30.1	1.67
6	III	serous	primary	1.5	2.33
7	III	serous	primary	20.7	2
8	II	serous	primary	29.13	2.33
9		serous	primary	56.4	2.67
12	III	serous	primary	23	2
13		serous	primary	34.43	2.67
16	III	serous	primary	33.57	2
17	III	serous	primary	6.6	3
20	III	serous	primary	4.13	2
21	III	serous	primary	37.9	2.67
22	III	serous	primary	27.9	2
23		serous	primary	14.33	2.67
24	III	serous	primary	54.35	3
25	III	serous	primary	61.07	2
26	III	serous	primary	4.5	2
31	III	serous	primary	40.07	3
38	III	serous	primary	2.73	2
39	III	serous	primary	56.85	3
40	III	serous	primary	0.73	2
41	III	serous	primary	7.37	2
42	III	serous	primary	1.53	2
43	III	serous	primary	15.93	3
45	III	serous	primary	15.97	3
46	III	serous	primary	2.77	2.33
47	III	serous	primary	6.07	2
49	II	serous	primary	20.83	3
1	III	serous	metastasis	24.73	2.67
2	III	serous	metastasis	1.33	2
3	III	serous	metastasis	38.87	3
4	III	serous	metastasis	8.53	2
6	III	serous	metastasis	5.6	2
7	III	serous	metastasis	15.7	2.33
8	II	serous	metastasis	14.97	2
9		serous	metastasis	54.2	3
12	III	serous	metastasis	21.8	2
13		serous	metastasis	24.67	3
16	III	serous	metastasis	25.43	2
17	III	serous	metastasis	28.2	2
20	III	serous	metastasis	6.37	1.33
21	III	serous	metastasis	18.7	NA
22	III	serous	metastasis	39.13	2
23		serous	metastasis	16.3	2
24	III	serous	metastasis	42.97	2
25	III	serous	metastasis	19.87	2
26	III	serous	metastasis	7	2.5
38	III	serous	metastasis	10.97	2
39	III	serous	metastasis	33.1	3
40	III	serous	metastasis	14.83	2
41	III	serous	metastasis	17.57	2.67
42	III	serous	metastasis	0	NA
43	III	serous	metastasis	0.87	2.33
45	III	serous	metastasis	19.13	3
46	III	serous	metastasis	3.1	2
47	III	serous	metastasis	7.6	2
49	II	serous	metastasis	28.3	3
10	II	mixed	primary	1.2	1.33
18	III	mixed	primary	42.2	2
19	III	mixed	primary	15.43	2.33
27	III	mixed	primary	44.5	2
28	III	mixed	primary	24.53	2
29	III	mixed	primary	7.97	3
30	III	mixed	primary	13.33	2.67
32	II	mixed	primary	43.1	2
33	III	mixed	primary	11.6	2
34	III	mixed	primary	1.23	2
35	III	mixed	primary	1.23	1
36	III	mixed	primary	0.47	2
44	III	mixed	primary	21.43	2
48	III	mixed	primary	16.1	1
10	II	mixed	metastasis	30.23	2
18	III	mixed	metastasis	4.5	2
19	III	mixed	metastasis	24.17	3
34	III	mixed	metastasis	4.13	2
35	III	mixed	metastasis	1.3	1
36	III	mixed	metastasis	2.13	2
44	III	mixed	metastasis	11.23	2
48	III	mixed	metastasis	5.7	2
5	III	other	primary	27.13	3
11	III	other	primary	19.27	2.67
14	III	other	primary	10.37	2
15	III	other	primary	17.7	2
5	III	other	metastasis	31.83	3
11	III	other	metastasis	1.83	2.33
14	III	other	metastasis	5.23	1.67
15	III	other	metastasis	40.73	2.33
37	III	not EOC	primary	10.57	3
37	III	not EOC	metastasis	4.53	2
Supplemental Table S2. Immunohistochemical Scoring Data for KUCC OVCAR TMAs. Tumors are listed by de-identified patient sample # with corresponding tumor grade (most are FIGO grade III), pathology histological subtype (histosubtype; serous, mixed, other, and not EOC), tumor type (primary, metastasis), and average scores for KDM4B nuclear staining (% nuclear staining) and CA9 intensity scores (0-3…
