# Supplementary material for: The histone demethylase KDM4B regulates peritoneal seeding of ovarian cancer
Source: Oncogene. 2016 Nov 21;36(18):2565–76. doi: 10.1038/onc.2016.412 (PMC5418103; doi:10.1038/onc.2016.412)
Supplement: Supplementary Table S3 [file onc2016412x7.xlsx]

## Sheet: Sheet1
Supplementary Table S3. Summary of Ingenuity Pathway Analysis of KDm4B-Regulated Genes in 21% and 0.5% Oxygen.
Top Bio Functions in 21% Oxygen				Top Bio Functions in 0.5% Oxygen
Diseases and Disorders				Diseases and Disorders
Name	P-value	# Molecules		Name	P-value	# Molecules
Cancer	6.37E-20 - 7.63E-04	496		Inflammatory Response	1.64E-12 - 5.57E-03	97
Gastrointestinal Disease	4.81E-16 - 8.16E-04	422		Inflammatory Disease	5.53E-05 - 4.52E-03	90
Hematological Disease	5.56E-13 - 7.63E-04	141		Renal and Urological Disease	5.53E-05 - 3.50E-03	29
Genetic Disorder	2.03E-11 - 7.94E-04	249		Respiratory Disease	1.46E-04 - 2.11E-03	22
Infectious Disease	9.82E-11 - 6.64E-04	187		Hematological Disease	1.48E-04 - 3.26E-03	8
Molecular and Cellular Functions				Molecular and Cellular Functions
Name	P-value	# Molecules		Name	P-value	# Molecules
Cell Cycle	7.00E-15 - 8.16E-04	239		Cellular Movement	2.51E-10 - 5.57E-03	77
Cellular Assembly and Organization	6.70E-14 - 7.94E-04	197		Cellular Development	8.92E-10 - 4.14E-03	99
DNA Replication, Recombination, and Repair	6.70E-14 - 8.16E-04	182		Cell Death	4.59E-07 - 5.57E-03	100
Cell Death	8.00E-14 - 8.19E-04	353		Cell-To-Cell Signaling and Interaction	8.13E-07 - 5.57E-03	78
Post-Translational Modification	1.29E-08 - 7.92E-04	153		Antigen Presentation	1.00E-06 - 4.46E-03	50
