# Supplementary material for: The histone demethylase KDM4B regulates peritoneal seeding of ovarian cancer
Source: Oncogene. 2016 Nov 21;36(18):2565–76. doi: 10.1038/onc.2016.412 (PMC5418103; doi:10.1038/onc.2016.412)
Supplement: Supplementary Table S4 [file onc2016412x8.xls]

## Sheet: AJK02_T02B
Supplemental Table S4. Down-regulated genes in normoxic SKOV3ip.1 cells following siRNA to KDM4B (SiKDM4B vs. SiControl) with Fold-Change less than or equal -1.4 (p-value less than or equal to 0.05)
Probe Set ID	Fold-Change	p-value	p-value(FDR step-up)	seqname	strand	category	gene_assignment
2571510	-6.21951	6.95e-06	0.000854733	chr2	-	main	NM_000576 // IL1B // interleukin 1, beta // 2q14 // 3553 /// ENST00000263341 // IL1B // interleukin 1, beta // 2q14 // 3553 /// BC008678 // IL1B // interleukin 1, beta // 2q14 // 3553 /// ENST00000418817 // IL1B // interleukin 1, beta // 2q14 // 3553 /// ENST00000432018 // IL1B // interleukin 1, beta // 2q14 // 3553 /// ENST00000416750 // IL1B // interleukin 1, beta // 2q14 // 3553
3422855	-5.52639	0.00128992	0.0180844	chr12	+	main	NM_006851 // GLIPR1 // GLI pathogenesis-related 1 // 12q21.2 // 11010 /// NM_007043 // KRR1 // KRR1, small subunit (SSU) processome component, homolog (yeast) // 12q21.2 // 11103 /// ENST00000266659 // GLIPR1 // GLI pathogenesis-related 1 // 12q21.2 // 11010 /// ENST00000229214 // KRR1 // KRR1, small subunit (SSU) processome component, homolog (yeast) // 12q21.2 // 11103 /// BC012510 // GLIPR1 //…
2831968	-5.47379	0.00608381	0.0386924	---	---	normgene->exon	---
2992576	-5.13112	1.66e-06	0.00042556	chr7	+	main	NM_000600 // IL6 // interleukin 6 (interferon, beta 2) // 7p21 // 3569 /// ENST00000404625 // IL6 // interleukin 6 (interferon, beta 2) // 7p21 // 3569 /// ENST00000258743 // IL6 // interleukin 6 (interferon, beta 2) // 7p21 // 3569 /// AK298013 // IL6 // interleukin 6 (interferon, beta 2) // 7p21 // 3569 /// ENST00000420258 // IL6 // interleukin 6 (interferon, beta 2) // 7p21 // 3569 /// ENST000…
3763270	-4.71388	8.03e-08	7.07e-05	chr17	-	main	NM_012329 // MMD // monocyte to macrophage differentiation-associated // 17q // 23531 /// ENST00000262065 // MMD // monocyte to macrophage differentiation-associated // 17q // 23531 /// AY424289 // MMD // monocyte to macrophage differentiation-associated // 17q // 23531
3958347	-4.66791	0.0411175	0.110599	---	---	normgene->intron	---
2982319	-4.53597	7.82e-06	0.000910964	chr6	-	main	NM_001024465 // SOD2 // superoxide dismutase 2, mitochondrial // 6q25.3 // 6648 /// NM_001024466 // SOD2 // superoxide dismutase 2, mitochondrial // 6q25.3 // 6648 /// NM_000636 // SOD2 // superoxide dismutase 2, mitochondrial // 6q25.3 // 6648 /// ENST00000367055 // SOD2 // superoxide dismutase 2, mitochondrial // 6q25.3 // 6648 /// ENST00000367054 // SOD2 // superoxide dismutase 2, mitochondria…
3095223	-4.50979	7.46e-05	0.00348749	chr8	+	main	NM_002164 // IDO1 // indoleamine 2,3-dioxygenase 1 // 8p12-p11 // 3620 /// ENST00000253513 // IDO1 // indoleamine 2,3-dioxygenase 1 // 8p12-p11 // 3620 /// M34455 // IDO1 // indoleamine 2,3-dioxygenase 1 // 8p12-p11 // 3620
7385547	-4.4934	2.99e-05	0.00190223	chr17	+	main	NM_002982 // CCL2 // chemokine (C-C motif) ligand 2 // 17q11.2-q12 // 6347 /// ENST00000225831 // CCL2 // chemokine (C-C motif) ligand 2 // 17q11.2-q12 // 6347 /// M24545 // CCL2 // chemokine (C-C motif) ligand 2 // 17q11.2-q12 // 6347
3551709	-4.49127	0.00356457	0.0295295	---	---	normgene->intron	---
2530713	-4.45451	9.28e-06	0.000987021	chr2	+	main	NM_004591 // CCL20 // chemokine (C-C motif) ligand 20 // 2q33-q37 // 6364 /// NM_001130046 // CCL20 // chemokine (C-C motif) ligand 20 // 2q33-q37 // 6364 /// ENST00000358813 // CCL20 // chemokine (C-C motif) ligand 20 // 2q33-q37 // 6364 /// ENST00000409189 // CCL20 // chemokine (C-C motif) ligand 20 // 2q33-q37 // 6364 /// BC020698 // CCL20 // chemokine (C-C motif) ligand 20 // 2q33-q37 // 6364
2353283	-4.24743	8.16e-05	0.00366631	chr1	+	main	NM_138959 // VANGL1 // vang-like 1 (van gogh, Drosophila) // 1p13.1 // 81839 /// NM_001172412 // VANGL1 // vang-like 1 (van gogh, Drosophila) // 1p13.1 // 81839 /// NM_001172411 // VANGL1 // vang-like 1 (van gogh, Drosophila) // 1p13.1 // 81839 /// ENST00000355485 // VANGL1 // vang-like 1 (van gogh, Drosophila) // 1p13.1 // 81839 /// ENST00000369510 // VANGL1 // vang-like 1 (van gogh, Drosophila)…
3201345	-4.24239	1.21e-06	0.000367537	chr9	-	main	NR_029505 // MIR31 // microRNA 31 // 9p21.3 // 407035 /// NR_027054 // LOC554202 // hypothetical LOC554202 // 9p21.3 // 554202
2536347	-4.19179	8.08e-06	0.000925767	---	---	normgene->exon	---
2421883	-4.1762	3.64e-08	4.98e-05	chr1	-	main	NM_002053 // GBP1 // guanylate binding protein 1, interferon-inducible, 67kDa // 1p22.2 // 2633 /// ENST00000370473 // GBP1 // guanylate binding protein 1, interferon-inducible, 67kDa // 1p22.2 // 2633 /// AB208912 // GBP1 // guanylate binding protein 1, interferon-inducible, 67kDa // 1p22.2 // 2633 /// ENST00000422952 // GBP1 // guanylate binding protein 1, interferon-inducible, 67kDa // 1p22.2 …
2968401	-4.14276	0.0113006	0.0528893	---	---	normgene->intron	---
3848039	-4.00055	0.000289242	0.00815913	chr19	-	main	NM_000064 // C3 // complement component 3 // 19p13.3-p13.2 // 718 /// ENST00000245907 // C3 // complement component 3 // 19p13.3-p13.2 // 718 /// BC150179 // C3 // complement component 3 // 19p13.3-p13.2 // 718 /// ENST00000428815 // C3 // complement component 3 // 19p13.3-p13.2 // 718
2946225	-3.9901	0.00118318	0.0174201	chr6	-	main	NM_021062 // HIST1H2BB // histone cluster 1, H2bb // 6p21.3 // 3018 /// ENST00000357905 // HIST1H2BB // histone cluster 1, H2bb // 6p21.3 // 3018 /// BC096728 // HIST1H2BB // histone cluster 1, H2bb // 6p21.3 // 3018
3470344	-3.95119	0.00123399	0.0178685	---	---	normgene->intron	---
3778504	-3.92234	9.55e-08	7.94e-05	chr18	+	main	NM_006868 // RAB31 // RAB31, member RAS oncogene family // 18p11.3 // 11031 /// ENST00000306096 // RAB31 // RAB31, member RAS oncogene family // 18p11.3 // 11031 /// AF183421 // RAB31 // RAB31, member RAS oncogene family // 18p11.3 // 11031 /// ENST00000435762 // RAB31 // RAB31, member RAS oncogene family // 18p11.3 // 11031
2318637	-3.88477	1.09e-10	1.91e-06	chr1	+	main	NM_004781 // VAMP3 // vesicle-associated membrane protein 3 (cellubrevin) // 1p36.23 // 9341 /// ENST00000054666 // VAMP3 // vesicle-associated membrane protein 3 (cellubrevin) // 1p36.23 // 9341 /// BC007050 // VAMP3 // vesicle-associated membrane protein 3 (cellubrevin) // 1p36.23 // 9341
3201359	-3.73753	0.000478932	0.0107076	chr9	-	main	NM_176891 // IFNE // interferon, epsilon // 9p21.3 // 338376 /// ENST00000448696 // IFNE // interferon, epsilon // 9p21.3 // 338376 /// AY358570 // IFNE // interferon, epsilon // 9p21.3 // 338376
2874735	-3.64466	0.0113948	0.0531078	---	---	normgene->intron	---
2536350	-3.6395	0.000384951	0.00967255	---	---	normgene->exon	---
2496962	-3.59522	1.36e-05	0.00129277	chr2	+	main	NM_000877 // IL1R1 // interleukin 1 receptor, type I // 2q12 // 3554 /// ENST00000410023 // IL1R1 // interleukin 1 receptor, type I // 2q12 // 3554 /// ENST00000233946 // IL1R1 // interleukin 1 receptor, type I // 2q12 // 3554 /// M27492 // IL1R1 // interleukin 1 receptor, type I // 2q12 // 3554 /// BC067506 // IL1R1 // interleukin 1 receptor, type I // 2q12 // 3554 /// BC075062 // IL1R1 // inter…
3448975	-3.55939	2.27e-06	0.000500655	chr12	-	main	NM_016570 // ERGIC2 // ERGIC and golgi 2 // 12p11.22 // 51290 /// ENST00000360150 // ERGIC2 // ERGIC and golgi 2 // 12p11.22 // 51290 /// AL834128 // ERGIC2 // ERGIC and golgi 2 // 12p11.22 // 51290 /// ENST00000201023 // ERGIC2 // ERGIC and golgi 2 // 12p11.22 // 51290
3190190	-3.55696	0.000326448	0.0087308	chr9	+	main	NM_005564 // LCN2 // lipocalin 2 // 9q34 // 3934 /// ENST00000373017 // LCN2 // lipocalin 2 // 9q34 // 3934 /// ENST00000277480 // LCN2 // lipocalin 2 // 9q34 // 3934 /// AK316217 // LCN2 // lipocalin 2 // 9q34 // 3934 /// ENST00000373013 // LCN2 // lipocalin 2 // 9q34 // 3934 /// ENST00000372998 // LCN2 // lipocalin 2 // 9q34 // 3934
3564790	-3.48863	2.27e-07	0.000121804	chr14	-	main	NM_014584 // ERO1L // ERO1-like (S. cerevisiae) // 14q22.1 // 30001 /// ENST00000395686 // ERO1L // ERO1-like (S. cerevisiae) // 14q22.1 // 30001 /// AF081886 // ERO1L // ERO1-like (S. cerevisiae) // 14q22.1 // 30001 /// ENST00000359133 // ERO1L // ERO1-like (S. cerevisiae) // 14q22.1 // 30001
2870828	-3.43884	1.01e-05	0.0010583	chr5	-	main	NM_139164 // STARD4 // StAR-related lipid transfer (START) domain containing 4 // 5q22.1 // 134429 /// ENST00000296632 // STARD4 // StAR-related lipid transfer (START) domain containing 4 // 5q22.1 // 134429 /// AK315869 // STARD4 // StAR-related lipid transfer (START) domain containing 4 // 5q22.1 // 134429 /// ENST00000505803 // STARD4 // StAR-related lipid transfer (START) domain containing 4 …
3535922	-3.42345	6.5e-06	0.0008323	chr14	+	main	NM_145251 // STYX // serine/threonine/tyrosine interacting protein // --- // 6815 /// NM_001130701 // STYX // serine/threonine/tyrosine interacting protein // --- // 6815 /// BC146995 // STYX // serine/threonine/tyrosine interacting protein // --- // 6815
3365330	-3.35436	0.00389889	0.0309822	chr11	-	main	NM_000331 // SAA1 // serum amyloid A1 // 11p15.1 // 6288 /// NM_030754 // SAA2 // serum amyloid A2 // 11p15.1-p14 // 6289 /// NM_001127380 // SAA2 // serum amyloid A2 // 11p15.1-p14 // 6289 /// NM_001178006 // SAA1 // serum amyloid A1 // 11p15.1 // 6288 /// NM_199161 // SAA1 // serum amyloid A1 // 11p15.1 // 6288 /// BC020795 // SAA2 // serum amyloid A2 // 11p15.1-p14 // 6289 /// BC105796 // SAA1…
3425134	-3.35086	6.77e-06	0.000842244	chr12	+	main	NM_181783 // TMTC3 // transmembrane and tetratricopeptide repeat containing 3 // 12q21.32 // 160418 /// ENST00000266712 // TMTC3 // transmembrane and tetratricopeptide repeat containing 3 // 12q21.32 // 160418 /// BX538169 // TMTC3 // transmembrane and tetratricopeptide repeat containing 3 // 12q21.32 // 160418
2631845	-3.34662	1.1e-05	0.0011195	chr3	+	main	NM_014043 // CHMP2B // chromatin modifying protein 2B // 3p11.2 // 25978 /// ENST00000263780 // CHMP2B // chromatin modifying protein 2B // 3p11.2 // 25978 /// BC001553 // CHMP2B // chromatin modifying protein 2B // 3p11.2 // 25978
3556816	-3.31774	4.92e-05	0.00265025	chr14	-	main	NM_003982 // SLC7A7 // solute carrier family 7 (cationic amino acid transporter, y+ system), member 7 // 14q11.2 // 9056 /// NM_001126106 // SLC7A7 // solute carrier family 7 (cationic amino acid transporter, y+ system), member 7 // 14q11.2 // 9056 /// NM_001126105 // SLC7A7 // solute carrier family 7 (cationic amino acid transporter, y+ system), member 7 // 14q11.2 // 9056 /// ENST00000397532 //…
3749528	-3.31737	0.0354898	0.100978	---	---	normgene->exon	---
3484060	-3.31342	3.35e-07	0.000158179	chr13	+	main	NM_001629 // ALOX5AP // arachidonate 5-lipoxygenase-activating protein // 13q12 // 241 /// ENST00000380490 // ALOX5AP // arachidonate 5-lipoxygenase-activating protein // 13q12 // 241 /// BC018538 // ALOX5AP // arachidonate 5-lipoxygenase-activating protein // 13q12 // 241
3322099	-3.28373	0.000921915	0.0152527	---	---	normgene->intron	---
3577612	-3.24949	1.74e-07	0.000112951	chr14	-	main	NM_001002236 // SERPINA1 // serpin peptidase inhibitor, clade A (alpha-1 antiproteinase, antitrypsin), member 1 // 14q32.1 // 5265 /// NM_001127701 // SERPINA1 // serpin peptidase inhibitor, clade A (alpha-1 antiproteinase, antitrypsin), member 1 // 14q32.1 // 5265 /// NM_001127703 // SERPINA1 // serpin peptidase inhibitor, clade A (alpha-1 antiproteinase, antitrypsin), member 1 // 14q32.1 // 526…
2857416	-3.19902	5.38e-06	0.000744632	chr5	-	main	NM_002184 // IL6ST // interleukin 6 signal transducer (gp130, oncostatin M receptor) // 5q11 // 3572 /// NM_175767 // IL6ST // interleukin 6 signal transducer (gp130, oncostatin M receptor) // 5q11 // 3572 /// NM_001190981 // IL6ST // interleukin 6 signal transducer (gp130, oncostatin M receptor) // 5q11 // 3572 /// ENST00000381298 // IL6ST // interleukin 6 signal transducer (gp130, oncostatin M …
3257098	-3.18292	2.27e-06	0.000500655	chr10	+	main	NM_000043 // FAS // Fas (TNF receptor superfamily, member 6) // 10q24.1 // 355 /// NM_152872 // FAS // Fas (TNF receptor superfamily, member 6) // 10q24.1 // 355 /// NM_152871 // FAS // Fas (TNF receptor superfamily, member 6) // 10q24.1 // 355 /// NR_028036 // FAS // Fas (TNF receptor superfamily, member 6) // 10q24.1 // 355 /// NR_028033 // FAS // Fas (TNF receptor superfamily, member 6) // 10q…
3126087	-3.1786	1.48e-06	0.00041296	chr8	-	main	NM_177924 // ASAH1 // N-acylsphingosine amidohydrolase (acid ceramidase) 1 // 8p22 // 427 /// NM_004315 // ASAH1 // N-acylsphingosine amidohydrolase (acid ceramidase) 1 // 8p22 // 427 /// NM_001127505 // ASAH1 // N-acylsphingosine amidohydrolase (acid ceramidase) 1 // 8p22 // 427 /// ENST00000262097 // ASAH1 // N-acylsphingosine amidohydrolase (acid ceramidase) 1 // 8p22 // 427 /// ENST0000038173…
2944025	-3.17826	0.000227677	0.00696995	chr6	-	main	NM_000367 // TPMT // thiopurine S-methyltransferase // 6p22.3 // 7172 /// ENST00000309983 // TPMT // thiopurine S-methyltransferase // 6p22.3 // 7172 /// BC009596 // TPMT // thiopurine S-methyltransferase // 6p22.3 // 7172
3275562	-3.17427	0.0355621	0.101146	---	---	normgene->intron	---
3414846	-3.17055	3.28e-07	0.000158179	chr12	+	main	NM_014764 // DAZAP2 // DAZ associated protein 2 // 12q12 // 9802 /// NM_001136266 // DAZAP2 // DAZ associated protein 2 // 12q12 // 9802 /// NM_001136264 // DAZAP2 // DAZ associated protein 2 // 12q12 // 9802 /// NM_001136267 // DAZAP2 // DAZ associated protein 2 // 12q12 // 9802 /// NM_001136268 // DAZAP2 // DAZ associated protein 2 // 12q12 // 9802 /// NM_001136269 // DAZAP2 // DAZ associated p…
3430086	-3.15977	4.32e-05	0.00245605	chr12	+	main	NM_152772 // TCP11L2 // t-complex 11 (mouse)-like 2 // 12q23.3 // 255394 /// ENST00000299045 // TCP11L2 // t-complex 11 (mouse)-like 2 // 12q23.3 // 255394 /// BC033617 // TCP11L2 // t-complex 11 (mouse)-like 2 // 12q23.3 // 255394
2841360	-3.09949	0.00680699	0.0406922	---	---	normgene->intron	---
3907234	-3.06335	0.000577826	0.0117964	chr20	-	main	NM_002999 // SDC4 // syndecan 4 // 20q12 // 6385 /// ENST00000372733 // SDC4 // syndecan 4 // 20q12 // 6385 /// D13292 // SDC4 // syndecan 4 // 20q12 // 6385
2639129	-3.05309	2.38e-09	1.05e-05	chr3	+	main	NM_032839 // DIRC2 // disrupted in renal carcinoma 2 // 3q21.1 // 84925 /// ENST00000261038 // DIRC2 // disrupted in renal carcinoma 2 // 3q21.1 // 84925 /// AK075158 // DIRC2 // disrupted in renal carcinoma 2 // 3q21.1 // 84925 /// ENST00000477647 // DIRC2 // disrupted in renal carcinoma 2 // 3q21.1 // 84925 /// ENST00000324630 // DIRC2 // disrupted in renal carcinoma 2 // 3q21.1 // 84925
2536345	-3.03397	1.63e-05	0.00139381	---	---	normgene->exon	---
3012019	-3.03019	1.38e-06	0.000395227	chr7	+	main	NM_001185072 // CLDN12 // claudin 12 // 7q21 // 9069 /// NM_001185073 // CLDN12 // claudin 12 // 7q21 // 9069 /// NM_012129 // CLDN12 // claudin 12 // 7q21 // 9069 /// ENST00000496677 // CLDN12 // claudin 12 // 7q21 // 9069 /// ENST00000287916 // CLDN12 // claudin 12 // 7q21 // 9069 /// ENST00000394605 // CLDN12 // claudin 12 // 7q21 // 9069 /// BC068532 // CLDN12 // claudin 12 // 7q21 // 9069 //…
3718555	-2.99046	4.02e-05	0.00233349	chr17	+	main	NM_144975 // SLFN5 // schlafen family member 5 // 17q12 // 162394 /// ENST00000299977 // SLFN5 // schlafen family member 5 // 17q12 // 162394 /// AK303299 // SLFN5 // schlafen family member 5 // 17q12 // 162394
3740596	-2.9878	0.00975626	0.0488946	---	---	normgene->intron	---
3819671	-2.98207	0.00383118	0.0306982	---	---	normgene->intron	---
2536364	-2.9808	3.45e-07	0.000158179	---	---	normgene->exon	---
2363618	-2.97481	0.0062332	0.0391601	chr1	+	main	NM_003001 // SDHC // succinate dehydrogenase complex, subunit C, integral membrane protein, 15kDa // 1q23.3 // 6391 /// NM_001035511 // SDHC // succinate dehydrogenase complex, subunit C, integral membrane protein, 15kDa // 1q23.3 // 6391 /// NM_001035512 // SDHC // succinate dehydrogenase complex, subunit C, integral membrane protein, 15kDa // 1q23.3 // 6391 /// NM_001035513 // SDHC // succinate…
2781813	-2.96434	4.02e-05	0.00233349	chr4	-	main	NM_024090 // ELOVL6 // ELOVL family member 6, elongation of long chain fatty acids (FEN1/Elo2, SUR4/Elo3-like, yeast) // 4q25 // 79071 /// NM_001130721 // ELOVL6 // ELOVL family member 6, elongation of long chain fatty acids (FEN1/Elo2, SUR4/Elo3-like, yeast) // 4q25 // 79071 /// ENST00000394607 // ELOVL6 // ELOVL family member 6, elongation of long chain fatty acids (FEN1/Elo2, SUR4/Elo3-like, y…
3975869	-2.95611	1.28e-06	0.00038139	chrX	+	main	NM_006915 // RP2 // retinitis pigmentosa 2 (X-linked recessive) // Xp11.3 // 6102 /// ENST00000218340 // RP2 // retinitis pigmentosa 2 (X-linked recessive) // Xp11.3 // 6102 /// BC043348 // RP2 // retinitis pigmentosa 2 (X-linked recessive) // Xp11.3 // 6102
2840688	-2.95596	0.0372187	0.10383	---	---	normgene->intron	---
2536464	-2.9522	0.00994895	0.0493799	---	---	normgene->intron	---
2536303	-2.94943	0.00111483	0.0168837	---	---	normgene->exon	---
3828112	-2.94547	1.73e-06	0.000432948	chr19	+	main	NM_001238 // CCNE1 // cyclin E1 // 19q12 // 898 /// NM_057182 // CCNE1 // cyclin E1 // 19q12 // 898 /// ENST00000262643 // CCNE1 // cyclin E1 // 19q12 // 898 /// ENST00000444983 // CCNE1 // cyclin E1 // 19q12 // 898 /// BC035498 // CCNE1 // cyclin E1 // 19q12 // 898 /// ENST00000357943 // CCNE1 // cyclin E1 // 19q12 // 898
2939034	-2.91309	1.82e-07	0.000114485	chr6	-	main	NM_004155 // SERPINB9 // serpin peptidase inhibitor, clade B (ovalbumin), member 9 // 6p25 // 5272 /// ENST00000380698 // SERPINB9 // serpin peptidase inhibitor, clade B (ovalbumin), member 9 // 6p25 // 5272 /// BC002538 // SERPINB9 // serpin peptidase inhibitor, clade B (ovalbumin), member 9 // 6p25 // 5272
3722329	-2.88292	0.00220416	0.0234922	---	---	normgene->intron	---
2927506	-2.87261	6.04e-06	0.000801001	chr6	+	main	NM_006290 // TNFAIP3 // tumor necrosis factor, alpha-induced protein 3 // 6q23 // 7128 /// ENST00000237289 // TNFAIP3 // tumor necrosis factor, alpha-induced protein 3 // 6q23 // 7128 /// M59465 // TNFAIP3 // tumor necrosis factor, alpha-induced protein 3 // 6q23 // 7128 /// ENST00000420009 // TNFAIP3 // tumor necrosis factor, alpha-induced protein 3 // 6q23 // 7128 /// ENST00000433680 // TNFAIP3…
3322700	-2.87046	0.00106049	0.0164615	chr11	+	main	NM_000331 // SAA1 // serum amyloid A1 // 11p15.1 // 6288 /// NM_001178006 // SAA1 // serum amyloid A1 // 11p15.1 // 6288 /// NM_199161 // SAA1 // serum amyloid A1 // 11p15.1 // 6288 /// NM_030754 // SAA2 // serum amyloid A2 // 11p15.1-p14 // 6289 /// BC105796 // SAA1 // serum amyloid A1 // 11p15.1 // 6288 /// M26152 // SAA2 // serum amyloid A2 // 11p15.1-p14 // 6289
2841394	-2.86346	7.89e-06	0.000914586	---	---	normgene->intron	---
2731332	-2.84949	1.33e-05	0.00128935	chr4	+	main	NM_000584 // IL8 // interleukin 8 // 4q13-q21 // 3576 /// ENST00000307407 // IL8 // interleukin 8 // 4q13-q21 // 3576 /// M17017 // IL8 // interleukin 8 // 4q13-q21 // 3576
3422231	-2.83846	0.000119051	0.00460532	chr12	+	main	NM_018279 // TMEM19 // transmembrane protein 19 // 12q21.1 // 55266 /// ENST00000266673 // TMEM19 // transmembrane protein 19 // 12q21.1 // 55266 /// BC008596 // TMEM19 // transmembrane protein 19 // 12q21.1 // 55266 /// ENST00000422859 // TMEM19 // transmembrane protein 19 // 12q21.1 // 55266
3127818	-2.83164	3.84e-08	4.98e-05	chr8	-	main	NM_002318 // LOXL2 // lysyl oxidase-like 2 // 8p21.3 // 4017 /// U89942 // LOXL2 // lysyl oxidase-like 2 // 8p21.3 // 4017 /// ENST00000404624 // LOXL2 // lysyl oxidase-like 2 // 8p21.3 // 4017
3556130	-2.82773	0.0137237	0.0584165	---	---	normgene->intron	---
2610359	-2.81582	2.76e-07	0.000141133	chr3	+	main	NM_001570 // IRAK2 // interleukin-1 receptor-associated kinase 2 // 3p25.3 // 3656 /// ENST00000256458 // IRAK2 // interleukin-1 receptor-associated kinase 2 // 3p25.3 // 3656 /// BC125184 // IRAK2 // interleukin-1 receptor-associated kinase 2 // 3p25.3 // 3656
3061651	-2.8108	6.93e-09	2.03e-05	chr7	-	main	NM_005868 // BET1 // blocked early in transport 1 homolog (S. cerevisiae) // 7q21.1-q22 // 10282 /// ENST00000222547 // BET1 // blocked early in transport 1 homolog (S. cerevisiae) // 7q21.1-q22 // 10282 /// BC000899 // BET1 // blocked early in transport 1 homolog (S. cerevisiae) // 7q21.1-q22 // 10282 /// ENST00000357520 // BET1 // blocked early in transport 1 homolog (S. cerevisiae) // 7q21.1-q…
3958339	-2.80586	0.00425984	0.0324441	---	---	normgene->intron	---
2798915	-2.8052	6.51e-05	0.00320413	chr5	+	main	NM_004237 // TRIP13 // thyroid hormone receptor interactor 13 // 5p15.33 // 9319 /// NM_001166260 // TRIP13 // thyroid hormone receptor interactor 13 // 5p15.33 // 9319 /// ENST00000166345 // TRIP13 // thyroid hormone receptor interactor 13 // 5p15.33 // 9319 /// BC019294 // TRIP13 // thyroid hormone receptor interactor 13 // 5p15.33 // 9319 /// ENST00000354240 // TRIP13 // thyroid hormone recept…
3958323	-2.80409	0.0122025	0.05468	---	---	normgene->intron	---
2330687	-2.79441	9.1e-07	0.000290248	chr1	+	main	NM_025079 // ZC3H12A // zinc finger CCCH-type containing 12A // 1p34.3 // 80149 /// ENST00000373087 // ZC3H12A // zinc finger CCCH-type containing 12A // 1p34.3 // 80149 /// ENST00000373082 // ZC3H12A // zinc finger CCCH-type containing 12A // 1p34.3 // 80149 /// AK093343 // ZC3H12A // zinc finger CCCH-type containing 12A // 1p34.3 // 80149
2705706	-2.78255	0.0116036	0.0534781	chr3	-	main	NM_003810 // TNFSF10 // tumor necrosis factor (ligand) superfamily, member 10 // 3q26 // 8743 /// NR_033994 // TNFSF10 // tumor necrosis factor (ligand) superfamily, member 10 // 3q26 // 8743 /// NM_001190942 // TNFSF10 // tumor necrosis factor (ligand) superfamily, member 10 // 3q26 // 8743 /// NM_001190943 // TNFSF10 // tumor necrosis factor (ligand) superfamily, member 10 // 3q26 // 8743 /// E…
3275542	-2.77524	0.00566503	0.0373123	---	---	normgene->intron	---
2791419	-2.76566	4.69e-05	0.00256124	chr4	-	main	NM_001128424 // FAM198B // family with sequence similarity 198, member B // 4q32.1 // 51313 /// NM_016613 // FAM198B // family with sequence similarity 198, member B // 4q32.1 // 51313 /// NM_001031700 // FAM198B // family with sequence similarity 198, member B // 4q32.1 // 51313 /// ENST00000337222 // FAM198B // family with sequence similarity 198, member B // 4q32.1 // 51313 /// ENST00000296530…
2417528	-2.76237	9.65e-05	0.0040687	chr1	-	main	NM_001114120 // DEPDC1 // DEP domain containing 1 // 1p31.2 // 55635 /// NM_017779 // DEPDC1 // DEP domain containing 1 // 1p31.2 // 55635 /// ENST00000456315 // DEPDC1 // DEP domain containing 1 // 1p31.2 // 55635 /// ENST00000370966 // DEPDC1 // DEP domain containing 1 // 1p31.2 // 55635 /// ENST00000370965 // DEPDC1 // DEP domain containing 1 // 1p31.2 // 55635 /// AB281187 // DEPDC1 // DEP do…
3504760	-2.75914	0.0019392	0.0219913	chr13	-	main	AK098818 // ZDHHC20 // zinc finger, DHHC-type containing 20 // 13q12.11 // 253832 /// AL833626 // ZDHHC20 // zinc finger, DHHC-type containing 20 // 13q12.11 // 253832
3322085	-2.74122	0.0216431	0.0753536	---	---	normgene->intron	---
2823551	-2.7292	5.33e-06	0.000742885	chr5	+	main	NM_002372 // MAN2A1 // mannosidase, alpha, class 2A, member 1 // 5q21-q22 // 4124 /// ENST00000261483 // MAN2A1 // mannosidase, alpha, class 2A, member 1 // 5q21-q22 // 4124 /// D63998 // MAN2A1 // mannosidase, alpha, class 2A, member 1 // 5q21-q22 // 4124 /// BC142656 // MAN2A1 // mannosidase, alpha, class 2A, member 1 // 5q21-q22 // 4124 /// BC142696 // MAN2A1 // mannosidase, alpha, class 2A, m…
2805176	-2.72858	1.76e-05	0.00146095	chr5	+	main	NM_018356 // C5orf22 // chromosome 5 open reading frame 22 // 5p13.3 // 55322 /// ENST00000325366 // C5orf22 // chromosome 5 open reading frame 22 // 5p13.3 // 55322 /// BC032845 // C5orf22 // chromosome 5 open reading frame 22 // 5p13.3 // 55322 /// ENST00000355907 // C5orf22 // chromosome 5 open reading frame 22 // 5p13.3 // 55322 /// ENST00000510659 // C5orf22 // chromosome 5 open reading fram…
2536363	-2.72798	1.58e-07	0.000109357	---	---	normgene->exon	---
2536353	-2.72509	0.000145527	0.0052	---	---	normgene->exon	---
3725898	-2.7094	0.0105574	0.0509903	---	---	normgene->intron	---
3556160	-2.70504	0.0316393	0.0938183	---	---	normgene->intron	---
3699890	-2.69606	0.00124959	0.01793	---	---	normgene->intron	---
3556250	-2.6935	0.0116044	0.0534781	---	---	normgene->intron	---
2386747	-2.6818	5.13e-06	0.000737302	chr1	+	main	NM_003272 // GPR137B // G protein-coupled receptor 137B // 1q42-q43 // 7107 /// ENST00000366592 // GPR137B // G protein-coupled receptor 137B // 1q42-q43 // 7107 /// AF027826 // GPR137B // G protein-coupled receptor 137B // 1q42-q43 // 7107 /// BC012100 // GPR137B // G protein-coupled receptor 137B // 1q42-q43 // 7107 /// AY242135 // GPR137B // G protein-coupled receptor 137B // 1q42-q43 // 7107 …
2821347	-2.65475	4.26e-07	0.000184013	chr5	+	main	NM_022350 // ERAP2 // endoplasmic reticulum aminopeptidase 2 // 5q15 // 64167 /// NM_001130140 // ERAP2 // endoplasmic reticulum aminopeptidase 2 // 5q15 // 64167 /// ENST00000437043 // ERAP2 // endoplasmic reticulum aminopeptidase 2 // 5q15 // 64167 /// ENST00000343361 // ERAP2 // endoplasmic reticulum aminopeptidase 2 // 5q15 // 64167 /// AB163917 // ERAP2 // endoplasmic reticulum aminopeptidas…
2529421	-2.6505	0.00157014	0.01991	chr2	+	main	NM_152386 // SGPP2 // sphingosine-1-phosphate phosphatase 2 // 2q36.1 // 130367 /// ENST00000321276 // SGPP2 // sphingosine-1-phosphate phosphatase 2 // 2q36.1 // 130367 /// ENST00000392068 // SGPP2 // sphingosine-1-phosphate phosphatase 2 // 2q36.1 // 130367 /// AK096323 // SGPP2 // sphingosine-1-phosphate phosphatase 2 // 2q36.1 // 130367
2946194	-2.63571	0.00139646	0.0187616	chr6	-	main	NM_005325 // HIST1H1A // histone cluster 1, H1a // 6p21.3 // 3024 /// ENST00000244573 // HIST1H1A // histone cluster 1, H1a // 6p21.3 // 3024 /// BC101593 // HIST1H1A // histone cluster 1, H1a // 6p21.3 // 3024
3603336	-2.62412	3.16e-05	0.00196886	chr15	+	main	NM_004136 // IREB2 // iron-responsive element binding protein 2 // 15q25.1 // 3658 /// ENST00000258886 // IREB2 // iron-responsive element binding protein 2 // 15q25.1 // 3658 /// AK292992 // IREB2 // iron-responsive element binding protein 2 // 15q25.1 // 3658
3432678	-2.61154	1.96e-05	0.00152691	chr12	+	main	NM_001143819 // TPCN1 // two pore segment channel 1 // 12q24.13 // 53373 /// NM_017901 // TPCN1 // two pore segment channel 1 // 12q24.13 // 53373 /// ENST00000335509 // TPCN1 // two pore segment channel 1 // 12q24.13 // 53373 /// ENST00000392569 // TPCN1 // two pore segment channel 1 // 12q24.13 // 53373 /// BC142664 // TPCN1 // two pore segment channel 1 // 12q24.13 // 53373 /// ENST00000428632…
3095313	-2.61152	5.88e-05	0.00297575	chr8	+	main	NM_020130 // C8orf4 // chromosome 8 open reading frame 4 // 8p11.2 // 56892 /// ENST00000315792 // C8orf4 // chromosome 8 open reading frame 4 // 8p11.2 // 56892 /// BC021672 // C8orf4 // chromosome 8 open reading frame 4 // 8p11.2 // 56892
2431877	-2.60658	0.0103363	0.0505329	chr1	+	main	---
2351063	-2.60211	4.4e-06	0.000699127	chr1	+	main	NM_000757 // CSF1 // colony stimulating factor 1 (macrophage) // 1p21-p13 // 1435 /// NM_172212 // CSF1 // colony stimulating factor 1 (macrophage) // 1p21-p13 // 1435 /// NM_172210 // CSF1 // colony stimulating factor 1 (macrophage) // 1p21-p13 // 1435 /// NM_172211 // CSF1 // colony stimulating factor 1 (macrophage) // 1p21-p13 // 1435 /// ENST00000329608 // CSF1 // colony stimulating factor 1 …
2826550	-2.59916	4.58e-06	0.000706541	chr5	+	main	NM_004384 // CSNK1G3 // casein kinase 1, gamma 3 // 5q23 // 1456 /// NM_001044723 // CSNK1G3 // casein kinase 1, gamma 3 // 5q23 // 1456 /// NM_001031812 // CSNK1G3 // casein kinase 1, gamma 3 // 5q23 // 1456 /// NM_001044722 // CSNK1G3 // casein kinase 1, gamma 3 // 5q23 // 1456 /// ENST00000395411 // CSNK1G3 // casein kinase 1, gamma 3 // 5q23 // 1456 /// ENST00000395412 // CSNK1G3 // casein ki…
3275200	-2.59644	0.014958	0.0610557	---	---	normgene->intron	---
3598721	-2.59168	0.00275283	0.0261288	chr15	+	main	NR_003105 // ZWILCH // Zwilch, kinetochore associated, homolog (Drosophila) // 15q22.31 // 55055 /// NM_017975 // ZWILCH // Zwilch, kinetochore associated, homolog (Drosophila) // 15q22.31 // 55055 /// ENST00000307897 // ZWILCH // Zwilch, kinetochore associated, homolog (Drosophila) // 15q22.31 // 55055 /// ENST00000341509 // LCTL // lactase-like // 15q22.31 // 197021 /// BX640701 // ZWILCH // Zw…
2328990	-2.58614	0.000192028	0.00623886	chr1	+	main	NM_005610 // RBBP4 // retinoblastoma binding protein 4 // 1p35.1 // 5928 /// NM_001135255 // RBBP4 // retinoblastoma binding protein 4 // 1p35.1 // 5928 /// NM_001135256 // RBBP4 // retinoblastoma binding protein 4 // 1p35.1 // 5928 /// ENST00000458695 // RBBP4 // retinoblastoma binding protein 4 // 1p35.1 // 5928 /// ENST00000373493 // RBBP4 // retinoblastoma binding protein 4 // 1p35.1 // 5928 …
2807359	-2.57288	3.11e-06	0.00058963	chr5	+	main	NM_003999 // OSMR // oncostatin M receptor // 5p13.1 // 9180 /// NM_001168355 // OSMR // oncostatin M receptor // 5p13.1 // 9180 /// ENST00000274276 // OSMR // oncostatin M receptor // 5p13.1 // 9180 /// ENST00000502536 // OSMR // oncostatin M receptor // 5p13.1 // 9180 /// ENST00000431988 // OSMR // oncostatin M receptor // 5p13.1 // 9180 /// U60805 // OSMR // oncostatin M receptor // 5p13.1 // …
2654967	-2.56934	1.86e-05	0.0014873	chr3	+	main	NM_032047 // B3GNT5 // UDP-GlcNAc:betaGal beta-1,3-N-acetylglucosaminyltransferase 5 // 3q28 // 84002 /// ENST00000326505 // B3GNT5 // UDP-GlcNAc:betaGal beta-1,3-N-acetylglucosaminyltransferase 5 // 3q28 // 84002 /// ENST00000460419 // B3GNT5 // UDP-GlcNAc:betaGal beta-1,3-N-acetylglucosaminyltransferase 5 // 3q28 // 84002 /// ENST00000465010 // B3GNT5 // UDP-GlcNAc:betaGal beta-1,3-N-acetylgluc…
2608801	-2.56075	1.48e-08	2.96e-05	chr3	+	main	NM_014674 // EDEM1 // ER degradation enhancer, mannosidase alpha-like 1 // 3p26.1 // 9695 /// ENST00000256497 // EDEM1 // ER degradation enhancer, mannosidase alpha-like 1 // 3p26.1 // 9695 /// BC019088 // EDEM1 // ER degradation enhancer, mannosidase alpha-like 1 // 3p26.1 // 9695 /// ENST00000419550 // EDEM1 // ER degradation enhancer, mannosidase alpha-like 1 // 3p26.1 // 9695 /// ENST00000445…
3183305	-2.55872	3.24e-06	0.000610115	chr9	+	main	NM_001079802 // FKTN // fukutin // 9q31-q33 // 2218 /// NM_006731 // FKTN // fukutin // 9q31-q33 // 2218 /// ENST00000223528 // FKTN // fukutin // 9q31-q33 // 2218 /// ENST00000357998 // FKTN // fukutin // 9q31-q33 // 2218 /// AB008226 // FKTN // fukutin // 9q31-q33 // 2218 /// ENST00000448551 // FKTN // fukutin // 9q31-q33 // 2218 /// ENST00000374705 // FKTN // fukutin // 9q31-q33 // 2218 /// EN…
3561039	-2.55841	5.75e-05	0.00292856	chr14	-	main	NM_020529 // NFKBIA // nuclear factor of kappa light polypeptide gene enhancer in B-cells inhibitor, alpha // 14q13 // 4792 /// ENST00000216797 // NFKBIA // nuclear factor of kappa light polypeptide gene enhancer in B-cells inhibitor, alpha // 14q13 // 4792 /// BC004983 // NFKBIA // nuclear factor of kappa light polypeptide gene enhancer in B-cells inhibitor, alpha // 14q13 // 4792
3268274	-2.55688	0.000125476	0.00475795	chr10	+	main	NM_001195608 // PLEKHA1 // pleckstrin homology domain containing, family A (phosphoinositide binding specific) member 1 // 10q26.13 // 59338 /// NM_001001974 // PLEKHA1 // pleckstrin homology domain containing, family A (phosphoinositide binding specific) member 1 // 10q26.13 // 59338 /// NM_021622 // PLEKHA1 // pleckstrin homology domain containing, family A (phosphoinositide binding specific) m…
2585933	-2.555	0.000911131	0.0151518	chr2	-	main	NM_020675 // SPC25 // SPC25, NDC80 kinetochore complex component, homolog (S. cerevisiae) // 2q31.1 // 57405 /// ENST00000282074 // SPC25 // SPC25, NDC80 kinetochore complex component, homolog (S. cerevisiae) // 2q31.1 // 57405 /// AK291093 // SPC25 // SPC25, NDC80 kinetochore complex component, homolog (S. cerevisiae) // 2q31.1 // 57405 /// ENST00000451987 // SPC25 // SPC25, NDC80 kinetochore co…
2713837	-2.54837	0.000211409	0.00664513	chr4	+	main	NM_001039127 // ZNF718 // zinc finger protein 718 // 4p16.3 // 255403 /// AK096662 // ZNF718 // zinc finger protein 718 // 4p16.3 // 255403
3749714	-2.54791	0.0167955	0.0653297	---	---	normgene->intron	---
2686806	-2.54591	0.0137066	0.058405	---	---	normgene->intron	---
3556096	-2.54166	0.00509967	0.0354881	---	---	normgene->intron	---
3761959	-2.54085	0.000233376	0.00705675	chr17	-	main	NM_005827 // SLC35B1 // solute carrier family 35, member B1 // 17q21.33 // 10237 /// ENST00000240333 // SLC35B1 // solute carrier family 35, member B1 // 17q21.33 // 10237 /// BC011888 // SLC35B1 // solute carrier family 35, member B1 // 17q21.33 // 10237 /// AK293563 // SLC35B1 // solute carrier family 35, member B1 // 17q21.33 // 10237 /// D87989 // SLC35B1 // solute carrier family 35, member B…
2389062	-2.53649	1.39e-05	0.00130539	chr1	+	main	NM_198076 // FAM36A // family with sequence similarity 36, member A // 1q44 // 116228 /// ENST00000411948 // FAM36A // family with sequence similarity 36, member A // 1q44 // 116228 /// AL122072 // FAM36A // family with sequence similarity 36, member A // 1q44 // 116228 /// ENST00000366528 // FAM36A // family with sequence similarity 36, member A // 1q44 // 116228
2364155	-2.53594	5.31e-06	0.000742885	chr1	+	main	NM_175866 // UHMK1 // U2AF homology motif (UHM) kinase 1 // 1q23.3 // 127933 /// NM_144624 // UHMK1 // U2AF homology motif (UHM) kinase 1 // 1q23.3 // 127933 /// NM_001184763 // UHMK1 // U2AF homology motif (UHM) kinase 1 // 1q23.3 // 127933 /// ENST00000489294 // UHMK1 // U2AF homology motif (UHM) kinase 1 // 1q23.3 // 127933 /// AK292369 // UHMK1 // U2AF homology motif (UHM) kinase 1 // 1q23.3 …
2657250	-2.53298	3.31e-08	4.98e-05	chr3	+	main	NM_005578 // LPP // LIM domain containing preferred translocation partner in lipoma // 3q28 // 4026 /// NM_001167671 // LPP // LIM domain containing preferred translocation partner in lipoma // 3q28 // 4026 /// NM_001167672 // LPP // LIM domain containing preferred translocation partner in lipoma // 3q28 // 4026 /// ENST00000312675 // LPP // LIM domain containing preferred translocation partner i…
3807501	-2.53231	0.0358241	0.10147	---	---	normgene->exon	---
2642791	-2.52146	2.01e-05	0.00155684	chr3	+	main	NM_015268 // DNAJC13 // DnaJ (Hsp40) homolog, subfamily C, member 13 // 3q22.1 // 23317 /// ENST00000260818 // DNAJC13 // DnaJ (Hsp40) homolog, subfamily C, member 13 // 3q22.1 // 23317 /// AY779857 // DNAJC13 // DnaJ (Hsp40) homolog, subfamily C, member 13 // 3q22.1 // 23317 /// ENST00000439030 // DNAJC13 // DnaJ (Hsp40) homolog, subfamily C, member 13 // 3q22.1 // 23317 /// ENST00000506813 // D…
3556094	-2.51937	0.00202922	0.0224776	---	---	normgene->intron	---
3470404	-2.5174	0.00858865	0.0458943	---	---	normgene->intron	---
2844271	-2.50929	0.00550314	0.0368399	---	---	normgene->intron	---
3549605	-2.50657	7.73e-06	0.000907086	chr14	+	main	NM_058237 // PPP4R4 // protein phosphatase 4, regulatory subunit 4 // 14q32.2 // 57718 /// NM_020958 // PPP4R4 // protein phosphatase 4, regulatory subunit 4 // 14q32.2 // 57718 /// ENST00000304338 // PPP4R4 // protein phosphatase 4, regulatory subunit 4 // 14q32.2 // 57718 /// ENST00000328839 // PPP4R4 // protein phosphatase 4, regulatory subunit 4 // 14q32.2 // 57718 /// ENST00000393098 // PPP4…
2634091	-2.50257	1.88e-05	0.00148808	chr3	+	main	NM_031419 // NFKBIZ // nuclear factor of kappa light polypeptide gene enhancer in B-cells inhibitor, zeta // 3p12-q12 // 64332 /// NM_001005474 // NFKBIZ // nuclear factor of kappa light polypeptide gene enhancer in B-cells inhibitor, zeta // 3p12-q12 // 64332 /// NM_001134456 // FAM55C // family with sequence similarity 55, member C // 3q12.3 // 91775 /// NM_145037 // FAM55C // family with seque…
2899090	-2.48757	0.000842476	0.0144218	chr6	+	main	NM_003529 // HIST1H3A // histone cluster 1, H3a // 6p21.3 // 8350 /// BC066245 // HIST1H3A // histone cluster 1, H3a // 6p21.3 // 8350
3809806	-2.48574	0.0292067	0.0895112	---	---	normgene->intron	---
2832387	-2.48482	1.9e-05	0.00149444	chr5	+	main	NM_019120 // PCDHB8 // protocadherin beta 8 // 5q31 // 56128 /// NM_018933 // PCDHB13 // protocadherin beta 13 // 5q31 // 56123 /// ENST00000239444 // PCDHB8 // protocadherin beta 8 // 5q31 // 56128 /// ENST00000341948 // PCDHB13 // protocadherin beta 13 // 5q31 // 56123 /// BC136801 // PCDHB8 // protocadherin beta 8 // 5q31 // 56128 /// AY358427 // PCDHB13 // protocadherin beta 13 // 5q31 // 561…
3542066	-2.47323	0.000242968	0.007227	---	---	normgene->exon	---
3556290	-2.46497	0.0274265	0.0862036	---	---	normgene->intron	---
2318825	-2.46302	0.00987765	0.0492408	---	---	normgene->intron	---
2754937	-2.46168	4.32e-08	5.28e-05	chr4	+	main	NM_003265 // TLR3 // toll-like receptor 3 // 4q35 // 7098 /// ENST00000296795 // TLR3 // toll-like receptor 3 // 4q35 // 7098 /// BC094737 // TLR3 // toll-like receptor 3 // 4q35 // 7098
3184925	-2.45995	0.000293959	0.00823198	chr9	+	main	---
3759305	-2.4454	9.74e-08	7.94e-05	chr17	-	main	NM_144609 // CCDC43 // coiled-coil domain containing 43 // 17q21.31 // 124808 /// NM_001099225 // CCDC43 // coiled-coil domain containing 43 // 17q21.31 // 124808 /// ENST00000315286 // CCDC43 // coiled-coil domain containing 43 // 17q21.31 // 124808 /// ENST00000457422 // CCDC43 // coiled-coil domain containing 43 // 17q21.31 // 124808 /// BC047776 // CCDC43 // coiled-coil domain containing 43 /…
2732273	-2.44082	8.54e-07	0.000278756	chr4	+	main	NM_018243 // SEPT11 // septin 11 // 4q21.1 // 55752 /// ENST00000264893 // SEPT11 // septin 11 // 4q21.1 // 55752 /// BC064934 // SEPT11 // septin 11 // 4q21.1 // 55752
2902416	-2.43957	0.000512302	0.0111206	chr6	+	main	NM_000594 // TNF // tumor necrosis factor // 6p21.3 // 7124 /// ENST00000376122 // TNF // tumor necrosis factor // 6p21.3 // 7124 /// ENST00000383496 // TNF // tumor necrosis factor // 6p21.3 // 7124 /// ENST00000448781 // TNF // tumor necrosis factor // 6p21.3 // 7124 /// ENST00000412275 // TNF // tumor necrosis factor // 6p21.3 // 7124 /// ENST00000420425 // TNF // tumor necrosis factor // 6p21…
2968144	-2.43422	1.45e-05	0.00131725	chr6	-	main	NM_014028 // OSTM1 // osteopetrosis associated transmembrane protein 1 // 6q21 // 28962 /// ENST00000193322 // OSTM1 // osteopetrosis associated transmembrane protein 1 // 6q21 // 28962 /// AF533891 // OSTM1 // osteopetrosis associated transmembrane protein 1 // 6q21 // 28962 /// ENST00000440055 // OSTM1 // osteopetrosis associated transmembrane protein 1 // 6q21 // 28962
2773434	-2.43261	7.16e-05	0.00339871	chr4	-	main	NM_002089 // CXCL2 // chemokine (C-X-C motif) ligand 2 // 4q21 // 2920 /// ENST00000264492 // CXCL2 // chemokine (C-X-C motif) ligand 2 // 4q21 // 2920 /// ENST00000508487 // CXCL2 // chemokine (C-X-C motif) ligand 2 // 4q21 // 2920 /// BC015753 // CXCL2 // chemokine (C-X-C motif) ligand 2 // 4q21 // 2920
2515933	-2.43068	7.65e-08	7.01e-05	chr2	+	main	NM_016653 // ZAK // sterile alpha motif and leucine zipper containing kinase AZK // 2q24.2 // 51776 /// NM_133646 // ZAK // sterile alpha motif and leucine zipper containing kinase AZK // 2q24.2 // 51776 /// ENST00000338983 // ZAK // sterile alpha motif and leucine zipper containing kinase AZK // 2q24.2 // 51776 /// ENST00000375213 // ZAK // sterile alpha motif and leucine zipper containing kinas…
2966636	-2.42673	1.52e-05	0.00134051	chr6	-	main	NM_006828 // ASCC3 // activating signal cointegrator 1 complex subunit 3 // 6q16 // 10973 /// NM_022091 // ASCC3 // activating signal cointegrator 1 complex subunit 3 // 6q16 // 10973 /// ENST00000369162 // ASCC3 // activating signal cointegrator 1 complex subunit 3 // 6q16 // 10973 /// ENST00000324696 // ASCC3 // activating signal cointegrator 1 complex subunit 3 // 6q16 // 10973 /// ENST0000032…
3561952	-2.42646	1.63e-06	0.00042556	chr14	-	main	NM_006364 // SEC23A // Sec23 homolog A (S. cerevisiae) // 14q21.1 // 10484 /// ENST00000307712 // SEC23A // Sec23 homolog A (S. cerevisiae) // 14q21.1 // 10484 /// BC036649 // SEC23A // Sec23 homolog A (S. cerevisiae) // 14q21.1 // 10484 /// ENST00000457395 // SEC23A // Sec23 homolog A (S. cerevisiae) // 14q21.1 // 10484
2841390	-2.42299	0.00688778	0.0409754	---	---	normgene->intron	---
2536372	-2.42022	0.0184646	0.0688515	---	---	normgene->intron	---
2408189	-2.41892	1.94e-05	0.00151612	chr1	-	main	NM_000310 // PPT1 // palmitoyl-protein thioesterase 1 // 1p32 // 5538 /// NM_001142604 // PPT1 // palmitoyl-protein thioesterase 1 // 1p32 // 5538 /// ENST00000433473 // PPT1 // palmitoyl-protein thioesterase 1 // 1p32 // 5538 /// ENST00000449045 // PPT1 // palmitoyl-protein thioesterase 1 // 1p32 // 5538 /// BC008426 // PPT1 // palmitoyl-protein thioesterase 1 // 1p32 // 5538 /// ENST00000372783…
2353237	-2.4102	1.09e-09	6.01e-06	chr1	+	main	NM_138959 // VANGL1 // vang-like 1 (van gogh, Drosophila) // 1p13.1 // 81839 /// NM_001172412 // VANGL1 // vang-like 1 (van gogh, Drosophila) // 1p13.1 // 81839 /// NM_001172411 // VANGL1 // vang-like 1 (van gogh, Drosophila) // 1p13.1 // 81839 /// ENST00000310260 // VANGL1 // vang-like 1 (van gogh, Drosophila) // 1p13.1 // 81839 /// ENST00000355485 // VANGL1 // vang-like 1 (van gogh, Drosophila)…
2383742	-2.40449	0.00185987	0.0215759	---	---	normgene->exon	---
3257338	-2.396	0.002673	0.0258163	chr10	+	main	NM_016195 // KIF20B // kinesin family member 20B // 10q23.31 // 9585 /// ENST00000260753 // KIF20B // kinesin family member 20B // 10q23.31 // 9585 /// AB033337 // KIF20B // kinesin family member 20B // 10q23.31 // 9585 /// ENST00000416354 // KIF20B // kinesin family member 20B // 10q23.31 // 9585 /// ENST00000371728 // KIF20B // kinesin family member 20B // 10q23.31 // 9585 /// ENST00000394289 /…
2674327	-2.3907	0.00692962	0.0411237	---	---	normgene->intron	---
2659887	-2.38906	2.81e-05	0.00185404	chr3	+	main	NM_032288 // FYTTD1 // forty-two-three domain containing 1 // 3q29 // 84248 /// NM_001011537 // FYTTD1 // forty-two-three domain containing 1 // 3q29 // 84248 /// NR_027840 // FYTTD1 // forty-two-three domain containing 1 // 3q29 // 84248 /// ENST00000241502 // FYTTD1 // forty-two-three domain containing 1 // 3q29 // 84248 /// BC035006 // FYTTD1 // forty-two-three domain containing 1 // 3q29 // 8…
2536321	-2.38843	0.00146558	0.019259	---	---	normgene->exon	---
2450345	-2.38679	0.00247425	0.0250409	chr1	-	main	NM_014875 // KIF14 // kinesin family member 14 // 1q32.1 // 9928 /// ENST00000367350 // KIF14 // kinesin family member 14 // 1q32.1 // 9928 /// BC113742 // KIF14 // kinesin family member 14 // 1q32.1 // 9928
3553531	-2.38266	0.00161584	0.0201281	chr14	+	main	NM_006291 // TNFAIP2 // tumor necrosis factor, alpha-induced protein 2 // 14q32 // 7127 /// ENST00000333007 // TNFAIP2 // tumor necrosis factor, alpha-induced protein 2 // 14q32 // 7127 /// M92357 // TNFAIP2 // tumor necrosis factor, alpha-induced protein 2 // 14q32 // 7127 /// ENST00000451723 // TNFAIP2 // tumor necrosis factor, alpha-induced protein 2 // 14q32 // 7127
2536362	-2.38199	1.36e-08	2.96e-05	---	---	normgene->exon	---
2831957	-2.38037	0.0118923	0.0540607	---	---	normgene->exon	---
2536334	-2.37384	1.74e-10	1.91e-06	---	---	normgene->exon	---
2318791	-2.36947	0.0243295	0.0803235	---	---	normgene->intron	---
3373845	-2.36758	1.41e-07	0.000103505	chr11	-	main	NM_017611 // SLC43A3 // solute carrier family 43, member 3 // 11q11 // 29015 /// NM_014096 // SLC43A3 // solute carrier family 43, member 3 // 11q11 // 29015 /// NM_199329 // SLC43A3 // solute carrier family 43, member 3 // 11q11 // 29015 /// ENST00000395123 // SLC43A3 // solute carrier family 43, member 3 // 11q11 // 29015 /// ENST00000352187 // SLC43A3 // solute carrier family 43, member 3 // 1…
2383811	-2.36341	0.00381588	0.0306381	---	---	normgene->intron	---
3068519	-2.35866	2.54e-05	0.00174435	chr7	-	main	NM_152556 // C7orf60 // chromosome 7 open reading frame 60 // 7q31.1 // 154743 /// ENST00000297145 // C7orf60 // chromosome 7 open reading frame 60 // 7q31.1 // 154743 /// ENST00000312814 // TMEM168 // transmembrane protein 168 // 7q31.32 // 64418 /// BC114615 // C7orf60 // chromosome 7 open reading frame 60 // 7q31.1 // 154743 /// ENST00000358032 // C7orf60 // chromosome 7 open reading frame 60 …
3277468	-2.35491	1.54e-06	0.000418876	chr10	-	main	NM_014688 // USP6NL // USP6 N-terminal like // 10p13 // 9712 /// NM_001080491 // USP6NL // USP6 N-terminal like // 10p13 // 9712 /// ENST00000379237 // USP6NL // USP6 N-terminal like // 10p13 // 9712 /// ENST00000277575 // USP6NL // USP6 N-terminal like // 10p13 // 9712 /// BC042943 // USP6NL // USP6 N-terminal like // 10p13 // 9712
3390542	-2.35162	5.65e-05	0.00291968	chr11	-	main	NM_002906 // RDX // radixin // 11q23 // 5962 /// ENST00000343115 // RDX // radixin // 11q23 // 5962 /// DQ916741 // RDX // radixin // 11q23 // 5962 /// ENST00000405097 // RDX // radixin // 11q23 // 5962 /// ENST00000429481 // RDX // radixin // 11q23 // 5962
2536508	-2.34909	0.0129766	0.0564481	---	---	normgene->intron	---
2993668	-2.34519	0.0154185	0.0619981	---	---	normgene->intron	---
3716411	-2.34446	2.57e-05	0.00175585	chr17	+	main	NM_001304 // CPD // carboxypeptidase D // 17q11.2 // 1362 /// ENST00000225719 // CPD // carboxypeptidase D // 17q11.2 // 1362 /// U65090 // CPD // carboxypeptidase D // 17q11.2 // 1362
3887302	-2.3442	0.000218875	0.00679499	chr20	+	main	NM_001250 // CD40 // CD40 molecule, TNF receptor superfamily member 5 // 20q12-q13.2 // 958 /// NM_152854 // CD40 // CD40 molecule, TNF receptor superfamily member 5 // 20q12-q13.2 // 958 /// ENST00000372285 // CD40 // CD40 molecule, TNF receptor superfamily member 5 // 20q12-q13.2 // 958 /// ENST00000372276 // CD40 // CD40 molecule, TNF receptor superfamily member 5 // 20q12-q13.2 // 958 /// AB2…
3549757	-2.34331	0.0263729	0.0843381	chr14	+	main	NM_001085 // SERPINA3 // serpin peptidase inhibitor, clade A (alpha-1 antiproteinase, antitrypsin), member 3 // 14q32.1 // 12 /// ENST00000393078 // SERPINA3 // serpin peptidase inhibitor, clade A (alpha-1 antiproteinase, antitrypsin), member 3 // 14q32.1 // 12 /// AK093049 // SERPINA3 // serpin peptidase inhibitor, clade A (alpha-1 antiproteinase, antitrypsin), member 3 // 14q32.1 // 12 /// ENST…
2536329	-2.3429	2.85e-06	0.00054949	---	---	normgene->exon	---
2577896	-2.34054	4.59e-07	0.000184958	chr2	-	main	NM_005915 // MCM6 // minichromosome maintenance complex component 6 // 2q21 // 4175 /// ENST00000264156 // MCM6 // minichromosome maintenance complex component 6 // 2q21 // 4175 /// BC032374 // MCM6 // minichromosome maintenance complex component 6 // 2q21 // 4175 /// ENST00000456117 // MCM6 // minichromosome maintenance complex component 6 // 2q21 // 4175
3409127	-2.33887	0.000324563	0.00870288	chr12	+	main	NM_020183 // ARNTL2 // aryl hydrocarbon receptor nuclear translocator-like 2 // 12p12.2-p11.2 // 56938 /// ENST00000266503 // ARNTL2 // aryl hydrocarbon receptor nuclear translocator-like 2 // 12p12.2-p11.2 // 56938 /// AF256215 // ARNTL2 // aryl hydrocarbon receptor nuclear translocator-like 2 // 12p12.2-p11.2 // 56938 /// AF246960 // ARNTL2 // aryl hydrocarbon receptor nuclear translocator-like…
3275486	-2.33733	0.0317592	0.0940022	---	---	normgene->intron	---
3261492	-2.33491	0.000372174	0.00952381	chr10	+	main	NM_004741 // NOLC1 // nucleolar and coiled-body phosphoprotein 1 // 10q24.32 // 9221 /// ENST00000370007 // NOLC1 // nucleolar and coiled-body phosphoprotein 1 // 10q24.32 // 9221 /// BC006769 // NOLC1 // nucleolar and coiled-body phosphoprotein 1 // 10q24.32 // 9221 /// ENST00000405356 // NOLC1 // nucleolar and coiled-body phosphoprotein 1 // 10q24.32 // 9221 /// ENST00000429062 // NOLC1 // nucl…
3346548	-2.33091	0.00882505	0.0465488	chr11	+	main	NM_001165 // BIRC3 // baculoviral IAP repeat-containing 3 // 11q22 // 330 /// NM_182962 // BIRC3 // baculoviral IAP repeat-containing 3 // 11q22 // 330 /// ENST00000263464 // BIRC3 // baculoviral IAP repeat-containing 3 // 11q22 // 330 /// ENST00000393201 // BIRC3 // baculoviral IAP repeat-containing 3 // 11q22 // 330 /// ENST00000439863 // BIRC3 // baculoviral IAP repeat-containing 3 // 11q22 //…
3130161	-2.33067	4.48e-05	0.00251445	chr8	-	main	NM_000637 // GSR // glutathione reductase // 8p21.1 // 2936 /// NM_001195102 // GSR // glutathione reductase // 8p21.1 // 2936 /// NM_001195103 // GSR // glutathione reductase // 8p21.1 // 2936 /// NM_001195104 // GSR // glutathione reductase // 8p21.1 // 2936 /// ENST00000221130 // GSR // glutathione reductase // 8p21.1 // 2936 /// AF228704 // GSR // glutathione reductase // 8p21.1 // 2936 /// E…
2822407	-2.32925	8.25e-07	0.000275093	chr5	+	main	NM_015216 // PPIP5K2 // diphosphoinositol pentakisphosphate kinase 2 // 5q21.1 // 23262 /// ENST00000321521 // PPIP5K2 // diphosphoinositol pentakisphosphate kinase 2 // 5q21.1 // 23262 /// ENST00000414217 // PPIP5K2 // diphosphoinositol pentakisphosphate kinase 2 // 5q21.1 // 23262 /// ENST00000451606 // PPIP5K2 // diphosphoinositol pentakisphosphate kinase 2 // 5q21.1 // 23262 /// ENST000003583…
3328600	-2.32894	8.52e-10	6.01e-06	chr11	+	main	NM_130783 // TSPAN18 // tetraspanin 18 // 11p11.2 // 90139 /// ENST00000340160 // TSPAN18 // tetraspanin 18 // 11p11.2 // 90139 /// AY358087 // TSPAN18 // tetraspanin 18 // 11p11.2 // 90139 /// ENST00000425677 // TSPAN18 // tetraspanin 18 // 11p11.2 // 90139
3465593	-2.32633	0.000341313	0.00903507	chr12	-	main	NM_003566 // EEA1 // early endosome antigen 1 // 12q22 // 8411 /// ENST00000322349 // EEA1 // early endosome antigen 1 // 12q22 // 8411 /// L40157 // EEA1 // early endosome antigen 1 // 12q22 // 8411 /// ENST00000418984 // EEA1 // early endosome antigen 1 // 12q22 // 8411
3594129	-2.3227	0.000512083	0.0111206	chr15	+	main	NM_002748 // MAPK6 // mitogen-activated protein kinase 6 // 15q21 // 5597 /// ENST00000261845 // MAPK6 // mitogen-activated protein kinase 6 // 15q21 // 5597 /// BC035492 // MAPK6 // mitogen-activated protein kinase 6 // 15q21 // 5597
2742985	-2.3195	0.00089849	0.0150279	chr4	+	main	NM_014264 // PLK4 // polo-like kinase 4 // 4q28 // 10733 /// NM_001190799 // PLK4 // polo-like kinase 4 // 4q28 // 10733 /// NM_001190801 // PLK4 // polo-like kinase 4 // 4q28 // 10733 /// ENST00000270861 // PLK4 // polo-like kinase 4 // 4q28 // 10733 /// BC036023 // PLK4 // polo-like kinase 4 // 4q28 // 10733
2379863	-2.31841	0.00200488	0.0224116	chr1	+	main	NM_016343 // CENPF // centromere protein F, 350/400kDa (mitosin) // 1q32-q41 // 1063 /// ENST00000366955 // CENPF // centromere protein F, 350/400kDa (mitosin) // 1q32-q41 // 1063 /// U19769 // CENPF // centromere protein F, 350/400kDa (mitosin) // 1q32-q41 // 1063 /// ENST00000391896 // CENPF // centromere protein F, 350/400kDa (mitosin) // 1q32-q41 // 1063
2680046	-2.31695	7.02e-06	0.000856365	chr3	-	main	NM_182920 // ADAMTS9 // ADAM metallopeptidase with thrombospondin type 1 motif, 9 // 3p14.1 // 56999 /// ENST00000498707 // ADAMTS9 // ADAM metallopeptidase with thrombospondin type 1 motif, 9 // 3p14.1 // 56999 /// BC130578 // ADAMTS9 // ADAM metallopeptidase with thrombospondin type 1 motif, 9 // 3p14.1 // 56999 /// ENST00000481060 // ADAMTS9 // ADAM metallopeptidase with thrombospondin type 1 …
2375810	-2.31663	0.0150998	0.0612086	chr1	+	main	NM_014827 // ZC3H11A // zinc finger CCCH-type containing 11A // 1q32.1 // 9877 /// NM_001174108 // ZBED6 // zinc finger, BED-type containing 6 // 1q32.1 // 100381270 /// BC038513 // ZC3H11A // zinc finger CCCH-type containing 11A // 1q32.1 // 9877
3326938	-2.31661	0.00248982	0.0250409	chr11	+	main	---
2536358	-2.31453	1.08e-07	8.49e-05	---	---	normgene->exon	---
2536339	-2.31392	1.74e-05	0.00145774	---	---	normgene->exon	---
2436182	-2.31253	0.0253368	0.08217	---	---	normgene->intron	---
3448152	-2.31139	0.000140543	0.00509638	chr12	-	main	NM_002223 // ITPR2 // inositol 1,4,5-triphosphate receptor, type 2 // 12p11 // 3709 /// ENST00000381340 // ITPR2 // inositol 1,4,5-triphosphate receptor, type 2 // 12p11 // 3709 /// ENST00000334082 // HOMER1 // homer homolog 1 (Drosophila) // 5q14.2 // 9456 /// D26350 // ITPR2 // inositol 1,4,5-triphosphate receptor, type 2 // 12p11 // 3709 /// ENST00000451599 // ITPR2 // inositol 1,4,5-triphosph…
3151534	-2.3098	0.0057427	0.0376238	chr8	-	main	NM_014109 // ATAD2 // ATPase family, AAA domain containing 2 // 8q24.13 // 29028 /// ENST00000287394 // ATAD2 // ATPase family, AAA domain containing 2 // 8q24.13 // 29028 /// BC113656 // ATAD2 // ATPase family, AAA domain containing 2 // 8q24.13 // 29028 /// ENST00000439147 // ATAD2 // ATPase family, AAA domain containing 2 // 8q24.13 // 29028
2436184	-2.30902	0.0391287	0.107202	---	---	normgene->intron	---
3629103	-2.30785	0.0071631	0.0417278	chr15	-	main	NM_014736 // KIAA0101 // KIAA0101 // 15q22.31 // 9768 /// NM_001029989 // KIAA0101 // KIAA0101 // 15q22.31 // 9768 /// ENST00000300035 // KIAA0101 // KIAA0101 // 15q22.31 // 9768 /// ENST00000380258 // KIAA0101 // KIAA0101 // 15q22.31 // 9768 /// BC005832 // KIAA0101 // KIAA0101 // 15q22.31 // 9768 /// AK301858 // CSNK1G1 // casein kinase 1, gamma 1 // 15q22.1-q22.31 // 53944
3248999	-2.30772	8.57e-05	0.00378069	chr10	+	main	NM_001001330 // REEP3 // receptor accessory protein 3 // 10q21.3 // 221035 /// ENST00000373758 // REEP3 // receptor accessory protein 3 // 10q21.3 // 221035 /// ENST00000298249 // REEP3 // receptor accessory protein 3 // 10q21.3 // 221035 /// BC068557 // REEP3 // receptor accessory protein 3 // 10q21.3 // 221035
3817698	-2.30746	0.000555893	0.0116483	chr19	+	main	NM_001048201 // UHRF1 // ubiquitin-like with PHD and ring finger domains 1 // 19p13.3 // 29128 /// NM_013282 // UHRF1 // ubiquitin-like with PHD and ring finger domains 1 // 19p13.3 // 29128 /// ENST00000262952 // UHRF1 // ubiquitin-like with PHD and ring finger domains 1 // 19p13.3 // 29128 /// ENST00000398240 // UHRF1 // ubiquitin-like with PHD and ring finger domains 1 // 19p13.3 // 29128 /// …
3168508	-2.30037	0.0171991	0.0662183	chr9	+	main	NM_014791 // MELK // maternal embryonic leucine zipper kinase // 9p13.2 // 9833 /// ENST00000298048 // MELK // maternal embryonic leucine zipper kinase // 9p13.2 // 9833 /// BC014039 // MELK // maternal embryonic leucine zipper kinase // 9p13.2 // 9833
3980936	-2.296	0.0199087	0.071778	---	---	normgene->intron	---
3275576	-2.29511	0.043149	0.114034	---	---	normgene->intron	---
3275242	-2.29412	0.00298718	0.0272405	---	---	normgene->intron	---
3626555	-2.29399	0.000139122	0.0050699	chr15	-	main	NM_001110 // ADAM10 // ADAM metallopeptidase domain 10 // 15q2|15q22 // 102 /// NR_002927 // HSP90AB4P // heat shock protein 90kDa alpha (cytosolic), class B member 4 (pseudogene) // 15q22.1 // 664618 /// ENST00000260408 // ADAM10 // ADAM metallopeptidase domain 10 // 15q2|15q22 // 102 /// AF009615 // ADAM10 // ADAM metallopeptidase domain 10 // 15q2|15q22 // 102 /// AY956765 // HSP90AB4P // heat…
2832297	-2.29049	2.27e-07	0.000121804	chr5	+	main	NM_018936 // PCDHB2 // protocadherin beta 2 // 5q31 // 56133 /// NM_018937 // PCDHB3 // protocadherin beta 3 // 5q31 // 56132 /// ENST00000194155 // PCDHB2 // protocadherin beta 2 // 5q31 // 56133 /// ENST00000231130 // PCDHB3 // protocadherin beta 3 // 5q31 // 56132 /// BC098575 // PCDHB2 // protocadherin beta 2 // 5q31 // 56133 /// BC104817 // PCDHB3 // protocadherin beta 3 // 5q31 // 56132
3954989	-2.29004	1.89e-05	0.00148808	chr22	-	main	NM_001355 // DDT // D-dopachrome tautomerase // 22q11.23 // 1652 /// NM_001084392 // DDT // D-dopachrome tautomerase // 22q11.23 // 1652 /// ENST00000350608 // DDT // D-dopachrome tautomerase // 22q11.23 // 1652 /// ENST00000398344 // DDT // D-dopachrome tautomerase // 22q11.23 // 1652 /// U49785 // DDT // D-dopachrome tautomerase // 22q11.23 // 1652
3401804	-2.28863	0.000113906	0.00448513	chr12	+	main	NM_001130862 // RAD51AP1 // RAD51 associated protein 1 // 12p13.2-p13.1 // 10635 /// NM_006479 // RAD51AP1 // RAD51 associated protein 1 // 12p13.2-p13.1 // 10635 /// ENST00000228843 // RAD51AP1 // RAD51 associated protein 1 // 12p13.2-p13.1 // 10635 /// ENST00000352618 // RAD51AP1 // RAD51 associated protein 1 // 12p13.2-p13.1 // 10635 /// BC016330 // RAD51AP1 // RAD51 associated protein 1 // 12…
3982811	-2.28167	3e-05	0.00190223	chrX	+	main	NM_003022 // SH3BGRL // SH3 domain binding glutamic acid-rich protein like // Xq13.3 // 6451 /// ENST00000373212 // SH3BGRL // SH3 domain binding glutamic acid-rich protein like // Xq13.3 // 6451 /// BC103762 // SH3BGRL // SH3 domain binding glutamic acid-rich protein like // Xq13.3 // 6451
2434575	-2.28022	6.45e-07	0.000240566	chr1	-	main	NM_004079 // CTSS // cathepsin S // 1q21 // 1520 /// ENST00000368985 // CTSS // cathepsin S // 1q21 // 1520 /// BC002642 // CTSS // cathepsin S // 1q21 // 1520 /// ENST00000448301 // CTSS // cathepsin S // 1q21 // 1520
3590014	-2.27773	0.0218084	0.0756067	chr15	+	main	NM_170589 // CASC5 // cancer susceptibility candidate 5 // 15q14 // 57082 /// NM_144508 // CASC5 // cancer susceptibility candidate 5 // 15q14 // 57082 /// ENST00000346991 // CASC5 // cancer susceptibility candidate 5 // 15q14 // 57082 /// ENST00000399668 // CASC5 // cancer susceptibility candidate 5 // 15q14 // 57082 /// AF173994 // CASC5 // cancer susceptibility candidate 5 // 15q14 // 57082 //…
3467315	-2.2756	0.00235495	0.0243713	chr12	-	main	NM_153687 // IKBIP // IKBKB interacting protein // 12q23.1 // 121457 /// NM_201612 // IKBIP // IKBKB interacting protein // 12q23.1 // 121457 /// NM_201613 // IKBIP // IKBKB interacting protein // 12q23.1 // 121457 /// ENST00000299157 // IKBIP // IKBKB interacting protein // 12q23.1 // 121457 /// ENST00000393042 // IKBIP // IKBKB interacting protein // 12q23.1 // 121457 /// ENST00000342502 // IKB…
3904691	-2.26952	0.000803216	0.0140873	chr20	-	main	NM_015474 // SAMHD1 // SAM domain and HD domain 1 // 20pter-q12 // 25939 /// ENST00000262878 // SAMHD1 // SAM domain and HD domain 1 // 20pter-q12 // 25939 /// BC036450 // SAMHD1 // SAM domain and HD domain 1 // 20pter-q12 // 25939 /// NM_080628 // C20orf118 // chromosome 20 open reading frame 118 // 20q11.23 // 140711 /// ENST00000373694 // SAMHD1 // SAM domain and HD domain 1 // 20pter-q12 // 2…
3824993	-2.26319	0.00128086	0.0180828	chr19	+	main	NM_004864 // GDF15 // growth differentiation factor 15 // 19p13.11 // 9518 /// ENST00000252809 // GDF15 // growth differentiation factor 15 // 19p13.11 // 9518 /// BC008962 // GDF15 // growth differentiation factor 15 // 19p13.11 // 9518 /// NR_036156 // MIR3189 // microRNA 3189 // --- // 100422943
2934131	-2.25739	1.51e-06	0.000416661	chr6	+	main	NM_005891 // ACAT2 // acetyl-CoA acetyltransferase 2 // 6q25.3 // 39 /// ENST00000367048 // ACAT2 // acetyl-CoA acetyltransferase 2 // 6q25.3 // 39 /// AK294273 // ACAT2 // acetyl-CoA acetyltransferase 2 // 6q25.3 // 39 /// BC067868 // LOC100129518 // hypothetical LOC100129518 // 6q25.3 // 100129518
2638962	-2.25409	4.26e-05	0.00244275	chr3	+	main	NM_138287 // DTX3L // deltex 3-like (Drosophila) // 3q21.1 // 151636 /// ENST00000296161 // DTX3L // deltex 3-like (Drosophila) // 3q21.1 // 151636 /// BC042191 // DTX3L // deltex 3-like (Drosophila) // 3q21.1 // 151636
3809744	-2.25148	0.010412	0.0506777	---	---	normgene->intron	---
3542145	-2.24875	5.3e-06	0.000742885	chr14	+	main	NM_014734 // KIAA0247 // KIAA0247 // 14q24.1 // 9766 /// ENST00000342745 // KIAA0247 // KIAA0247 // 14q24.1 // 9766 /// BC064697 // KIAA0247 // KIAA0247 // 14q24.1 // 9766 /// AK127083 // LOC100130542 // hypothetical protein LOC100130542 // 14q24.1 // 100130542
3598959	-2.24346	9.19e-06	0.000984981	chr15	+	main	NM_005902 // SMAD3 // SMAD family member 3 // 15q22.33 // 4088 /// NM_001145102 // SMAD3 // SMAD family member 3 // 15q22.33 // 4088 /// NM_001145103 // SMAD3 // SMAD family member 3 // 15q22.33 // 4088 /// NM_001145104 // SMAD3 // SMAD family member 3 // 15q22.33 // 4088 /// ENST00000327367 // SMAD3 // SMAD family member 3 // 15q22.33 // 4088 /// ENST00000439724 // SMAD3 // SMAD family member 3 …
3322091	-2.2381	0.0270453	0.0854939	---	---	normgene->intron	---
3725800	-2.23745	0.0495271	0.12446	---	---	normgene->exon	---
3996815	-2.23711	0.000746377	0.013466	chrX	+	main	NM_003372 // VBP1 // von Hippel-Lindau binding protein 1 // Xq28 // 7411 /// ENST00000286428 // VBP1 // von Hippel-Lindau binding protein 1 // Xq28 // 7411 /// U96759 // VBP1 // von Hippel-Lindau binding protein 1 // Xq28 // 7411
3726004	-2.23626	0.0114517	0.0532566	---	---	normgene->intron	---
2705164	-2.23093	0.000163921	0.00562004	chr3	-	main	NM_020390 // EIF5A2 // eukaryotic translation initiation factor 5A2 // 3q26.2 // 56648 /// ENST00000295822 // EIF5A2 // eukaryotic translation initiation factor 5A2 // 3q26.2 // 56648 /// AY205261 // EIF5A2 // eukaryotic translation initiation factor 5A2 // 3q26.2 // 56648 /// ENST00000474096 // EIF5A2 // eukaryotic translation initiation factor 5A2 // 3q26.2 // 56648
2713789	-2.22767	0.000361926	0.00933921	chr4	+	main	NM_182524 // ZNF595 // zinc finger protein 595 // 4p16.3 // 152687 /// NR_027481 // ZNF876P // zinc finger protein 876, pseudogene // 4p16.3 // 642280 /// BX537887 // ZNF595 // zinc finger protein 595 // 4p16.3 // 152687
2878474	-2.2246	6.76e-08	6.47e-05	chr5	-	main	NM_002109 // HARS // histidyl-tRNA synthetase // 5q31.3 // 3035 /// ENST00000504156 // HARS // histidyl-tRNA synthetase // 5q31.3 // 3035 /// Z11518 // HARS // histidyl-tRNA synthetase // 5q31.3 // 3035 /// ENST00000448240 // HARS // histidyl-tRNA synthetase // 5q31.3 // 3035 /// ENST00000512396 // HARS // histidyl-tRNA synthetase // 5q31.3 // 3035
3474521	-2.22079	0.00173026	0.0208341	---	---	normgene->exon	---
3619193	-2.21917	0.0244569	0.0805395	---	---	normgene->intron	---
2318759	-2.2173	0.0301435	0.0910879	---	---	normgene->intron	---
2965739	-2.21574	0.00165299	0.0203944	chr6	-	main	NM_198468 // MMS22L // MMS22-like, DNA repair protein // 6q16.1 // 253714 /// ENST00000275053 // MMS22L // MMS22-like, DNA repair protein // 6q16.1 // 253714 /// ENST00000509383 // MMS22L // MMS22-like, DNA repair protein // 6q16.1 // 253714 /// ENST00000496119 // MMS22L // MMS22-like, DNA repair protein // 6q16.1 // 253714
3250146	-2.21569	5.79e-06	0.000787055	chr10	+	main	NM_002727 // SRGN // serglycin // 10q22.1 // 5552 /// NR_036430 // SRGN // serglycin // 10q22.1 // 5552 /// ENST00000242465 // SRGN // serglycin // 10q22.1 // 5552 /// BC015516 // SRGN // serglycin // 10q22.1 // 5552
2348702	-2.21426	2.41e-05	0.00171043	chr1	+	main	NM_012243 // SLC35A3 // solute carrier family 35 (UDP-N-acetylglucosamine (UDP-GlcNAc) transporter), member A3 // 1p21 // 23443 /// ENST00000370155 // SLC35A3 // solute carrier family 35 (UDP-N-acetylglucosamine (UDP-GlcNAc) transporter), member A3 // 1p21 // 23443 /// AB021981 // SLC35A3 // solute carrier family 35 (UDP-N-acetylglucosamine (UDP-GlcNAc) transporter), member A3 // 1p21 // 23443 //…
2425118	-2.21269	0.000310368	0.00847478	chr1	-	main	NM_194292 // SASS6 // spindle assembly 6 homolog (C. elegans) // 1p21.2 // 163786 /// ENST00000287482 // SASS6 // spindle assembly 6 homolog (C. elegans) // 1p21.2 // 163786 /// BX641109 // SASS6 // spindle assembly 6 homolog (C. elegans) // 1p21.2 // 163786
2711644	-2.21045	7.36e-05	0.00345236	chr3	-	main	NM_024524 // ATP13A3 // ATPase type 13A3 // 3q29 // 79572 /// ENST00000256031 // ATP13A3 // ATPase type 13A3 // 3q29 // 79572 /// ENST00000439040 // ATP13A3 // ATPase type 13A3 // 3q29 // 79572 /// ENST00000310773 // ATP13A3 // ATPase type 13A3 // 3q29 // 79572 /// BX641098 // ATP13A3 // ATPase type 13A3 // 3q29 // 79572 /// ENST00000446356 // ATP13A3 // ATPase type 13A3 // 3q29 // 79572
2775512	-2.20911	0.0218618	0.0757072	---	---	normgene->intron	---
3778372	-2.20814	3.4e-08	4.98e-05	chr18	+	main	NM_020648 // TWSG1 // twisted gastrulation homolog 1 (Drosophila) // 18p11.3 // 57045 /// ENST00000262120 // TWSG1 // twisted gastrulation homolog 1 (Drosophila) // 18p11.3 // 57045 /// AK027629 // TWSG1 // twisted gastrulation homolog 1 (Drosophila) // 18p11.3 // 57045
3556656	-2.20075	0.0233319	0.0786045	---	---	normgene->intron	---
2565268	-2.20018	0.0015558	0.0198175	---	---	normgene->exon	---
2914777	-2.19937	0.00392935	0.0310888	chr6	+	main	NM_003318 // TTK // TTK protein kinase // 6q13-q21 // 7272 /// NM_001166691 // TTK // TTK protein kinase // 6q13-q21 // 7272 /// ENST00000369798 // TTK // TTK protein kinase // 6q13-q21 // 7272 /// BC032858 // TTK // TTK protein kinase // 6q13-q21 // 7272 /// ENST00000504040 // TTK // TTK protein kinase // 6q13-q21 // 7272 /// ENST00000511260 // TTK // TTK protein kinase // 6q13-q21 // 7272 /// E…
2320077	-2.19895	0.0399503	0.108722	---	---	normgene->exon	---
3470402	-2.19571	0.0192702	0.0703995	---	---	normgene->intron	---
3185063	-2.19272	0.000207946	0.00659153	chr9	+	main	NM_003358 // UGCG // UDP-glucose ceramide glucosyltransferase // 9q31 // 7357 /// ENST00000374279 // UGCG // UDP-glucose ceramide glucosyltransferase // 9q31 // 7357 /// BC038711 // UGCG // UDP-glucose ceramide glucosyltransferase // 9q31 // 7357
3607510	-2.19222	0.00903581	0.0471414	chr15	+	main	NM_001113378 // FANCI // Fanconi anemia, complementation group I // 15q26.1 // 55215 /// NM_018193 // FANCI // Fanconi anemia, complementation group I // 15q26.1 // 55215 /// ENST00000300027 // FANCI // Fanconi anemia, complementation group I // 15q26.1 // 55215 /// ENST00000310775 // FANCI // Fanconi anemia, complementation group I // 15q26.1 // 55215 /// BC004277 // FANCI // Fanconi anemia, com…
3475158	-2.19212	0.0138386	0.0586217	---	---	normgene->intron	---
2536355	-2.19079	0.000314119	0.00851486	---	---	normgene->exon	---
2474751	-2.18872	0.00118047	0.0174089	chr2	+	main	NM_004891 // MRPL33 // mitochondrial ribosomal protein L33 // 2p21 // 9553 /// NM_145330 // MRPL33 // mitochondrial ribosomal protein L33 // 2p21 // 9553 /// ENST00000296102 // MRPL33 // mitochondrial ribosomal protein L33 // 2p21 // 9553 /// ENST00000379666 // MRPL33 // mitochondrial ribosomal protein L33 // 2p21 // 9553 /// BC020834 // MRPL33 // mitochondrial ribosomal protein L33 // 2p21 // 95…
2997952	-2.18822	8.35e-06	0.000933253	chr7	+	main	NM_032016 // STARD3NL // STARD3 N-terminal like // 7p14-p13 // 83930 /// ENST00000009041 // STARD3NL // STARD3 N-terminal like // 7p14-p13 // 83930 /// ENST00000396013 // STARD3NL // STARD3 N-terminal like // 7p14-p13 // 83930 /// AK091579 // STARD3NL // STARD3 N-terminal like // 7p14-p13 // 83930 /// ENST00000429075 // STARD3NL // STARD3 N-terminal like // 7p14-p13 // 83930 /// ENST00000440144 /…
2401643	-2.18471	0.00561499	0.0371807	chr1	-	main	NM_000147 // FUCA1 // fucosidase, alpha-L- 1, tissue // 1p34 // 2517 /// ENST00000374479 // FUCA1 // fucosidase, alpha-L- 1, tissue // 1p34 // 2517 /// BC017338 // FUCA1 // fucosidase, alpha-L- 1, tissue // 1p34 // 2517 /// ENST00000374475 // FUCA1 // fucosidase, alpha-L- 1, tissue // 1p34 // 2517
3100166	-2.1831	1.05e-06	0.000325572	chr8	+	main	NM_002865 // RAB2A // RAB2A, member RAS oncogene family // 8q12.1 // 5862 /// ENST00000262646 // RAB2A // RAB2A, member RAS oncogene family // 8q12.1 // 5862 /// BC008929 // RAB2A // RAB2A, member RAS oncogene family // 8q12.1 // 5862
3470549	-2.18273	2.88e-07	0.000144258	chr12	-	main	NM_014325 // CORO1C // coronin, actin binding protein, 1C // 12q24.1 // 23603 /// ENST00000261401 // CORO1C // coronin, actin binding protein, 1C // 12q24.1 // 23603 /// AL162070 // CORO1C // coronin, actin binding protein, 1C // 12q24.1 // 23603 /// ENST00000420959 // CORO1C // coronin, actin binding protein, 1C // 12q24.1 // 23603
3258444	-2.18193	0.00373149	0.0302185	chr10	+	main	NM_018131 // CEP55 // centrosomal protein 55kDa // 10q23.33 // 55165 /// NM_001127182 // CEP55 // centrosomal protein 55kDa // 10q23.33 // 55165 /// ENST00000371485 // CEP55 // centrosomal protein 55kDa // 10q23.33 // 55165 /// ENST00000447994 // CEP55 // centrosomal protein 55kDa // 10q23.33 // 55165 /// AY788918 // CEP55 // centrosomal protein 55kDa // 10q23.33 // 55165 /// ENST00000358339 // C…
3907190	-2.17633	0.00208177	0.0227696	chr20	-	main	NM_003064 // SLPI // secretory leukocyte peptidase inhibitor // 20q12 // 6590 /// ENST00000338380 // SLPI // secretory leukocyte peptidase inhibitor // 20q12 // 6590 /// BC020708 // SLPI // secretory leukocyte peptidase inhibitor // 20q12 // 6590
3129149	-2.17434	0.0272764	0.085916	chr8	-	main	NM_018492 // PBK // PDZ binding kinase // 8p21.2 // 55872 /// ENST00000301905 // PBK // PDZ binding kinase // 8p21.2 // 55872 /// BC015191 // PBK // PDZ binding kinase // 8p21.2 // 55872
3275194	-2.17381	0.0367686	0.103093	---	---	normgene->intron	---
2782230	-2.17315	7.75e-05	0.0035602	chr4	-	main	NM_052864 // TIFA // TRAF-interacting protein with forkhead-associated domain // 4q25 // 92610 /// ENST00000361717 // TIFA // TRAF-interacting protein with forkhead-associated domain // 4q25 // 92610 /// ENST00000500655 // TIFA // TRAF-interacting protein with forkhead-associated domain // 4q25 // 92610 /// BC008294 // TIFA // TRAF-interacting protein with forkhead-associated domain // 4q25 // 92…
3857171	-2.17251	0.0221185	0.0761975	chr19	-	main	NM_138330 // ZNF675 // zinc finger protein 675 // 19p12 // 171392 /// ENST00000359788 // ZNF675 // zinc finger protein 675 // 19p12 // 171392 /// AY044432 // ZNF675 // zinc finger protein 675 // 19p12 // 171392 /// ENST00000356096 // ZNF675 // zinc finger protein 675 // 19p12 // 171392
3428088	-2.17104	0.0040932	0.0317461	chr12	+	main	NM_022496 // ACTR6 // ARP6 actin-related protein 6 homolog (yeast) // 12q23.1 // 64431 /// ENST00000188312 // ACTR6 // ARP6 actin-related protein 6 homolog (yeast) // 12q23.1 // 64431 /// AK124075 // ACTR6 // ARP6 actin-related protein 6 homolog (yeast) // 12q23.1 // 64431 /// ENST00000416520 // ACTR6 // ARP6 actin-related protein 6 homolog (yeast) // 12q23.1 // 64431
2848233	-2.1701	1.53e-05	0.00134323	chr5	-	main	NM_199133 // FAM173B // family with sequence similarity 173, member B // 5p15.2 // 134145 /// ENST00000511437 // FAM173B // family with sequence similarity 173, member B // 5p15.2 // 134145 /// AK055604 // FAM173B // family with sequence similarity 173, member B // 5p15.2 // 134145 /// ENST00000506108 // FAM173B // family with sequence similarity 173, member B // 5p15.2 // 134145 /// ENST00000504…
3542063	-2.16922	3.12e-05	0.00194964	chr14	+	main	NM_018375 // SLC39A9 // solute carrier family 39 (zinc transporter), member 9 // 14q24.1 // 55334 /// ENST00000031146 // SLC39A9 // solute carrier family 39 (zinc transporter), member 9 // 14q24.1 // 55334 /// BC047682 // SLC39A9 // solute carrier family 39 (zinc transporter), member 9 // 14q24.1 // 55334 /// ENST00000336643 // SLC39A9 // solute carrier family 39 (zinc transporter), member 9 // 1…
2780172	-2.16785	0.00342691	0.0290797	chr4	-	main	NM_001813 // CENPE // centromere protein E, 312kDa // 4q24-q25 // 1062 /// ENST00000265148 // CENPE // centromere protein E, 312kDa // 4q24-q25 // 1062 /// ENST00000394771 // CENPE // centromere protein E, 312kDa // 4q24-q25 // 1062 /// ENST00000380026 // CENPE // centromere protein E, 312kDa // 4q24-q25 // 1062
3864944	-2.16539	0.0017158	0.0207854	chr19	-	main	NM_001102597 // CEACAM20 // carcinoembryonic antigen-related cell adhesion molecule 20 // 19q13.31 // 125931 /// NM_001102599 // CEACAM20 // carcinoembryonic antigen-related cell adhesion molecule 20 // 19q13.31 // 125931 /// NM_001102600 // CEACAM20 // carcinoembryonic antigen-related cell adhesion molecule 20 // 19q13.31 // 125931 /// NM_001102598 // CEACAM20 // carcinoembryonic antigen-related…
3819681	-2.16462	0.0189508	0.0698235	---	---	normgene->intron	---
2406323	-2.1602	0.00837105	0.0453713	---	---	normgene->intron	---
3329983	-2.15988	2.4e-06	0.0005068	chr11	+	main	NM_002843 // PTPRJ // protein tyrosine phosphatase, receptor type, J // 11p11.2 // 5795 /// NM_001098503 // PTPRJ // protein tyrosine phosphatase, receptor type, J // 11p11.2 // 5795 /// NM_001005470 // OR4B1 // olfactory receptor, family 4, subfamily B, member 1 // 11p11.2 // 119765 /// ENST00000418331 // PTPRJ // protein tyrosine phosphatase, receptor type, J // 11p11.2 // 5795 /// ENST00000440…
3487220	-2.15917	4.35e-05	0.00246329	chr13	+	main	NM_016248 // AKAP11 // A kinase (PRKA) anchor protein 11 // 13q14.11 // 11215 /// ENST00000025301 // AKAP11 // A kinase (PRKA) anchor protein 11 // 13q14.11 // 11215 /// AF176555 // AKAP11 // A kinase (PRKA) anchor protein 11 // 13q14.11 // 11215
2828146	-2.15818	2.86e-05	0.00187202	chr5	+	main	NM_020240 // CDC42SE2 // CDC42 small effector 2 // 5q31.1 // 56990 /// NM_001038702 // CDC42SE2 // CDC42 small effector 2 // 5q31.1 // 56990 /// ENST00000505065 // CDC42SE2 // CDC42 small effector 2 // 5q31.1 // 56990 /// ENST00000360515 // CDC42SE2 // CDC42 small effector 2 // 5q31.1 // 56990 /// ENST00000395246 // CDC42SE2 // CDC42 small effector 2 // 5q31.1 // 56990 /// ENST00000446153 // CDC4…
2923359	-2.15742	0.000189004	0.00616321	chr6	+	main	NM_014034 // ASF1A // ASF1 anti-silencing function 1 homolog A (S. cerevisiae) // 6q22.31 // 25842 /// ENST00000229595 // ASF1A // ASF1 anti-silencing function 1 homolog A (S. cerevisiae) // 6q22.31 // 25842 /// AF151856 // ASF1A // ASF1 anti-silencing function 1 homolog A (S. cerevisiae) // 6q22.31 // 25842
2328583	-2.15644	0.018941	0.0698117	---	---	normgene->intron	---
2879028	-2.15594	1.07e-08	2.61e-05	chr5	-	main	NM_005471 // GNPDA1 // glucosamine-6-phosphate deaminase 1 // 5q21 // 10007 /// ENST00000508177 // GNPDA1 // glucosamine-6-phosphate deaminase 1 // 5q21 // 10007 /// ENST00000503794 // GNPDA1 // glucosamine-6-phosphate deaminase 1 // 5q21 // 10007 /// ENST00000500692 // GNPDA1 // glucosamine-6-phosphate deaminase 1 // 5q21 // 10007 /// ENST00000311337 // GNPDA1 // glucosamine-6-phosphate deaminas…
2742935	-2.15546	2.85e-05	0.00187202	chr4	+	main	NM_014278 // HSPA4L // heat shock 70kDa protein 4-like // 4q28 // 22824 /// ENST00000296464 // HSPA4L // heat shock 70kDa protein 4-like // 4q28 // 22824 /// ENST00000508776 // HSPA4L // heat shock 70kDa protein 4-like // 4q28 // 22824 /// BC040560 // HSPA4L // heat shock 70kDa protein 4-like // 4q28 // 22824 /// ENST00000438626 // HSPA4L // heat shock 70kDa protein 4-like // 4q28 // 22824
3758317	-2.15191	0.0031125	0.0278268	chr17	-	main	NM_007300 // BRCA1 // breast cancer 1, early onset // 17q21 // 672 /// NM_007294 // BRCA1 // breast cancer 1, early onset // 17q21 // 672 /// NR_027676 // BRCA1 // breast cancer 1, early onset // 17q21 // 672 /// NM_007297 // BRCA1 // breast cancer 1, early onset // 17q21 // 672 /// NM_007298 // BRCA1 // breast cancer 1, early onset // 17q21 // 672 /// NM_007299 // BRCA1 // breast cancer 1, early…
3565663	-2.15017	0.00530387	0.0361069	chr14	-	main	NM_001146015 // DLGAP5 // discs, large (Drosophila) homolog-associated protein 5 // 14q22.3 // 9787 /// NM_014750 // DLGAP5 // discs, large (Drosophila) homolog-associated protein 5 // 14q22.3 // 9787 /// ENST00000247191 // DLGAP5 // discs, large (Drosophila) homolog-associated protein 5 // 14q22.3 // 9787 /// AB076695 // DLGAP5 // discs, large (Drosophila) homolog-associated protein 5 // 14q22.3…
3087501	-2.14683	2.23e-06	0.000500655	chr8	+	main	NM_016353 // ZDHHC2 // zinc finger, DHHC-type containing 2 // 8p22 // 51201 /// ENST00000262096 // ZDHHC2 // zinc finger, DHHC-type containing 2 // 8p22 // 51201 /// BC039253 // ZDHHC2 // zinc finger, DHHC-type containing 2 // 8p22 // 51201
2796066	-2.14589	0.0276023	0.0865831	chr4	-	main	NM_152682 // RWDD4 // RWD domain containing 4 // 4q35.1 // 201965 /// ENST00000326397 // RWDD4 // RWD domain containing 4 // 4q35.1 // 201965 /// BC017472 // RWDD4 // RWD domain containing 4 // 4q35.1 // 201965 /// ENST00000327570 // RWDD4 // RWD domain containing 4 // 4q35.1 // 201965 /// ENST00000510702 // RWDD4 // RWD domain containing 4 // 4q35.1 // 201965 /// ENST00000514322 // RWDD4 // RWD …
3671448	-2.14362	1.6e-05	0.00138539	chr16	+	main	NM_001537 // HSBP1 // heat shock factor binding protein 1 // 16q23.3 // 3281 /// ENST00000433866 // HSBP1 // heat shock factor binding protein 1 // 16q23.3 // 3281 /// BX537440 // HSBP1 // heat shock factor binding protein 1 // 16q23.3 // 3281
3738280	-2.14282	0.00157242	0.01991	chr17	+	main	NM_001002244 // ANAPC11 // anaphase promoting complex subunit 11 // 17q25.3 // 51529 /// NM_016476 // ANAPC11 // anaphase promoting complex subunit 11 // 17q25.3 // 51529 /// NM_001002246 // ANAPC11 // anaphase promoting complex subunit 11 // 17q25.3 // 51529 /// NM_001002248 // ANAPC11 // anaphase promoting complex subunit 11 // 17q25.3 // 51529 /// NM_001002249 // ANAPC11 // anaphase promoting …
3249978	-2.14168	0.00201046	0.0224433	chr10	+	main	NM_152709 // STOX1 // storkhead box 1 // 10q22.1 // 219736 /// NM_001130161 // STOX1 // storkhead box 1 // 10q22.1 // 219736 /// NM_001130162 // STOX1 // storkhead box 1 // 10q22.1 // 219736 /// NM_001130159 // STOX1 // storkhead box 1 // 10q22.1 // 219736 /// NM_001130160 // STOX1 // storkhead box 1 // 10q22.1 // 219736 /// ENST00000298596 // STOX1 // storkhead box 1 // 10q22.1 // 219736 /// ENS…
3111375	-2.14072	0.000375644	0.00956979	chr8	+	main	NM_014673 // TTC35 // tetratricopeptide repeat domain 35 // 8q23.1 // 9694 /// ENST00000220853 // TTC35 // tetratricopeptide repeat domain 35 // 8q23.1 // 9694 /// D14659 // TTC35 // tetratricopeptide repeat domain 35 // 8q23.1 // 9694
3749688	-2.13862	0.0286433	0.0885986	---	---	normgene->intron	---
3470382	-2.13784	0.0196307	0.0711716	---	---	normgene->intron	---
4000370	-2.1317	0.00803421	0.044345	chrX	-	main	NM_001018113 // FANCB // Fanconi anemia, complementation group B // Xp22.2 // 2187 /// NM_152633 // FANCB // Fanconi anemia, complementation group B // Xp22.2 // 2187 /// NM_152633 // FANCB // Fanconi anemia, complementation group B // Xp22.2 // 2187 /// NM_152633 // FANCB // Fanconi anemia, complementation group B // Xp22.2 // 2187 /// ENST00000398334 // FANCB // Fanconi anemia, complementation …
2439944	-2.13073	7.12e-06	0.000856365	chr1	-	main	NM_145167 // PIGM // phosphatidylinositol glycan anchor biosynthesis, class M // 1q23.2 // 93183 /// ENST00000368090 // PIGM // phosphatidylinositol glycan anchor biosynthesis, class M // 1q23.2 // 93183 /// BC019865 // PIGM // phosphatidylinositol glycan anchor biosynthesis, class M // 1q23.2 // 93183
2968452	-2.12726	0.00145854	0.0191779	---	---	normgene->intron	---
2328601	-2.12668	0.012107	0.0544729	---	---	normgene->intron	---
3322072	-2.12536	0.000205375	0.00654197	---	---	normgene->exon	---
2569908	-2.1205	0.00132943	0.0182923	chr2	-	main	NM_144710 // SEPT10 // septin 10 // 2q13 // 151011 /// NM_178584 // SEPT10 // septin 10 // 2q13 // 151011 /// ENST00000397712 // SEPT10 // septin 10 // 2q13 // 151011 /// AB208875 // SEPT10 // septin 10 // 2q13 // 151011 /// ENST00000334001 // SEPT10 // septin 10 // 2q13 // 151011 /// ENST00000352314 // SEPT10 // septin 10 // 2q13 // 151011 /// ENST00000425498 // SEPT10 // septin 10 // 2q13 // 15…
3765642	-2.11876	0.000170891	0.00579645	chr17	-	main	NR_026641 // INTS2 // integrator complex subunit 2 // 17q23.2 // 57508 /// NM_020748 // INTS2 // integrator complex subunit 2 // 17q23.2 // 57508 /// ENST00000444766 // INTS2 // integrator complex subunit 2 // 17q23.2 // 57508 /// ENST00000251334 // INTS2 // integrator complex subunit 2 // 17q23.2 // 57508 /// AK299032 // INTS2 // integrator complex subunit 2 // 17q23.2 // 57508
2349043	-2.11806	6.56e-06	0.000832744	chr1	+	main	NM_133496 // SLC30A7 // solute carrier family 30 (zinc transporter), member 7 // 1p21.2 // 148867 /// NM_001144884 // SLC30A7 // solute carrier family 30 (zinc transporter), member 7 // 1p21.2 // 148867 /// ENST00000370112 // SLC30A7 // solute carrier family 30 (zinc transporter), member 7 // 1p21.2 // 148867 /// ENST00000357650 // SLC30A7 // solute carrier family 30 (zinc transporter), member 7 …
2892393	-2.11629	4.79e-05	0.00259251	chr6	+	main	NR_026650 // BPHL // biphenyl hydrolase-like (serine hydrolase) // 6p25 // 670 /// NR_026648 // BPHL // biphenyl hydrolase-like (serine hydrolase) // 6p25 // 670 /// NM_004332 // BPHL // biphenyl hydrolase-like (serine hydrolase) // 6p25 // 670 /// NR_026649 // BPHL // biphenyl hydrolase-like (serine hydrolase) // 6p25 // 670 /// ENST00000380379 // BPHL // biphenyl hydrolase-like (serine hydrolas…
2750594	-2.1161	0.000559583	0.0116483	chr4	+	main	NM_006745 // SC4MOL // sterol-C4-methyl oxidase-like // 4q32-q34 // 6307 /// NM_001017369 // SC4MOL // sterol-C4-methyl oxidase-like // 4q32-q34 // 6307 /// ENST00000261507 // SC4MOL // sterol-C4-methyl oxidase-like // 4q32-q34 // 6307 /// ENST00000426682 // SC4MOL // sterol-C4-methyl oxidase-like // 4q32-q34 // 6307 /// ENST00000393766 // SC4MOL // sterol-C4-methyl oxidase-like // 4q32-q34 // 63…
2828356	-2.11499	0.00331939	0.0286972	chr5	+	main	NM_000758 // CSF2 // colony stimulating factor 2 (granulocyte-macrophage) // 5q31.1 // 1437 /// ENST00000296871 // CSF2 // colony stimulating factor 2 (granulocyte-macrophage) // 5q31.1 // 1437 /// M11220 // CSF2 // colony stimulating factor 2 (granulocyte-macrophage) // 5q31.1 // 1437
3091746	-2.11443	1.67e-06	0.00042556	chr8	+	main	NM_017412 // FZD3 // frizzled homolog 3 (Drosophila) // 8p21 // 7976 /// ENST00000240093 // FZD3 // frizzled homolog 3 (Drosophila) // 8p21 // 7976 /// AB039723 // FZD3 // frizzled homolog 3 (Drosophila) // 8p21 // 7976
2678116	-2.11335	0.000146991	0.0052184	chr3	-	main	NM_152678 // FAM116A // family with sequence similarity 116, member A // 3p14.3 // 201627 /// ENST00000311128 // FAM116A // family with sequence similarity 116, member A // 3p14.3 // 201627 /// BC040291 // FAM116A // family with sequence similarity 116, member A // 3p14.3 // 201627 /// ENST00000394599 // FAM116A // family with sequence similarity 116, member A // 3p14.3 // 201627
3556222	-2.11142	0.00536989	0.0363159	---	---	normgene->intron	---
4000704	-2.11031	5.81e-07	0.000224542	chrX	-	main	NM_003916 // AP1S2 // adaptor-related protein complex 1, sigma 2 subunit // Xp22.2 // 8905 /// ENST00000329235 // AP1S2 // adaptor-related protein complex 1, sigma 2 subunit // Xp22.2 // 8905 /// AF251295 // AP1S2 // adaptor-related protein complex 1, sigma 2 subunit // Xp22.2 // 8905 /// NR_027408 // LOC653653 // adaptor-related protein complex 1, sigma 2 subunit pseudogene // 17q23.1 // 653653 …
3082590	-2.10843	0.00102709	0.016148	chr8	+	main	AK091672 // LOC286161 // hypothetical protein LOC286161 // 8p23.3 // 286161
3621948	-2.1064	2.32e-05	0.00166832	chr15	-	main	NM_025137 // SPG11 // spastic paraplegia 11 (autosomal recessive) // 15q14 // 80208 /// NM_001160227 // SPG11 // spastic paraplegia 11 (autosomal recessive) // 15q14 // 80208 /// ENST00000261866 // SPG11 // spastic paraplegia 11 (autosomal recessive) // 15q14 // 80208 /// ENST00000427534 // SPG11 // spastic paraplegia 11 (autosomal recessive) // 15q14 // 80208 /// BC153879 // SPG11 // spastic par…
3819737	-2.10579	0.0224959	0.0768877	---	---	normgene->intron	---
2536348	-2.10379	6.34e-07	0.000240492	---	---	normgene->exon	---
2890660	-2.10286	1.33e-06	0.000385588	chr5	-	main	NM_005110 // GFPT2 // glutamine-fructose-6-phosphate transaminase 2 // 5q34-q35 // 9945 /// ENST00000253778 // GFPT2 // glutamine-fructose-6-phosphate transaminase 2 // 5q34-q35 // 9945 /// AB016789 // GFPT2 // glutamine-fructose-6-phosphate transaminase 2 // 5q34-q35 // 9945
2769063	-2.1013	2.73e-05	0.00181002	chr4	-	main	NM_022832 // USP46 // ubiquitin specific peptidase 46 // 4q12 // 64854 /// NM_001134223 // USP46 // ubiquitin specific peptidase 46 // 4q12 // 64854 /// ENST00000441222 // USP46 // ubiquitin specific peptidase 46 // 4q12 // 64854 /// ENST00000508499 // USP46 // ubiquitin specific peptidase 46 // 4q12 // 64854 /// BC037574 // USP46 // ubiquitin specific peptidase 46 // 4q12 // 64854 /// ENST000002…
3015519	-2.10095	0.00123471	0.0178685	chr7	+	main	NM_013439 // PILRA // paired immunoglobin-like type 2 receptor alpha // 7q22.1 // 29992 /// NM_178272 // PILRA // paired immunoglobin-like type 2 receptor alpha // 7q22.1 // 29992 /// NM_178273 // PILRA // paired immunoglobin-like type 2 receptor alpha // 7q22.1 // 29992 /// ENST00000198536 // PILRA // paired immunoglobin-like type 2 receptor alpha // 7q22.1 // 29992 /// ENST00000350573 // PILRA …
3109201	-2.09981	4.62e-07	0.000184958	chr8	+	main	NM_003114 // SPAG1 // sperm associated antigen 1 // 8q22.2 // 6674 /// NM_172218 // SPAG1 // sperm associated antigen 1 // 8q22.2 // 6674 /// ENST00000388798 // SPAG1 // sperm associated antigen 1 // 8q22.2 // 6674 /// ENST00000251809 // SPAG1 // sperm associated antigen 1 // 8q22.2 // 6674 /// AF311312 // SPAG1 // sperm associated antigen 1 // 8q22.2 // 6674
3113456	-2.09952	0.00135914	0.0185063	chr8	+	main	NM_022045 // MTBP // Mdm2, transformed 3T3 cell double minute 2, p53 binding protein (mouse) binding protein, 104kDa // 8q24.12 // 27085 /// ENST00000305949 // MTBP // Mdm2, transformed 3T3 cell double minute 2, p53 binding protein (mouse) binding protein, 104kDa // 8q24.12 // 27085 /// BC013136 // MTBP // Mdm2, transformed 3T3 cell double minute 2, p53 binding protein (mouse) binding protein, 10…
2687979	-2.09722	0.00787318	0.0437705	chr3	-	main	NM_020890 // KIAA1524 // KIAA1524 // 3q13.13 // 57650 /// ENST00000295746 // KIAA1524 // KIAA1524 // 3q13.13 // 57650 /// AF334474 // KIAA1524 // KIAA1524 // 3q13.13 // 57650 /// ENST00000491772 // KIAA1524 // KIAA1524 // 3q13.13 // 57650 /// ENST00000481530 // KIAA1524 // KIAA1524 // 3q13.13 // 57650 /// ENST00000468953 // KIAA1524 // KIAA1524 // 3q13.13 // 57650
2775478	-2.09683	0.0420198	0.112095	---	---	normgene->exon	---
3728964	-2.09503	5.58e-05	0.00289434	chr17	+	main	NM_018304 // PRR11 // proline rich 11 // 17q22 // 55771 /// ENST00000262293 // PRR11 // proline rich 11 // 17q22 // 55771 /// BC008669 // PRR11 // proline rich 11 // 17q22 // 55771
3384270	-2.09478	0.000399179	0.00981714	chr11	-	main	NM_199418 // PRCP // prolylcarboxypeptidase (angiotensinase C) // 11q14 // 5547 /// NM_005040 // PRCP // prolylcarboxypeptidase (angiotensinase C) // 11q14 // 5547 /// ENST00000393399 // PRCP // prolylcarboxypeptidase (angiotensinase C) // 11q14 // 5547 /// ENST00000313010 // PRCP // prolylcarboxypeptidase (angiotensinase C) // 11q14 // 5547 /// BC001500 // PRCP // prolylcarboxypeptidase (angiote…
2786657	-2.09455	5.16e-06	0.000737302	chr4	-	main	NM_030648 // SETD7 // SET domain containing (lysine methyltransferase) 7 // 4q28 // 80854 /// ENST00000274031 // SETD7 // SET domain containing (lysine methyltransferase) 7 // 4q28 // 80854 /// AF462150 // SETD7 // SET domain containing (lysine methyltransferase) 7 // 4q28 // 80854 /// ENST00000436641 // SETD7 // SET domain containing (lysine methyltransferase) 7 // 4q28 // 80854
2829947	-2.09449	1.61e-07	0.000109357	chr5	+	main	NM_000358 // TGFBI // transforming growth factor, beta-induced, 68kDa // 5q31 // 7045 /// ENST00000442011 // TGFBI // transforming growth factor, beta-induced, 68kDa // 5q31 // 7045 /// BC000097 // TGFBI // transforming growth factor, beta-induced, 68kDa // 5q31 // 7045 /// M77349 // TGFBI // transforming growth factor, beta-induced, 68kDa // 5q31 // 7045 /// BC004972 // TGFBI // transforming gro…
3221135	-2.09398	0.000330464	0.00880612	chr9	-	main	NM_021218 // C9orf80 // chromosome 9 open reading frame 80 // 9q32 // 58493 /// ENST00000374242 // C9orf80 // chromosome 9 open reading frame 80 // 9q32 // 58493 /// AK000637 // C9orf80 // chromosome 9 open reading frame 80 // 9q32 // 58493 /// ENST00000374238 // C9orf80 // chromosome 9 open reading frame 80 // 9q32 // 58493 /// ENST00000374236 // C9orf80 // chromosome 9 open reading frame 80 // …
2911372	-2.09232	0.000418212	0.00999485	chr6	+	main	NM_004282 // BAG2 // BCL2-associated athanogene 2 // 6p12.1-p11.2 // 9532 /// ENST00000370693 // BAG2 // BCL2-associated athanogene 2 // 6p12.1-p11.2 // 9532 /// AF095192 // BAG2 // BCL2-associated athanogene 2 // 6p12.1-p11.2 // 9532 /// ENST00000438730 // BAG2 // BCL2-associated athanogene 2 // 6p12.1-p11.2 // 9532 /// ENST00000447026 // BAG2 // BCL2-associated athanogene 2 // 6p12.1-p11.2 // 9…
2591421	-2.0911	0.00103901	0.016253	chr2	-	main	NM_006287 // TFPI // tissue factor pathway inhibitor (lipoprotein-associated coagulation inhibitor) // 2q32 // 7035 /// NM_001032281 // TFPI // tissue factor pathway inhibitor (lipoprotein-associated coagulation inhibitor) // 2q32 // 7035 /// ENST00000233156 // TFPI // tissue factor pathway inhibitor (lipoprotein-associated coagulation inhibitor) // 2q32 // 7035 /// ENST00000409676 // TFPI // tis…
4007216	-2.08738	6.36e-06	0.000826309	chrX	-	main	NM_153477 // UXT // ubiquitously-expressed transcript // Xp11.23-p11.22 // 8409 /// NM_004182 // UXT // ubiquitously-expressed transcript // Xp11.23-p11.22 // 8409 /// ENST00000333119 // UXT // ubiquitously-expressed transcript // Xp11.23-p11.22 // 8409 /// ENST00000335890 // UXT // ubiquitously-expressed transcript // Xp11.23-p11.22 // 8409 /// AF092737 // UXT // ubiquitously-expressed transcrip…
3248289	-2.08724	0.033072	0.0963786	chr10	+	main	NM_001786 // CDK1 // cyclin-dependent kinase 1 // 10q21.1 // 983 /// NM_033379 // CDK1 // cyclin-dependent kinase 1 // 10q21.1 // 983 /// NM_001170406 // CDK1 // cyclin-dependent kinase 1 // 10q21.1 // 983 /// NM_001170407 // CDK1 // cyclin-dependent kinase 1 // 10q21.1 // 983 /// ENST00000395284 // CDK1 // cyclin-dependent kinase 1 // 10q21.1 // 983 /// ENST00000316629 // CDK1 // cyclin-dependen…
3140763	-2.08619	0.00118237	0.0174198	chr8	-	main	NM_001001481 // UBE2W // ubiquitin-conjugating enzyme E2W (putative) // 8q21.11 // 55284 /// NM_018299 // UBE2W // ubiquitin-conjugating enzyme E2W (putative) // 8q21.11 // 55284 /// ENST00000419880 // UBE2W // ubiquitin-conjugating enzyme E2W (putative) // 8q21.11 // 55284 /// ENST00000422906 // UBE2W // ubiquitin-conjugating enzyme E2W (putative) // 8q21.11 // 55284 /// AY948289 // UBE2W // ubi…
3430389	-2.08561	0.000245283	0.00726977	chr12	+	main	NM_152261 // C12orf23 // chromosome 12 open reading frame 23 // 12q23.3 // 90488 /// ENST00000280756 // C12orf23 // chromosome 12 open reading frame 23 // 12q23.3 // 90488 /// BC020522 // C12orf23 // chromosome 12 open reading frame 23 // 12q23.3 // 90488
2976113	-2.08469	0.000792	0.0139909	chr6	-	main	NM_000416 // IFNGR1 // interferon gamma receptor 1 // 6q23.3 // 3459 /// ENST00000367739 // IFNGR1 // interferon gamma receptor 1 // 6q23.3 // 3459 /// BC005333 // IFNGR1 // interferon gamma receptor 1 // 6q23.3 // 3459 /// ENST00000367735 // IFNGR1 // interferon gamma receptor 1 // 6q23.3 // 3459 /// ENST00000414770 // IFNGR1 // interferon gamma receptor 1 // 6q23.3 // 3459 /// ENST00000418947 /…
3306591	-2.084	0.0409664	0.110425	---	---	normgene->intron	---
3260586	-2.08241	0.0072481	0.0419395	chr10	+	main	NM_005063 // SCD // stearoyl-CoA desaturase (delta-9-desaturase) // 10q24.31 // 6319 /// ENST00000370355 // SCD // stearoyl-CoA desaturase (delta-9-desaturase) // 10q24.31 // 6319 /// AF097514 // SCD // stearoyl-CoA desaturase (delta-9-desaturase) // 10q24.31 // 6319 /// ENST00000423840 // SCD // stearoyl-CoA desaturase (delta-9-desaturase) // 10q24.31 // 6319
2842101	-2.08162	2.06e-07	0.000121804	chr5	+	main	NM_022754 // SFXN1 // sideroflexin 1 // --- // 94081 /// ENST00000321442 // SFXN1 // sideroflexin 1 // --- // 94081 /// AK022287 // SFXN1 // sideroflexin 1 // --- // 94081 /// ENST00000507823 // SFXN1 // sideroflexin 1 // --- // 94081 /// ENST00000506963 // SFXN1 // sideroflexin 1 // --- // 94081 /// ENST00000502865 // SFXN1 // sideroflexin 1 // --- // 94081 /// ENST00000507017 // SFXN1 // sidero…
3405396	-2.08008	4.1e-05	0.00235514	chr12	+	main	NM_001310 // CREBL2 // cAMP responsive element binding protein-like 2 // 12p13 // 1389 /// ENST00000228865 // CREBL2 // cAMP responsive element binding protein-like 2 // 12p13 // 1389 /// BC106052 // CREBL2 // cAMP responsive element binding protein-like 2 // 12p13 // 1389
2536338	-2.07981	4.64e-08	5.38e-05	---	---	normgene->exon	---
2364438	-2.07906	0.00128478	0.0180844	chr1	+	main	NM_145697 // NUF2 // NUF2, NDC80 kinetochore complex component, homolog (S. cerevisiae) // 1q23.3 // 83540 /// NM_031423 // NUF2 // NUF2, NDC80 kinetochore complex component, homolog (S. cerevisiae) // 1q23.3 // 83540 /// ENST00000271452 // NUF2 // NUF2, NDC80 kinetochore complex component, homolog (S. cerevisiae) // 1q23.3 // 83540 /// ENST00000367900 // NUF2 // NUF2, NDC80 kinetochore complex c…
2583014	-2.07804	0.000128709	0.00485104	chr2	-	main	NM_013450 // BAZ2B // bromodomain adjacent to zinc finger domain, 2B // 2q24.2 // 29994 /// ENST00000392783 // BAZ2B // bromodomain adjacent to zinc finger domain, 2B // 2q24.2 // 29994 /// AB032255 // BAZ2B // bromodomain adjacent to zinc finger domain, 2B // 2q24.2 // 29994 /// ENST00000355831 // BAZ2B // bromodomain adjacent to zinc finger domain, 2B // 2q24.2 // 29994 /// ENST00000343439 // B…
3725866	-2.07758	0.0312588	0.0932048	---	---	normgene->intron	---
3872521	-2.07721	0.0024881	0.0250409	chr19	-	main	NM_152475 // ZNF417 // zinc finger protein 417 // 19q13.43 // 147687 /// NM_032828 // ZNF587 // zinc finger protein 587 // 19q13.43 // 84914 /// ENST00000312026 // ZNF417 // zinc finger protein 417 // 19q13.43 // 147687 /// ENST00000339656 // ZNF587 // zinc finger protein 587 // 19q13.43 // 84914 /// BC025783 // ZNF417 // zinc finger protein 417 // 19q13.43 // 147687 /// AK027616 // ZNF587 // zin…
2874688	-2.07431	0.0108357	0.0516801	---	---	normgene->exon	---
4024160	-2.0741	0.000378651	0.00959089	chrX	-	main	NM_173694 // ATP11C // ATPase, class VI, type 11C // Xq27.1 // 286410 /// NM_001010986 // ATP11C // ATPase, class VI, type 11C // Xq27.1 // 286410 /// ENST00000327569 // ATP11C // ATPase, class VI, type 11C // Xq27.1 // 286410 /// ENST00000361648 // ATP11C // ATPase, class VI, type 11C // Xq27.1 // 286410 /// ENST00000433868 // ATP11C // ATPase, class VI, type 11C // Xq27.1 // 286410 /// ENST0000…
2421843	-2.07292	7.87e-05	0.00358588	chr1	-	main	NM_018284 // GBP3 // guanylate binding protein 3 // 1p22.2 // 2635 /// ENST00000370481 // GBP3 // guanylate binding protein 3 // 1p22.2 // 2635 /// ENST00000370482 // GBP3 // guanylate binding protein 3 // 1p22.2 // 2635 /// BC144650 // GBP3 // guanylate binding protein 3 // 1p22.2 // 2635 /// ENST00000235878 // GBP3 // guanylate binding protein 3 // 1p22.2 // 2635 /// ENST00000445969 // GBP3 // …
3489020	-2.07213	0.00246238	0.0249882	chr13	+	main	NM_000321 // RB1 // retinoblastoma 1 // 13q14.2 // 5925 /// ENST00000267163 // RB1 // retinoblastoma 1 // 13q14.2 // 5925 /// L41870 // RB1 // retinoblastoma 1 // 13q14.2 // 5925
2566740	-2.07188	0.00221172	0.0234922	chr2	-	main	NM_005783 // TXNDC9 // thioredoxin domain containing 9 // 2q11.2 // 10190 /// ENST00000264255 // TXNDC9 // thioredoxin domain containing 9 // 2q11.2 // 10190 /// BC005968 // TXNDC9 // thioredoxin domain containing 9 // 2q11.2 // 10190 /// BC070183 // TXNDC9 // thioredoxin domain containing 9 // 2q11.2 // 10190 /// AB006679 // TXNDC9 // thioredoxin domain containing 9 // 2q11.2 // 10190 /// BC0228…
3275362	-2.06854	0.0124853	0.0553947	---	---	normgene->intron	---
2353773	-2.06728	0.000414464	0.00998817	chr1	+	main	NM_003594 // TTF2 // transcription termination factor, RNA polymerase II // 1p22 // 8458 /// ENST00000369466 // TTF2 // transcription termination factor, RNA polymerase II // 1p22 // 8458 /// AK291017 // TTF2 // transcription termination factor, RNA polymerase II // 1p22 // 8458 /// ENST00000427271 // TTF2 // transcription termination factor, RNA polymerase II // 1p22 // 8458
2448382	-2.06544	0.00612989	0.0387986	chr1	-	main	NM_000963 // PTGS2 // prostaglandin-endoperoxide synthase 2 (prostaglandin G/H synthase and cyclooxygenase) // 1q25.2-q25.3 // 5743 /// ENST00000367468 // PTGS2 // prostaglandin-endoperoxide synthase 2 (prostaglandin G/H synthase and cyclooxygenase) // 1q25.2-q25.3 // 5743 /// AY151286 // PTGS2 // prostaglandin-endoperoxide synthase 2 (prostaglandin G/H synthase and cyclooxygenase) // 1q25.2-q25.…
2627080	-2.06397	0.00165482	0.0203944	chr3	+	main	AF236158 // C3orf14 // chromosome 3 open reading frame 14 // 3p14.2 // 57415 /// BC017772 // C3orf14 // chromosome 3 open reading frame 14 // 3p14.2 // 57415 /// ENST00000494481 // C3orf14 // chromosome 3 open reading frame 14 // 3p14.2 // 57415 /// ENST00000462069 // C3orf14 // chromosome 3 open reading frame 14 // 3p14.2 // 57415 /// ENST00000232519 // C3orf14 // chromosome 3 open reading frame…
3184218	-2.06304	0.00136195	0.0185163	chr9	+	main	NM_017832 // C9orf6 // chromosome 9 open reading frame 6 // 9q31.3 // 54942 /// NM_003640 // IKBKAP // inhibitor of kappa light polypeptide gene enhancer in B-cells, kinase complex-associated protein // 9q31 // 8518 /// ENST00000322940 // C9orf6 // chromosome 9 open reading frame 6 // 9q31.3 // 54942 /// BC015795 // C9orf6 // chromosome 9 open reading frame 6 // 9q31.3 // 54942 /// ENST0000037462…
3322103	-2.06255	0.0267643	0.0850452	---	---	normgene->intron	---
2425212	-2.06152	4.53e-05	0.00252565	chr1	-	main	NM_001918 // DBT // dihydrolipoamide branched chain transacylase E2 // 1p31 // 1629 /// ENST00000370132 // DBT // dihydrolipoamide branched chain transacylase E2 // 1p31 // 1629 /// AK303941 // DBT // dihydrolipoamide branched chain transacylase E2 // 1p31 // 1629 /// ENST00000370131 // DBT // dihydrolipoamide branched chain transacylase E2 // 1p31 // 1629
3556212	-2.05652	0.040948	0.110425	---	---	normgene->intron	---
2812120	-2.05254	0.000386156	0.00968073	chr5	+	main	NM_005869 // CWC27 // CWC27 spliceosome-associated protein homolog (S. cerevisiae) // 5q12.3 // 10283 /// ENST00000381070 // CWC27 // CWC27 spliceosome-associated protein homolog (S. cerevisiae) // 5q12.3 // 10283 /// AF039692 // CWC27 // CWC27 spliceosome-associated protein homolog (S. cerevisiae) // 5q12.3 // 10283
2829542	-2.04906	1.41e-05	0.00130945	chr5	+	main	NM_001135586 // C5orf24 // chromosome 5 open reading frame 24 // 5q31.1 // 134553 /// NM_152409 // C5orf24 // chromosome 5 open reading frame 24 // 5q31.1 // 134553 /// ENST00000394976 // C5orf24 // chromosome 5 open reading frame 24 // 5q31.1 // 134553 /// ENST00000338051 // C5orf24 // chromosome 5 open reading frame 24 // 5q31.1 // 134553 /// ENST00000435259 // C5orf24 // chromosome 5 open read…
2783715	-2.04842	0.017013	0.0658123	chr4	-	main	NM_002358 // MAD2L1 // MAD2 mitotic arrest deficient-like 1 (yeast) // 4q27 // 4085 /// ENST00000296509 // MAD2L1 // MAD2 mitotic arrest deficient-like 1 (yeast) // 4q27 // 4085 /// BC005945 // MAD2L1 // MAD2 mitotic arrest deficient-like 1 (yeast) // 4q27 // 4085 /// ENST00000333047 // MAD2L1 // MAD2 mitotic arrest deficient-like 1 (yeast) // 4q27 // 4085 /// ENST00000504707 // MAD2L1 // MAD2 mi…
2962820	-2.04821	6.79e-05	0.00327195	chr6	-	main	NM_002395 // ME1 // malic enzyme 1, NADP(+)-dependent, cytosolic // 6q12 // 4199 /// ENST00000369705 // ME1 // malic enzyme 1, NADP(+)-dependent, cytosolic // 6q12 // 4199 /// AK289783 // ME1 // malic enzyme 1, NADP(+)-dependent, cytosolic // 6q12 // 4199
2665572	-2.04441	0.0022861	0.0239616	chr3	-	main	NM_001012410 // SGOL1 // shugoshin-like 1 (S. pombe) // 3p24.3 // 151648 /// NM_001012409 // SGOL1 // shugoshin-like 1 (S. pombe) // 3p24.3 // 151648 /// NM_001012412 // SGOL1 // shugoshin-like 1 (S. pombe) // 3p24.3 // 151648 /// NM_001012411 // SGOL1 // shugoshin-like 1 (S. pombe) // 3p24.3 // 151648 /// NM_138484 // SGOL1 // shugoshin-like 1 (S. pombe) // 3p24.3 // 151648 /// NM_001012413 // S…
2650199	-2.04176	0.000761456	0.0136597	chr3	+	main	NM_005496 // SMC4 // structural maintenance of chromosomes 4 // 3q26.1 // 10051 /// NM_001002800 // SMC4 // structural maintenance of chromosomes 4 // 3q26.1 // 10051 /// NR_029663 // MIR15B // microRNA 15b // 3q25.33 // 406949 /// NR_029525 // MIR16-2 // microRNA 16-2 // 3q25.33 // 406951 /// ENST00000344722 // SMC4 // structural maintenance of chromosomes 4 // 3q26.1 // 10051 /// ENST0000035738…
3435946	-2.03963	0.000928541	0.0153245	chr12	+	main	NM_001516 // GTF2H3 // general transcription factor IIH, polypeptide 3, 34kDa // 12q24.31 // 2967 /// ENST00000228955 // GTF2H3 // general transcription factor IIH, polypeptide 3, 34kDa // 12q24.31 // 2967 /// BC039726 // GTF2H3 // general transcription factor IIH, polypeptide 3, 34kDa // 12q24.31 // 2967
4017212	-2.03875	0.0102473	0.0503132	chrX	-	main	NM_024657 // MORC4 // MORC family CW-type zinc finger 4 // Xq22.3 // 79710 /// NM_001085354 // MORC4 // MORC family CW-type zinc finger 4 // Xq22.3 // 79710 /// ENST00000355610 // MORC4 // MORC family CW-type zinc finger 4 // Xq22.3 // 79710 /// ENST00000255495 // MORC4 // MORC family CW-type zinc finger 4 // Xq22.3 // 79710 /// AK300305 // MORC4 // MORC family CW-type zinc finger 4 // Xq22.3 // …
2580955	-2.03866	0.000829789	0.0143027	chr2	-	main	NM_004688 // NMI // N-myc (and STAT) interactor // 2q23 // 9111 /// ENST00000243346 // NMI // N-myc (and STAT) interactor // 2q23 // 9111 /// U32849 // NMI // N-myc (and STAT) interactor // 2q23 // 9111 /// ENST00000414946 // NMI // N-myc (and STAT) interactor // 2q23 // 9111
2331158	-2.03557	4.22e-07	0.000184013	chr1	+	main	NM_024595 // AKIRIN1 // akirin 1 // 1p34.3 // 79647 /// NM_001136275 // AKIRIN1 // akirin 1 // 1p34.3 // 79647 /// ENST00000432648 // AKIRIN1 // akirin 1 // 1p34.3 // 79647 /// ENST00000446189 // AKIRIN1 // akirin 1 // 1p34.3 // 79647 /// AK298890 // AKIRIN1 // akirin 1 // 1p34.3 // 79647 /// ENST00000372984 // AKIRIN1 // akirin 1 // 1p34.3 // 79647 /// ENST00000372975 // AKIRIN1 // akirin 1 // 1…
3275540	-2.03534	0.0124726	0.0553944	---	---	normgene->intron	---
3699828	-2.03403	0.0147344	0.0605749	---	---	normgene->intron	---
2874727	-2.03315	0.0339913	0.0981351	---	---	normgene->intron	---
3161113	-2.03189	0.00223416	0.0236083	chr9	+	main	NM_025239 // PDCD1LG2 // programmed cell death 1 ligand 2 // 9p24.2 // 80380 /// ENST00000397747 // PDCD1LG2 // programmed cell death 1 ligand 2 // 9p24.2 // 80380 /// AF344424 // PDCD1LG2 // programmed cell death 1 ligand 2 // 9p24.2 // 80380 /// ENST00000397745 // PDCD1LG2 // programmed cell death 1 ligand 2 // 9p24.2 // 80380
3212362	-2.02961	0.0199633	0.0718191	---	---	normgene->intron	---
3475024	-2.02886	0.0260787	0.0836884	---	---	normgene->intron	---
3220977	-2.02711	5.9e-06	0.000788101	chr9	-	main	NM_005156 // ROD1 // ROD1 regulator of differentiation 1 (S. pombe) // 9q32 // 9991 /// NM_001163790 // ROD1 // ROD1 regulator of differentiation 1 (S. pombe) // 9q32 // 9991 /// NM_001163788 // ROD1 // ROD1 regulator of differentiation 1 (S. pombe) // 9q32 // 9991 /// ENST00000374257 // ROD1 // ROD1 regulator of differentiation 1 (S. pombe) // 9q32 // 9991 /// ENST00000439770 // ROD1 // ROD1 reg…
3041816	-2.02644	2.34e-05	0.00167188	chr7	-	main	NM_004403 // DFNA5 // deafness, autosomal dominant 5 // 7p15 // 1687 /// NM_001127454 // DFNA5 // deafness, autosomal dominant 5 // 7p15 // 1687 /// NM_001127453 // DFNA5 // deafness, autosomal dominant 5 // 7p15 // 1687 /// ENST00000342947 // DFNA5 // deafness, autosomal dominant 5 // 7p15 // 1687 /// ENST00000409775 // DFNA5 // deafness, autosomal dominant 5 // 7p15 // 1687 /// ENST00000409970 …
3072435	-2.0259	1.8e-05	0.00147662	chr7	-	main	NM_032842 // TMEM209 // transmembrane protein 209 // 7q32.2 // 84928 /// ENST00000397622 // TMEM209 // transmembrane protein 209 // 7q32.2 // 84928 /// BC045618 // TMEM209 // transmembrane protein 209 // 7q32.2 // 84928 /// ENST00000462753 // TMEM209 // transmembrane protein 209 // 7q32.2 // 84928 /// ENST00000336804 // TMEM209 // transmembrane protein 209 // 7q32.2 // 84928 /// ENST00000473456 /…
2511820	-2.02216	7.96e-07	0.000273689	chr2	+	main	NM_003628 // PKP4 // plakophilin 4 // 2q24.1 // 8502 /// NM_001005476 // PKP4 // plakophilin 4 // 2q24.1 // 8502 /// ENST00000389757 // PKP4 // plakophilin 4 // 2q24.1 // 8502 /// ENST00000389759 // PKP4 // plakophilin 4 // 2q24.1 // 8502 /// BC050308 // PKP4 // plakophilin 4 // 2q24.1 // 8502 /// ENST00000428353 // PKP4 // plakophilin 4 // 2q24.1 // 8502 /// ENST00000426248 // PKP4 // plakophili…
2422035	-2.02203	0.000566901	0.0116955	chr1	-	main	NM_052942 // GBP5 // guanylate binding protein 5 // 1p22.2 // 115362 /// NM_001134486 // GBP5 // guanylate binding protein 5 // 1p22.2 // 115362 /// ENST00000343435 // GBP5 // guanylate binding protein 5 // 1p22.2 // 115362 /// ENST00000370459 // GBP5 // guanylate binding protein 5 // 1p22.2 // 115362 /// ENST00000417291 // GBP5 // guanylate binding protein 5 // 1p22.2 // 115362 /// ENST000004438…
3405032	-2.0208	4.05e-05	0.00233864	chr12	+	main	NM_001987 // ETV6 // ets variant 6 // 12p13 // 2120 /// ENST00000266427 // ETV6 // ets variant 6 // 12p13 // 2120 /// BC043399 // ETV6 // ets variant 6 // 12p13 // 2120 /// ENST00000396373 // ETV6 // ets variant 6 // 12p13 // 2120
3110272	-2.01975	1.08e-05	0.00111211	chr8	+	main	NM_003506 // FZD6 // frizzled homolog 6 (Drosophila) // 8q22.3-q23.1 // 8323 /// NM_001164615 // FZD6 // frizzled homolog 6 (Drosophila) // 8q22.3-q23.1 // 8323 /// NM_001164616 // FZD6 // frizzled homolog 6 (Drosophila) // 8q22.3-q23.1 // 8323 /// ENST00000358755 // FZD6 // frizzled homolog 6 (Drosophila) // 8q22.3-q23.1 // 8323 /// BC060836 // FZD6 // frizzled homolog 6 (Drosophila) // 8q22.3-q…
3556144	-2.01971	0.00935237	0.047996	---	---	normgene->intron	---
3507710	-2.01722	7.12e-07	0.000252682	chr13	-	main	NM_003045 // SLC7A1 // solute carrier family 7 (cationic amino acid transporter, y+ system), member 1 // 13q12-q14 // 6541 /// ENST00000380752 // SLC7A1 // solute carrier family 7 (cationic amino acid transporter, y+ system), member 1 // 13q12-q14 // 6541 /// BC063303 // SLC7A1 // solute carrier family 7 (cationic amino acid transporter, y+ system), member 1 // 13q12-q14 // 6541
2411228	-2.01625	0.000612262	0.0121739	chr1	-	main	NM_001048166 // STIL // SCL/TAL1 interrupting locus // 1q32|1p32 // 6491 /// NM_003035 // STIL // SCL/TAL1 interrupting locus // 1q32|1p32 // 6491 /// ENST00000360380 // STIL // SCL/TAL1 interrupting locus // 1q32|1p32 // 6491 /// ENST00000337817 // STIL // SCL/TAL1 interrupting locus // 1q32|1p32 // 6491 /// ENST00000371877 // STIL // SCL/TAL1 interrupting locus // 1q32|1p32 // 6491 /// BC126223…
3740628	-2.01568	0.0118691	0.0539996	---	---	normgene->intron	---
3556036	-2.01541	0.0264707	0.0844905	---	---	normgene->intron	---
2357996	-2.01517	1.41e-05	0.00130945	chr1	+	main	NM_007259 // VPS45 // vacuolar protein sorting 45 homolog (S. cerevisiae) // 1q21.2 // 11311 /// ENST00000369130 // VPS45 // vacuolar protein sorting 45 homolog (S. cerevisiae) // 1q21.2 // 11311 /// BC028382 // VPS45 // vacuolar protein sorting 45 homolog (S. cerevisiae) // 1q21.2 // 11311 /// ENST00000369128 // VPS45 // vacuolar protein sorting 45 homolog (S. cerevisiae) // 1q21.2 // 11311 /// …
3904747	-2.01332	0.00064194	0.0124163	chr20	-	main	NM_002895 // RBL1 // retinoblastoma-like 1 (p107) // 20q11.2 // 5933 /// NM_183404 // RBL1 // retinoblastoma-like 1 (p107) // 20q11.2 // 5933 /// ENST00000373664 // RBL1 // retinoblastoma-like 1 (p107) // 20q11.2 // 5933 /// ENST00000344359 // RBL1 // retinoblastoma-like 1 (p107) // 20q11.2 // 5933 /// AK290380 // RBL1 // retinoblastoma-like 1 (p107) // 20q11.2 // 5933
3880827	-2.01279	0.0012365	0.0178705	chr20	+	main	NM_021067 // GINS1 // GINS complex subunit 1 (Psf1 homolog) // 20p11.21 // 9837 /// ENST00000262460 // GINS1 // GINS complex subunit 1 (Psf1 homolog) // 20p11.21 // 9837 /// BC012542 // GINS1 // GINS complex subunit 1 (Psf1 homolog) // 20p11.21 // 9837 /// ENST00000429262 // GINS1 // GINS complex subunit 1 (Psf1 homolog) // 20p11.21 // 9837
2968383	-2.01251	0.0488685	0.123311	---	---	normgene->intron	---
3575371	-2.01249	0.00230543	0.0240611	chr14	-	main	NM_183387 // EML5 // echinoderm microtubule associated protein like 5 // 14q31.3 // 161436 /// ENST00000380664 // EML5 // echinoderm microtubule associated protein like 5 // 14q31.3 // 161436 /// BC150639 // EML5 // echinoderm microtubule associated protein like 5 // 14q31.3 // 161436 /// ENST00000352093 // EML5 // echinoderm microtubule associated protein like 5 // 14q31.3 // 161436
2858668	-2.0124	1.2e-05	0.00119436	chr5	-	main	NM_000082 // ERCC8 // excision repair cross-complementing rodent repair deficiency, complementation group 8 // 5q12.1 // 1161 /// ENST00000265038 // ERCC8 // excision repair cross-complementing rodent repair deficiency, complementation group 8 // 5q12.1 // 1161 /// ENST00000381118 // ERCC8 // excision repair cross-complementing rodent repair deficiency, complementation group 8 // 5q12.1 // 1161 /…
3784602	-2.01126	0.00039885	0.00981714	chr18	+	main	NM_020474 // GALNT1 // UDP-N-acetyl-alpha-D-galactosamine:polypeptide N-acetylgalactosaminyltransferase 1 (GalNAc-T1) // 18q12.1 // 2589 /// ENST00000269195 // GALNT1 // UDP-N-acetyl-alpha-D-galactosamine:polypeptide N-acetylgalactosaminyltransferase 1 (GalNAc-T1) // 18q12.1 // 2589 /// BC038440 // GALNT1 // UDP-N-acetyl-alpha-D-galactosamine:polypeptide N-acetylgalactosaminyltransferase 1 (GalNA…
3593652	-2.01122	0.00468385	0.0341265	chr15	+	main	NM_001128611 // USP8 // ubiquitin specific peptidase 8 // 15q21.2 // 9101 /// NM_001128610 // USP8 // ubiquitin specific peptidase 8 // 15q21.2 // 9101 /// NM_005154 // USP8 // ubiquitin specific peptidase 8 // 15q21.2 // 9101 /// ENST00000433963 // USP8 // ubiquitin specific peptidase 8 // 15q21.2 // 9101 /// ENST00000396444 // USP8 // ubiquitin specific peptidase 8 // 15q21.2 // 9101 /// ENST00…
2957596	-2.01063	1.98e-06	0.00046904	chr6	-	main	NM_021814 // ELOVL5 // ELOVL family member 5, elongation of long chain fatty acids (FEN1/Elo2, SUR4/Elo3-like, yeast) // 6p21.1-p12.1 // 60481 /// ENST00000304434 // ELOVL5 // ELOVL family member 5, elongation of long chain fatty acids (FEN1/Elo2, SUR4/Elo3-like, yeast) // 6p21.1-p12.1 // 60481 /// AK125098 // ELOVL5 // ELOVL family member 5, elongation of long chain fatty acids (FEN1/Elo2, SUR4/…
3726030	-2.01039	0.0199517	0.0718191	---	---	normgene->intron	---
2536361	-2.00739	4.11e-06	0.000687197	---	---	normgene->exon	---
2413519	-2.00547	4.73e-06	0.000706541	chr1	-	main	NM_016126 // HSPB11 // heat shock protein family B (small), member 11 // 1p32 // 51668 /// ENST00000194214 // HSPB11 // heat shock protein family B (small), member 11 // 1p32 // 51668 /// ENST00000371378 // HSPB11 // heat shock protein family B (small), member 11 // 1p32 // 51668 /// AK225916 // HSPB11 // heat shock protein family B (small), member 11 // 1p32 // 51668 /// ENST00000371377 // HSPB1…
3097208	-2.00507	0.00121338	0.0177578	chr8	+	main	NM_003350 // UBE2V2 // ubiquitin-conjugating enzyme E2 variant 2 // 8q11.21 // 7336 /// AK094617 // UBE2V2 // ubiquitin-conjugating enzyme E2 variant 2 // 8q11.21 // 7336
2634027	-2.00432	5.12e-05	0.0027206	chr3	+	main	NM_024548 // CEP97 // centrosomal protein 97kDa // 3q12.3 // 79598 /// ENST00000341893 // CEP97 // centrosomal protein 97kDa // 3q12.3 // 79598 /// ENST00000327230 // CEP97 // centrosomal protein 97kDa // 3q12.3 // 79598 /// AL833269 // CEP97 // centrosomal protein 97kDa // 3q12.3 // 79598 /// ENST00000467655 // CEP97 // centrosomal protein 97kDa // 3q12.3 // 79598 /// ENST00000465011 // CEP97 //…
2832325	-2.00294	1.25e-05	0.00123114	chr5	+	main	NM_015669 // PCDHB5 // protocadherin beta 5 // 5q31 // 26167 /// NR_001282 // PCDHB19P // protocadherin beta 19 pseudogene // 5q31 // 84054 /// NM_019119 // PCDHB9 // protocadherin beta 9 // 5q31 // 56127 /// ENST00000231134 // PCDHB5 // protocadherin beta 5 // 5q31 // 26167 /// BC001186 // PCDHB5 // protocadherin beta 5 // 5q31 // 26167 /// AF217749 // PCDHB9 // protocadherin beta 9 // 5q31 // 5…
3749540	-2.00056	0.0402873	0.109323	---	---	normgene->exon	---
2536298	-1.99827	4.32e-09	1.58e-05	chr2	+	main	NM_001008491 // SEPT2 // septin 2 // 2q37 // 4735 /// NM_001008492 // SEPT2 // septin 2 // 2q37 // 4735 /// NM_006155 // SEPT2 // septin 2 // 2q37 // 4735 /// NM_004404 // SEPT2 // septin 2 // 2q37 // 4735 /// ENST00000360051 // SEPT2 // septin 2 // 2q37 // 4735 /// ENST00000391973 // SEPT2 // septin 2 // 2q37 // 4735 /// ENST00000402092 // SEPT2 // septin 2 // 2q37 // 4735 /// ENST00000391971 //…
3692895	-1.99598	0.00219775	0.023462	chr16	-	main	NM_007006 // NUDT21 // nudix (nucleoside diphosphate linked moiety X)-type motif 21 // 16q12.2 // 11051 /// ENST00000300291 // NUDT21 // nudix (nucleoside diphosphate linked moiety X)-type motif 21 // 16q12.2 // 11051 /// BX537360 // NUDT21 // nudix (nucleoside diphosphate linked moiety X)-type motif 21 // 16q12.2 // 11051
2404158	-1.99512	0.000296558	0.0082627	chr1	-	main	NM_006762 // LAPTM5 // lysosomal protein transmembrane 5 // 1p34 // 7805 /// ENST00000294507 // LAPTM5 // lysosomal protein transmembrane 5 // 1p34 // 7805 /// U51240 // LAPTM5 // lysosomal protein transmembrane 5 // 1p34 // 7805 /// ENST00000424259 // LAPTM5 // lysosomal protein transmembrane 5 // 1p34 // 7805
3724782	-1.99481	0.000877827	0.0148287	chr17	+	main	NM_002265 // KPNB1 // karyopherin (importin) beta 1 // 17q21.32 // 3837 /// ENST00000290158 // KPNB1 // karyopherin (importin) beta 1 // 17q21.32 // 3837 /// L38951 // KPNB1 // karyopherin (importin) beta 1 // 17q21.32 // 3837
2777070	-1.9943	0.000143026	0.00514404	chr4	-	main	NM_016245 // HSD17B11 // hydroxysteroid (17-beta) dehydrogenase 11 // 4q22.1 // 51170 /// ENST00000358290 // HSD17B11 // hydroxysteroid (17-beta) dehydrogenase 11 // 4q22.1 // 51170 /// BC036001 // HSD17B11 // hydroxysteroid (17-beta) dehydrogenase 11 // 4q22.1 // 51170
2790823	-1.98927	0.000722883	0.0132374	chr4	-	main	NM_001039580 // MAP9 // microtubule-associated protein 9 // 4q32.1 // 79884 /// ENST00000311277 // MAP9 // microtubule-associated protein 9 // 4q32.1 // 79884 /// BC146864 // MAP9 // microtubule-associated protein 9 // 4q32.1 // 79884 /// ENST00000515654 // MAP9 // microtubule-associated protein 9 // 4q32.1 // 79884 /// ENST00000424373 // MAP9 // microtubule-associated protein 9 // 4q32.1 // 7988…
3699846	-1.98888	0.00943029	0.048134	---	---	normgene->intron	---
2538000	-1.98755	1.24e-05	0.00123114	chr2	-	main	NM_002936 // RNASEH1 // ribonuclease H1 // 2p25 // 246243 /// ENST00000315212 // RNASEH1 // ribonuclease H1 // 2p25 // 246243 /// AK096913 // RNASEH1 // ribonuclease H1 // 2p25 // 246243 /// ENST00000436842 // RNASEH1 // ribonuclease H1 // 2p25 // 246243 /// ENST00000454734 // RNASEH1 // ribonuclease H1 // 2p25 // 246243
2597273	-1.98607	1.72e-05	0.00144222	chr2	-	main	NM_152519 // C2orf67 // chromosome 2 open reading frame 67 // 2q34 // 151050 /// ENST00000281772 // C2orf67 // chromosome 2 open reading frame 67 // 2q34 // 151050 /// BC126155 // C2orf67 // chromosome 2 open reading frame 67 // 2q34 // 151050
3607447	-1.9847	0.00131178	0.0181481	chr15	+	main	NM_007011 // ABHD2 // abhydrolase domain containing 2 // 15q26.1 // 11057 /// NM_152924 // ABHD2 // abhydrolase domain containing 2 // 15q26.1 // 11057 /// ENST00000355100 // ABHD2 // abhydrolase domain containing 2 // 15q26.1 // 11057 /// ENST00000352732 // ABHD2 // abhydrolase domain containing 2 // 15q26.1 // 11057 /// BC019248 // ABHD2 // abhydrolase domain containing 2 // 15q26.1 // 11057 //…
2519294	-1.98291	4.12e-06	0.000687197	chr2	+	main	NM_177454 // FAM171B // family with sequence similarity 171, member B // 2q32.1 // 165215 /// ENST00000304698 // FAM171B // family with sequence similarity 171, member B // 2q32.1 // 165215 /// BC060872 // FAM171B // family with sequence similarity 171, member B // 2q32.1 // 165215 /// ENST00000272804 // FAM171B // family with sequence similarity 171, member B // 2q32.1 // 165215
2946208	-1.98242	0.00644892	0.0397277	chr6	-	main	NM_003544 // HIST1H4B // histone cluster 1, H4b // 6p21.3 // 8366 /// BC069467 // HIST1H4B // histone cluster 1, H4b // 6p21.3 // 8366
2471316	-1.98158	0.00951107	0.0482573	chr2	+	main	NM_182625 // GEN1 // Gen homolog 1, endonuclease (Drosophila) // 2p24.2 // 348654 /// NM_001130009 // GEN1 // Gen homolog 1, endonuclease (Drosophila) // 2p24.2 // 348654 /// ENST00000381254 // GEN1 // Gen homolog 1, endonuclease (Drosophila) // 2p24.2 // 348654 /// ENST00000317402 // GEN1 // Gen homolog 1, endonuclease (Drosophila) // 2p24.2 // 348654 /// BC117204 // GEN1 // Gen homolog 1, endon…
3074640	-1.98129	7.37e-09	2.03e-05	chr7	-	main	NM_001128619 // LUZP6 // leucine zipper protein 6 // 7q33 // 767558 /// NM_145808 // MTPN // myotrophin // 7q33 // 136319 /// BC028093 // MTPN // myotrophin // 7q33 // 136319 /// AY611627 // LUZP6 // leucine zipper protein 6 // 7q33 // 767558 /// ENST00000416501 // MTPN // myotrophin // 7q33 // 136319
3826041	-1.98124	0.000233708	0.00705675	chr19	+	main	NM_021047 // ZNF253 // zinc finger protein 253 // 19p13.11 // 56242 /// ENST00000392298 // ZNF626 // zinc finger protein 626 // 19p12 // 199777 /// ENST00000453075 // ZNF626 // zinc finger protein 626 // 19p12 // 199777 /// BC065572 // ZNF253 // zinc finger protein 253 // 19p13.11 // 56242 /// ENST00000341262 // ZNF56 // zinc finger protein 56 // 19p13.1 // 7608
2478017	-1.97906	0.000372676	0.00952381	chr2	+	main	NM_001145450 // MORN2 // MORN repeat containing 2 // 2p22.1 // 729967 /// ENST00000340556 // MORN2 // MORN repeat containing 2 // 2p22.1 // 729967 /// ENST00000410014 // MORN2 // MORN repeat containing 2 // 2p22.1 // 729967 /// ENST00000409665 // MORN2 // MORN repeat containing 2 // 2p22.1 // 729967 /// AY367766 // MORN2 // MORN repeat containing 2 // 2p22.1 // 729967 /// ENST00000441049 // MORN2…
3662808	-1.9773	1.98e-06	0.00046904	chr16	+	main	NM_001145772 // GPR56 // G protein-coupled receptor 56 // 16q13 // 9289 /// NM_201524 // GPR56 // G protein-coupled receptor 56 // 16q13 // 9289 /// NM_201525 // GPR56 // G protein-coupled receptor 56 // 16q13 // 9289 /// NM_001145771 // GPR56 // G protein-coupled receptor 56 // 16q13 // 9289 /// NM_001145773 // GPR56 // G protein-coupled receptor 56 // 16q13 // 9289 /// NM_001145774 // GPR56 // …
3011861	-1.97564	2.19e-05	0.00163925	chr7	+	main	NM_152999 // STEAP2 // six transmembrane epithelial antigen of the prostate 2 // 7q21 // 261729 /// NM_001040665 // STEAP2 // six transmembrane epithelial antigen of the prostate 2 // 7q21 // 261729 /// NM_001040666 // STEAP2 // six transmembrane epithelial antigen of the prostate 2 // 7q21 // 261729 /// ENST00000287908 // STEAP2 // six transmembrane epithelial antigen of the prostate 2 // 7q21 /…
3556210	-1.97554	0.0224578	0.0767932	---	---	normgene->intron	---
2447993	-1.97553	8.3e-06	0.000933253	chr1	-	main	NM_030934 // C1orf25 // chromosome 1 open reading frame 25 // 1q25.2 // 81627 /// ENST00000367506 // C1orf25 // chromosome 1 open reading frame 25 // 1q25.2 // 81627 /// AF288399 // C1orf25 // chromosome 1 open reading frame 25 // 1q25.2 // 81627 /// ENST00000367504 // C1orf25 // chromosome 1 open reading frame 25 // 1q25.2 // 81627 /// ENST00000458395 // C1orf25 // chromosome 1 open reading fram…
2449559	-1.9754	0.00497239	0.0349928	chr1	-	main	NM_018136 // ASPM // asp (abnormal spindle) homolog, microcephaly associated (Drosophila) // 1q31 // 259266 /// ENST00000367409 // ASPM // asp (abnormal spindle) homolog, microcephaly associated (Drosophila) // 1q31 // 259266 /// AF509326 // ASPM // asp (abnormal spindle) homolog, microcephaly associated (Drosophila) // 1q31 // 259266 /// ENST00000294732 // ASPM // asp (abnormal spindle) homolog,…
3959702	-1.97272	0.00142377	0.0189681	---	---	normgene->intron	---
3765580	-1.97115	0.0231291	0.0782019	chr17	-	main	NM_032043 // BRIP1 // BRCA1 interacting protein C-terminal helicase 1 // 17q22.2 // 83990 /// ENST00000259008 // BRIP1 // BRCA1 interacting protein C-terminal helicase 1 // 17q22.2 // 83990 /// AF360549 // BRIP1 // BRCA1 interacting protein C-terminal helicase 1 // 17q22.2 // 83990 /// ENST00000416542 // BRIP1 // BRCA1 interacting protein C-terminal helicase 1 // 17q22.2 // 83990
3038617	-1.97012	0.00510208	0.0354894	chr7	-	main	NM_002489 // NDUFA4 // NADH dehydrogenase (ubiquinone) 1 alpha subcomplex, 4, 9kDa // 7p21.3 // 4697 /// ENST00000339600 // NDUFA4 // NADH dehydrogenase (ubiquinone) 1 alpha subcomplex, 4, 9kDa // 7p21.3 // 4697 /// BC105295 // NDUFA4 // NADH dehydrogenase (ubiquinone) 1 alpha subcomplex, 4, 9kDa // 7p21.3 // 4697
2525272	-1.96986	5.02e-05	0.00268436	chr2	+	main	NM_015040 // PIKFYVE // phosphoinositide kinase, FYVE finger containing // 2q34 // 200576 /// NM_001178000 // PIKFYVE // phosphoinositide kinase, FYVE finger containing // 2q34 // 200576 /// NM_152671 // PIKFYVE // phosphoinositide kinase, FYVE finger containing // 2q34 // 200576 /// ENST00000264380 // PIKFYVE // phosphoinositide kinase, FYVE finger containing // 2q34 // 200576 /// AY457063 // PI…
3008144	-1.96776	0.000141993	0.00511811	chr7	+	main	NM_022170 // EIF4H // eukaryotic translation initiation factor 4H // 7q11.23 // 7458 /// NM_031992 // EIF4H // eukaryotic translation initiation factor 4H // 7q11.23 // 7458 /// ENST00000265753 // EIF4H // eukaryotic translation initiation factor 4H // 7q11.23 // 7458 /// ENST00000353999 // EIF4H // eukaryotic translation initiation factor 4H // 7q11.23 // 7458 /// BC021214 // EIF4H // eukaryotic…
3716048	-1.96717	0.000848422	0.0144764	chr17	+	main	NM_020791 // TAOK1 // TAO kinase 1 // 17q11.2 // 57551 /// ENST00000261716 // TAOK1 // TAO kinase 1 // 17q11.2 // 57551 /// BC133039 // TAOK1 // TAO kinase 1 // 17q11.2 // 57551
2468920	-1.96699	8.18e-07	0.000275093	chr2	+	main	NM_016207 // CPSF3 // cleavage and polyadenylation specific factor 3, 73kDa // 2p25.1 // 51692 /// ENST00000238112 // CPSF3 // cleavage and polyadenylation specific factor 3, 73kDa // 2p25.1 // 51692 /// BC011654 // CPSF3 // cleavage and polyadenylation specific factor 3, 73kDa // 2p25.1 // 51692 /// ENST00000427001 // CPSF3 // cleavage and polyadenylation specific factor 3, 73kDa // 2p25.1 // 51…
3551786	-1.96524	0.0393315	0.10749	---	---	normgene->intron	---
3182781	-1.96523	0.0470485	0.120443	chr9	+	main	NM_001042550 // SMC2 // structural maintenance of chromosomes 2 // 9q31.1 // 10592 /// NM_001042551 // SMC2 // structural maintenance of chromosomes 2 // 9q31.1 // 10592 /// NM_006444 // SMC2 // structural maintenance of chromosomes 2 // 9q31.1 // 10592 /// ENST00000286398 // SMC2 // structural maintenance of chromosomes 2 // 9q31.1 // 10592 /// ENST00000374793 // SMC2 // structural maintenance o…
3275334	-1.96519	0.0214603	0.0750065	---	---	normgene->intron	---
3827218	-1.96492	0.0102155	0.0502532	chr19	+	main	NR_003662 // RPSAP58 // ribosomal protein SA pseudogene 58 // 19p12 // 388524 /// NM_002295 // RPSA // ribosomal protein SA // 3p22.2 // 3921 /// NM_001012321 // RPSA // ribosomal protein SA // 3p22.2 // 3921 /// J03799 // RPSA // ribosomal protein SA // 3p22.2 // 3921 /// AF284768 // RPSAP15 // ribosomal protein SA pseudogene 15 // Xq21.31 // 220885 /// BC071971 // RPSAP58 // ribosomal protein S…
2318813	-1.96327	0.0203324	0.0726992	---	---	normgene->intron	---
3777770	-1.96187	0.0277248	0.0867619	chr18	+	main	---
2855614	-1.96075	5.23e-05	0.002749	chr5	-	main	NM_198566 // C5orf34 // chromosome 5 open reading frame 34 // 5p12 // 375444 /// BC036867 // C5orf34 // chromosome 5 open reading frame 34 // 5p12 // 375444 /// ENST00000306862 // C5orf34 // chromosome 5 open reading frame 34 // 5p12 // 375444 /// ENST00000503655 // C5orf34 // chromosome 5 open reading frame 34 // 5p12 // 375444
3454576	-1.96073	1.54e-05	0.00134412	chr12	-	main	NM_001174129 // SLC11A2 // solute carrier family 11 (proton-coupled divalent metal ion transporters), member 2 // 12q13 // 4891 /// NM_001174126 // SLC11A2 // solute carrier family 11 (proton-coupled divalent metal ion transporters), member 2 // 12q13 // 4891 /// NM_001174127 // SLC11A2 // solute carrier family 11 (proton-coupled divalent metal ion transporters), member 2 // 12q13 // 4891 /// NM_…
2876897	-1.96021	2.18e-05	0.00163925	chr5	-	main	NM_004598 // SPOCK1 // sparc/osteonectin, cwcv and kazal-like domains proteoglycan (testican) 1 // 5q31 // 6695 /// ENST00000394945 // SPOCK1 // sparc/osteonectin, cwcv and kazal-like domains proteoglycan (testican) 1 // 5q31 // 6695 /// ENST00000282223 // SPOCK1 // sparc/osteonectin, cwcv and kazal-like domains proteoglycan (testican) 1 // 5q31 // 6695 /// BC030691 // SPOCK1 // sparc/osteonectin…
2414366	-1.95793	0.000241136	0.00720168	chr1	-	main	NM_003713 // PPAP2B // phosphatidic acid phosphatase type 2B // 1pter-p22.1 // 8613 /// ENST00000371250 // PPAP2B // phosphatidic acid phosphatase type 2B // 1pter-p22.1 // 8613 /// ENST00000453964 // PPAP2B // phosphatidic acid phosphatase type 2B // 1pter-p22.1 // 8613 /// ENST00000294390 // PPAP2B // phosphatidic acid phosphatase type 2B // 1pter-p22.1 // 8613 /// AF480883 // PPAP2B // phospha…
3929395	-1.95732	0.00907504	0.0472674	chr21	-	main	NM_016631 // GCFC1 // GC-rich sequence DNA-binding factor 1 // 21q21.3 // 94104 /// NR_027873 // GCFC1 // GC-rich sequence DNA-binding factor 1 // 21q21.3 // 94104 /// NM_013329 // GCFC1 // GC-rich sequence DNA-binding factor 1 // 21q21.3 // 94104 /// ENST00000331923 // GCFC1 // GC-rich sequence DNA-binding factor 1 // 21q21.3 // 94104 /// AY033903 // GCFC1 // GC-rich sequence DNA-binding factor …
2347023	-1.95655	0.000162757	0.00558884	chr1	+	main	NM_206886 // CCDC18 // coiled-coil domain containing 18 // 1p22.1 // 343099 /// ENST00000334652 // CCDC18 // coiled-coil domain containing 18 // 1p22.1 // 343099 /// ENST00000421014 // CCDC18 // coiled-coil domain containing 18 // 1p22.1 // 343099 /// ENST00000370276 // CCDC18 // coiled-coil domain containing 18 // 1p22.1 // 343099 /// ENST00000343253 // CCDC18 // coiled-coil domain containing 18…
2903285	-1.95357	0.000138624	0.00506851	chr6	+	main	NM_002800 // PSMB9 // proteasome (prosome, macropain) subunit, beta type, 9 (large multifunctional peptidase 2) // 6p21.3 // 5698 /// ENST00000444284 // PSMB9 // proteasome (prosome, macropain) subunit, beta type, 9 (large multifunctional peptidase 2) // 6p21.3 // 5698 /// ENST00000374859 // PSMB9 // proteasome (prosome, macropain) subunit, beta type, 9 (large multifunctional peptidase 2) // 6p21…
2571457	-1.95202	0.0121871	0.0546334	chr2	-	main	NM_152515 // CKAP2L // cytoskeleton associated protein 2-like // 2q13 // 150468 /// ENST00000302450 // CKAP2L // cytoskeleton associated protein 2-like // 2q13 // 150468 /// AL832036 // CKAP2L // cytoskeleton associated protein 2-like // 2q13 // 150468 /// ENST00000435431 // CKAP2L // cytoskeleton associated protein 2-like // 2q13 // 150468 /// BC041437 // NT5DC4 // 5'-nucleotidase domain contain…
3354799	-1.9518	0.0109833	0.0520349	chr11	+	main	NM_001114122 // CHEK1 // CHK1 checkpoint homolog (S. pombe) // 11q24.2 // 1111 /// NM_001114121 // CHEK1 // CHK1 checkpoint homolog (S. pombe) // 11q24.2 // 1111 /// NM_001274 // CHEK1 // CHK1 checkpoint homolog (S. pombe) // 11q24.2 // 1111 /// ENST00000438015 // CHEK1 // CHK1 checkpoint homolog (S. pombe) // 11q24.2 // 1111 /// ENST00000428830 // CHEK1 // CHK1 checkpoint homolog (S. pombe) // 1…
3775842	-1.9434	0.000777283	0.0138533	chr18	+	main	NM_001071 // TYMS // thymidylate synthetase // 18p11.32 // 7298 /// ENST00000323274 // TYMS // thymidylate synthetase // 18p11.32 // 7298 /// AB062290 // TYMS // thymidylate synthetase // 18p11.32 // 7298 /// ENST00000323224 // TYMS // thymidylate synthetase // 18p11.32 // 7298 /// ENST00000323250 // TYMS // thymidylate synthetase // 18p11.32 // 7298
3765299	-1.94339	0.0001169	0.00456221	chr17	-	main	NM_006380 // APPBP2 // amyloid beta precursor protein (cytoplasmic tail) binding protein 2 // 17q21-q23 // 10513 /// ENST00000083182 // APPBP2 // amyloid beta precursor protein (cytoplasmic tail) binding protein 2 // 17q21-q23 // 10513 /// AF017782 // APPBP2 // amyloid beta precursor protein (cytoplasmic tail) binding protein 2 // 17q21-q23 // 10513
2844250	-1.94256	0.0103979	0.0506777	---	---	normgene->exon	---
4054117	-1.94027	0.00237519	0.0244644	chr1	-	main	NM_005645 // TAF13 // TAF13 RNA polymerase II, TATA box binding protein (TBP)-associated factor, 18kDa // 1p13.3 // 6884 /// ENST00000338366 // TAF13 // TAF13 RNA polymerase II, TATA box binding protein (TBP)-associated factor, 18kDa // 1p13.3 // 6884 /// BC121180 // TAF13 // TAF13 RNA polymerase II, TATA box binding protein (TBP)-associated factor, 18kDa // 1p13.3 // 6884
2766456	-1.93979	1.1e-05	0.0011195	chr4	-	main	NM_003359 // UGDH // UDP-glucose 6-dehydrogenase // 4p15.1 // 7358 /// NM_001184700 // UGDH // UDP-glucose 6-dehydrogenase // 4p15.1 // 7358 /// NM_001184701 // UGDH // UDP-glucose 6-dehydrogenase // 4p15.1 // 7358 /// ENST00000316423 // UGDH // UDP-glucose 6-dehydrogenase // 4p15.1 // 7358 /// ENST00000506179 // UGDH // UDP-glucose 6-dehydrogenase // 4p15.1 // 7358 /// AF061016 // UGDH // UDP-gl…
2338625	-1.93896	3.76e-05	0.00222836	chr1	+	main	NM_015888 // HOOK1 // hook homolog 1 (Drosophila) // 1p32.1 // 51361 /// ENST00000371208 // HOOK1 // hook homolog 1 (Drosophila) // 1p32.1 // 51361 /// BC011621 // HOOK1 // hook homolog 1 (Drosophila) // 1p32.1 // 51361 /// ENST00000395561 // HOOK1 // hook homolog 1 (Drosophila) // 1p32.1 // 51361 /// ENST00000455990 // HOOK1 // hook homolog 1 (Drosophila) // 1p32.1 // 51361
2970897	-1.93863	0.00368828	0.0301053	chr6	-	main	NM_002031 // FRK // fyn-related kinase // 6q21-q22.3 // 2444 /// ENST00000368626 // FRK // fyn-related kinase // 6q21-q22.3 // 2444 /// U00803 // FRK // fyn-related kinase // 6q21-q22.3 // 2444
2974671	-1.9351	0.000253468	0.00743877	chr6	-	main	NM_052831 // C6orf192 // chromosome 6 open reading frame 192 // 6q22.3-q23.3 // 116843 /// ENST00000275227 // C6orf192 // chromosome 6 open reading frame 192 // 6q22.3-q23.3 // 116843 /// AK289918 // C6orf192 // chromosome 6 open reading frame 192 // 6q22.3-q23.3 // 116843 /// ENST00000367919 // C6orf192 // chromosome 6 open reading frame 192 // 6q22.3-q23.3 // 116843 /// ENST00000367918 // C6orf…
2859667	-1.93489	0.00258937	0.0254461	chr5	-	main	NM_022145 // CENPK // centromere protein K // 5p15.2-q12.3 // 64105 /// ENST00000396679 // CENPK // centromere protein K // 5p15.2-q12.3 // 64105 /// ENST00000514814 // CENPK // centromere protein K // 5p15.2-q12.3 // 64105 /// ENST00000242872 // CENPK // centromere protein K // 5p15.2-q12.3 // 64105 /// ENST00000420839 // CENPK // centromere protein K // 5p15.2-q12.3 // 64105 /// BC008504 // CEN…
3025545	-1.9338	2.84e-06	0.00054949	chr7	+	main	NM_033138 // CALD1 // caldesmon 1 // 7q33 // 800 /// NM_033157 // CALD1 // caldesmon 1 // 7q33 // 800 /// NM_004342 // CALD1 // caldesmon 1 // 7q33 // 800 /// NM_033139 // CALD1 // caldesmon 1 // 7q33 // 800 /// NM_033140 // CALD1 // caldesmon 1 // 7q33 // 800 /// ENST00000393118 // CALD1 // caldesmon 1 // 7q33 // 800 /// ENST00000361901 // CALD1 // caldesmon 1 // 7q33 // 800 /// ENST00000424922 …
2353881	-1.93207	5.76e-05	0.00292856	chr1	+	main	NM_006699 // MAN1A2 // mannosidase, alpha, class 1A, member 2 // 1p13 // 10905 /// ENST00000356554 // MAN1A2 // mannosidase, alpha, class 1A, member 2 // 1p13 // 10905 /// BC052954 // MAN1A2 // mannosidase, alpha, class 1A, member 2 // 1p13 // 10905 /// ENST00000413355 // MAN1A2 // mannosidase, alpha, class 1A, member 2 // 1p13 // 10905 /// ENST00000329466 // MAN1A2 // mannosidase, alpha, class 1…
3098977	-1.93154	8.07e-06	0.000925767	chr8	+	main	NM_002350 // LYN // v-yes-1 Yamaguchi sarcoma viral related oncogene homolog // 8q13 // 4067 /// NM_001111097 // LYN // v-yes-1 Yamaguchi sarcoma viral related oncogene homolog // 8q13 // 4067 /// ENST00000502902 // LYN // v-yes-1 Yamaguchi sarcoma viral related oncogene homolog // 8q13 // 4067 /// ENST00000507431 // LYN // v-yes-1 Yamaguchi sarcoma viral related oncogene homolog // 8q13 // 4067 …
3864921	-1.93004	0.00366486	0.0300335	chr19	-	main	NM_013256 // ZNF180 // zinc finger protein 180 // 19q13.2 // 7733 /// ENST00000221327 // ZNF180 // zinc finger protein 180 // 19q13.2 // 7733 /// ENST00000391956 // ZNF180 // zinc finger protein 180 // 19q13.2 // 7733 /// BC051903 // ZNF180 // zinc finger protein 180 // 19q13.2 // 7733
2655113	-1.92565	0.00072373	0.0132374	chr3	+	main	NM_017644 // KLHL24 // kelch-like 24 (Drosophila) // 3q27.1 // 54800 /// ENST00000454652 // KLHL24 // kelch-like 24 (Drosophila) // 3q27.1 // 54800 /// ENST00000242810 // KLHL24 // kelch-like 24 (Drosophila) // 3q27.1 // 54800 /// AY422472 // KLHL24 // kelch-like 24 (Drosophila) // 3q27.1 // 54800 /// BC142993 // KLHL24 // kelch-like 24 (Drosophila) // 3q27.1 // 54800 /// DQ925701 // KLHL24 // ke…
2679796	-1.92562	0.000549478	0.0116062	chr3	-	main	NM_025075 // THOC7 // THO complex 7 homolog (Drosophila) // 3p14.1 // 80145 /// ENST00000295899 // THOC7 // THO complex 7 homolog (Drosophila) // 3p14.1 // 80145 /// BC065012 // THOC7 // THO complex 7 homolog (Drosophila) // 3p14.1 // 80145 /// ENST00000394436 // THOC7 // THO complex 7 homolog (Drosophila) // 3p14.1 // 80145 /// ENST00000469584 // THOC7 // THO complex 7 homolog (Drosophila) // 3p…
2617041	-1.92449	0.00209576	0.0228705	chr3	+	main	NM_002078 // GOLGA4 // golgin A4 // 3p22-p21.3 // 2803 /// NM_001172713 // GOLGA4 // golgin A4 // 3p22-p21.3 // 2803 /// ENST00000361924 // GOLGA4 // golgin A4 // 3p22-p21.3 // 2803 /// ENST00000437303 // GOLGA4 // golgin A4 // 3p22-p21.3 // 2803 /// ENST00000431274 // GOLGA4 // golgin A4 // 3p22-p21.3 // 2803 /// U41740 // GOLGA4 // golgin A4 // 3p22-p21.3 // 2803 /// ENST00000273176 // GOLGA4 /…
2820925	-1.92386	0.00107435	0.0165938	chr5	+	main	NM_014899 // RHOBTB3 // Rho-related BTB domain containing 3 // 5q15 // 22836 /// ENST00000379982 // RHOBTB3 // Rho-related BTB domain containing 3 // 5q15 // 22836 /// BC041337 // RHOBTB3 // Rho-related BTB domain containing 3 // 5q15 // 22836 /// AK290034 // RHOBTB3 // Rho-related BTB domain containing 3 // 5q15 // 22836 /// AK023621 // RHOBTB3 // Rho-related BTB domain containing 3 // 5q15 // 2…
2793054	-1.9224	0.000270519	0.00776322	chr4	-	main	NM_032783 // CBR4 // carbonyl reductase 4 // 4q32.3 // 84869 /// ENST00000306193 // CBR4 // carbonyl reductase 4 // 4q32.3 // 84869 /// BC033650 // CBR4 // carbonyl reductase 4 // 4q32.3 // 84869 /// BC021973 // CBR4 // carbonyl reductase 4 // 4q32.3 // 84869 /// AK291756 // CBR4 // carbonyl reductase 4 // 4q32.3 // 84869 /// ENST00000510042 // CBR4 // carbonyl reductase 4 // 4q32.3 // 84869 /// …
3561110	-1.92156	0.0143816	0.0597634	chr14	-	main	NM_014990 // RALGAPA1 // Ral GTPase activating protein, alpha subunit 1 (catalytic) // 14q13.2 // 253959 /// NM_194301 // RALGAPA1 // Ral GTPase activating protein, alpha subunit 1 (catalytic) // 14q13.2 // 253959 /// ENST00000389698 // RALGAPA1 // Ral GTPase activating protein, alpha subunit 1 (catalytic) // 14q13.2 // 253959 /// ENST00000307138 // RALGAPA1 // Ral GTPase activating protein, alph…
2427074	-1.92058	0.000678973	0.0127953	chr1	-	main	NM_002790 // PSMA5 // proteasome (prosome, macropain) subunit, alpha type, 5 // 1p13 // 5686 /// ENST00000271308 // PSMA5 // proteasome (prosome, macropain) subunit, alpha type, 5 // 1p13 // 5686 /// BC103751 // PSMA5 // proteasome (prosome, macropain) subunit, alpha type, 5 // 1p13 // 5686
2421121	-1.9204	0.000968385	0.0157191	chr1	-	main	NM_001184765 // ODF2L // outer dense fiber of sperm tails 2-like // 1p22.3 // 57489 /// NM_001184766 // ODF2L // outer dense fiber of sperm tails 2-like // 1p22.3 // 57489 /// NM_020729 // ODF2L // outer dense fiber of sperm tails 2-like // 1p22.3 // 57489 /// NM_001007022 // ODF2L // outer dense fiber of sperm tails 2-like // 1p22.3 // 57489 /// ENST00000359242 // ODF2L // outer dense fiber of s…
3386638	-1.91999	0.00203359	0.0224932	chr11	-	main	NM_152313 // SLC36A4 // solute carrier family 36 (proton/amino acid symporter), member 4 // 11q21 // 120103 /// ENST00000326402 // SLC36A4 // solute carrier family 36 (proton/amino acid symporter), member 4 // 11q21 // 120103 /// AY162216 // SLC36A4 // solute carrier family 36 (proton/amino acid symporter), member 4 // 11q21 // 120103 /// ENST00000331527 // SLC36A4 // solute carrier family 36 (pr…
2454935	-1.91878	1.22e-06	0.000367537	chr1	-	main	NM_144567 // ANGEL2 // angel homolog 2 (Drosophila) // 1q32.3 // 90806 /// ENST00000366962 // ANGEL2 // angel homolog 2 (Drosophila) // 1q32.3 // 90806 /// AK295116 // ANGEL2 // angel homolog 2 (Drosophila) // 1q32.3 // 90806 /// ENST00000360506 // ANGEL2 // angel homolog 2 (Drosophila) // 1q32.3 // 90806 /// ENST00000310246 // ANGEL2 // angel homolog 2 (Drosophila) // 1q32.3 // 90806
2419235	-1.91807	3.92e-06	0.00067553	chr1	-	main	NM_003902 // FUBP1 // far upstream element (FUSE) binding protein 1 // 1p31.1 // 8880 /// ENST00000370768 // FUBP1 // far upstream element (FUSE) binding protein 1 // 1p31.1 // 8880 /// AB209366 // FUBP1 // far upstream element (FUSE) binding protein 1 // 1p31.1 // 8880 /// ENST00000436586 // FUBP1 // far upstream element (FUSE) binding protein 1 // 1p31.1 // 8880 /// ENST00000394922 // FUBP1 // …
3086206	-1.91764	0.000175656	0.00589801	chr8	+	main	NM_004462 // FDFT1 // farnesyl-diphosphate farnesyltransferase 1 // 8p23.1-p22 // 2222 /// NM_001908 // CTSB // cathepsin B // 8p22 // 1508 /// NM_147780 // CTSB // cathepsin B // 8p22 // 1508 /// NM_147781 // CTSB // cathepsin B // 8p22 // 1508 /// NM_147782 // CTSB // cathepsin B // 8p22 // 1508 /// NM_147783 // CTSB // cathepsin B // 8p22 // 1508 /// ENST00000220584 // FDFT1 // farnesyl-diphos…
2468622	-1.91653	0.00512017	0.0355633	chr2	+	main	NM_002166 // ID2 // inhibitor of DNA binding 2, dominant negative helix-loop-helix protein // 2p25 // 3398 /// ENST00000234091 // ID2 // inhibitor of DNA binding 2, dominant negative helix-loop-helix protein // 2p25 // 3398 /// ENST00000396290 // ID2 // inhibitor of DNA binding 2, dominant negative helix-loop-helix protein // 2p25 // 3398 /// ENST00000331129 // ID2 // inhibitor of DNA binding 2, …
2732655	-1.91588	7.52e-06	0.000890141	chr4	+	main	NM_025074 // FRAS1 // Fraser syndrome 1 // 4q21.21 // 80144 /// NM_001166133 // FRAS1 // Fraser syndrome 1 // 4q21.21 // 80144 /// ENST00000264895 // FRAS1 // Fraser syndrome 1 // 4q21.21 // 80144 /// BC131820 // FRAS1 // Fraser syndrome 1 // 4q21.21 // 80144 /// ENST00000380674 // FRAS1 // Fraser syndrome 1 // 4q21.21 // 80144 /// ENST00000264899 // FRAS1 // Fraser syndrome 1 // 4q21.21 // 80144…
2349848	-1.91431	4.81e-05	0.00259496	chr1	+	main	NM_018137 // PRMT6 // protein arginine methyltransferase 6 // 1p13.3 // 55170 /// ENST00000370078 // PRMT6 // protein arginine methyltransferase 6 // 1p13.3 // 55170 /// ENST00000361318 // PRMT6 // protein arginine methyltransferase 6 // 1p13.3 // 55170 /// AY043278 // PRMT6 // protein arginine methyltransferase 6 // 1p13.3 // 55170
3664952	-1.91372	0.000414125	0.00998817	chr16	+	main	NM_020786 // PDP2 // pyruvate dehyrogenase phosphatase catalytic subunit 2 // 16q22.1 // 57546 /// ENST00000311765 // PDP2 // pyruvate dehyrogenase phosphatase catalytic subunit 2 // 16q22.1 // 57546 /// BC028030 // PDP2 // pyruvate dehyrogenase phosphatase catalytic subunit 2 // 16q22.1 // 57546
2423017	-1.91266	0.0015289	0.0196578	chr1	-	main	NM_005665 // EVI5 // ecotropic viral integration site 5 // 1p22.1 // 7813 /// ENST00000370331 // EVI5 // ecotropic viral integration site 5 // 1p22.1 // 7813 /// AF008915 // EVI5 // ecotropic viral integration site 5 // 1p22.1 // 7813 /// ENST00000338689 // EVI5 // ecotropic viral integration site 5 // 1p22.1 // 7813
3166477	-1.91251	1.68e-06	0.00042556	chr9	+	main	NM_002197 // ACO1 // aconitase 1, soluble // 9p22-q32|9p21.1 // 48 /// ENST00000379923 // ACO1 // aconitase 1, soluble // 9p22-q32|9p21.1 // 48 /// ENST00000309951 // ACO1 // aconitase 1, soluble // 9p22-q32|9p21.1 // 48 /// AB209480 // ACO1 // aconitase 1, soluble // 9p22-q32|9p21.1 // 48 /// ENST00000432017 // ACO1 // aconitase 1, soluble // 9p22-q32|9p21.1 // 48 /// ENST00000379921 // ACO1 // …
2540578	-1.91064	0.00237483	0.0244644	chr2	-	main	NR_003094 // E2F6 // E2F transcription factor 6 // 2p25.1 // 1876 /// NR_003092 // E2F6 // E2F transcription factor 6 // 2p25.1 // 1876 /// NR_003093 // E2F6 // E2F transcription factor 6 // 2p25.1 // 1876 /// NM_198256 // E2F6 // E2F transcription factor 6 // 2p25.1 // 1876 /// NR_003095 // E2F6 // E2F transcription factor 6 // 2p25.1 // 1876 /// ENST00000381525 // E2F6 // E2F transcription fact…
2536359	-1.91056	6.64e-07	0.000243697	---	---	normgene->exon	---
3749722	-1.91017	0.0336043	0.0974268	---	---	normgene->intron	---
2378068	-1.90967	0.000100443	0.00414299	chr1	+	main	NM_015714 // G0S2 // G0/G1switch 2 // 1q32.2 // 50486 /// ENST00000367029 // G0S2 // G0/G1switch 2 // 1q32.2 // 50486 /// BC009694 // G0S2 // G0/G1switch 2 // 1q32.2 // 50486
3551760	-1.90859	0.00551705	0.0368476	---	---	normgene->intron	---
2583602	-1.90841	0.000114323	0.00448548	chr2	-	main	NM_016836 // RBMS1 // RNA binding motif, single stranded interacting protein 1 // 2q24.2 // 5937 /// NM_002897 // RBMS1 // RNA binding motif, single stranded interacting protein 1 // 2q24.2 // 5937 /// ENST00000348849 // RBMS1 // RNA binding motif, single stranded interacting protein 1 // 2q24.2 // 5937 /// BC065192 // RBMS1 // RNA binding motif, single stranded interacting protein 1 // 2q24.2 //…
3011977	-1.90613	7.58e-05	0.00352081	chr7	+	main	NM_033107 // GTPBP10 // GTP-binding protein 10 (putative) // 7q21.13 // 85865 /// NM_001042717 // GTPBP10 // GTP-binding protein 10 (putative) // 7q21.13 // 85865 /// ENST00000222511 // GTPBP10 // GTP-binding protein 10 (putative) // 7q21.13 // 85865 /// ENST00000257659 // GTPBP10 // GTP-binding protein 10 (putative) // 7q21.13 // 85865 /// BC107714 // GTPBP10 // GTP-binding protein 10 (putative)…
2745067	-1.90556	0.0010024	0.0159706	chr4	+	main	NM_153702 // ELMOD2 // ELMO/CED-12 domain containing 2 // 4q31.1 // 255520 /// ENST00000323570 // ELMOD2 // ELMO/CED-12 domain containing 2 // 4q31.1 // 255520 /// BX648349 // ELMOD2 // ELMO/CED-12 domain containing 2 // 4q31.1 // 255520 /// ENST00000502397 // ELMOD2 // ELMO/CED-12 domain containing 2 // 4q31.1 // 255520 /// ENST00000507667 // ELMOD2 // ELMO/CED-12 domain containing 2 // 4q31.1 /…
3368520	-1.90528	0.00176865	0.0210449	chr11	-	main	NM_001326 // CSTF3 // cleavage stimulation factor, 3' pre-RNA, subunit 3, 77kDa // 11p13 // 1479 /// NM_001033506 // CSTF3 // cleavage stimulation factor, 3' pre-RNA, subunit 3, 77kDa // 11p13 // 1479 /// NM_001033505 // CSTF3 // cleavage stimulation factor, 3' pre-RNA, subunit 3, 77kDa // 11p13 // 1479 /// ENST00000323959 // CSTF3 // cleavage stimulation factor, 3' pre-RNA, subunit 3, 77kDa // 1…
3462949	-1.9037	0.0143839	0.0597634	chr12	-	main	NM_020841 // OSBPL8 // oxysterol binding protein-like 8 // 12q14 // 114882 /// NM_001003712 // OSBPL8 // oxysterol binding protein-like 8 // 12q14 // 114882 /// ENST00000261183 // OSBPL8 // oxysterol binding protein-like 8 // 12q14 // 114882 /// ENST00000393249 // OSBPL8 // oxysterol binding protein-like 8 // 12q14 // 114882 /// ENST00000446075 // OSBPL8 // oxysterol binding protein-like 8 // 12q…
3531032	-1.9027	0.00669815	0.0403815	chr14	+	main	NM_016106 // SCFD1 // sec1 family domain containing 1 // 14q12 // 23256 /// NM_182835 // SCFD1 // sec1 family domain containing 1 // 14q12 // 23256 /// ENST00000458591 // SCFD1 // sec1 family domain containing 1 // 14q12 // 23256 /// ENST00000421551 // SCFD1 // sec1 family domain containing 1 // 14q12 // 23256 /// AK298622 // SCFD1 // sec1 family domain containing 1 // 14q12 // 23256 /// ENST0000…
2930418	-1.90262	2.99e-05	0.00190223	chr6	+	main	NM_005715 // UST // uronyl-2-sulfotransferase // 6q25.1 // 10090 /// ENST00000367463 // UST // uronyl-2-sulfotransferase // 6q25.1 // 10090 /// AB020316 // UST // uronyl-2-sulfotransferase // 6q25.1 // 10090
2458649	-1.90186	2.27e-05	0.00166272	chr1	-	main	NM_152608 // C1orf55 // chromosome 1 open reading frame 55 // 1q42.12 // 163859 /// ENST00000272091 // C1orf55 // chromosome 1 open reading frame 55 // 1q42.12 // 163859 /// BC071563 // C1orf55 // chromosome 1 open reading frame 55 // 1q42.12 // 163859 /// ENST00000366818 // C1orf55 // chromosome 1 open reading frame 55 // 1q42.12 // 163859 /// ENST00000366817 // C1orf55 // chromosome 1 open read…
2751066	-1.90103	2.46e-06	0.0005068	chr4	+	main	NM_001166108 // PALLD // palladin, cytoskeletal associated protein // 4q32.3 // 23022 /// NM_016081 // PALLD // palladin, cytoskeletal associated protein // 4q32.3 // 23022 /// NM_001166110 // PALLD // palladin, cytoskeletal associated protein // 4q32.3 // 23022 /// NM_001166109 // PALLD // palladin, cytoskeletal associated protein // 4q32.3 // 23022 /// ENST00000261509 // PALLD // palladin, cyto…
3474513	-1.89901	0.000135978	0.00502185	---	---	normgene->exon	---
3551849	-1.89857	0.00730099	0.0421459	---	---	normgene->intron	---
2620256	-1.89848	0.00103806	0.0162509	chr3	+	main	NM_020242 // KIF15 // kinesin family member 15 // 3p21.31 // 56992 /// ENST00000326047 // KIF15 // kinesin family member 15 // 3p21.31 // 56992 /// AB035898 // KIF15 // kinesin family member 15 // 3p21.31 // 56992 /// BC117174 // KIF15 // kinesin family member 15 // 3p21.31 // 56992 /// ENST00000438321 // KIF15 // kinesin family member 15 // 3p21.31 // 56992 /// ENST00000396031 // KIF15 // kinesi…
2420681	-1.89786	3.47e-06	0.000630688	chr1	-	main	NM_018298 // MCOLN3 // mucolipin 3 // 1p22.3 // 55283 /// ENST00000302814 // MCOLN3 // mucolipin 3 // 1p22.3 // 55283 /// ENST00000370589 // MCOLN3 // mucolipin 3 // 1p22.3 // 55283 /// BC060765 // MCOLN3 // mucolipin 3 // 1p22.3 // 55283 /// ENST00000370588 // MCOLN3 // mucolipin 3 // 1p22.3 // 55283 /// ENST00000370587 // MCOLN3 // mucolipin 3 // 1p22.3 // 55283 /// ENST00000341115 // MCOLN3 //…
2706938	-1.89786	9.72e-05	0.00409181	chr3	-	main	NM_021629 // GNB4 // guanine nucleotide binding protein (G protein), beta polypeptide 4 // 3q26.33 // 59345 /// ENST00000232564 // GNB4 // guanine nucleotide binding protein (G protein), beta polypeptide 4 // 3q26.33 // 59345 /// ENST00000468623 // GNB4 // guanine nucleotide binding protein (G protein), beta polypeptide 4 // 3q26.33 // 59345 /// AK297174 // GNB4 // guanine nucleotide binding prot…
2498977	-1.89751	0.00135686	0.0184928	chr2	+	main	NM_181453 // GCC2 // GRIP and coiled-coil domain containing 2 // 2q12.3 // 9648 /// NR_028063 // GCC2 // GRIP and coiled-coil domain containing 2 // 2q12.3 // 9648 /// NM_182588 // RGPD4 // RANBP2-like and GRIP domain containing 4 // 2q12.3 // 285190 /// ENST00000309863 // GCC2 // GRIP and coiled-coil domain containing 2 // 2q12.3 // 9648 /// BC146789 // GCC2 // GRIP and coiled-coil domain contai…
2531522	-1.89705	0.000122022	0.00467914	chr2	+	main	NM_016289 // CAB39 // calcium binding protein 39 // 2q37.1 // 51719 /// NM_001130849 // CAB39 // calcium binding protein 39 // 2q37.1 // 51719 /// NM_001130850 // CAB39 // calcium binding protein 39 // 2q37.1 // 51719 /// ENST00000258418 // CAB39 // calcium binding protein 39 // 2q37.1 // 51719 /// ENST00000409788 // CAB39 // calcium binding protein 39 // 2q37.1 // 51719 /// ENST00000410084 // CA…
2494064	-1.89417	0.0161321	0.0638411	chr2	+	main	NM_016044 // FAHD2A // fumarylacetoacetate hydrolase domain containing 2A // 2p24.3-p11.2 // 51011 /// NM_199336 // FAHD2B // fumarylacetoacetate hydrolase domain containing 2B // 2q11.2 // 151313 /// ENST00000447036 // FAHD2A // fumarylacetoacetate hydrolase domain containing 2A // 2p24.3-p11.2 // 51011 /// ENST00000233379 // FAHD2A // fumarylacetoacetate hydrolase domain containing 2A // 2p24.3…
3570071	-1.89406	0.00668401	0.0403118	---	---	normgene->intron	---
3410384	-1.89221	0.0216951	0.0754513	chr12	+	main	NM_018169 // C12orf35 // chromosome 12 open reading frame 35 // 12p11.21 // 55196 /// ENST00000312561 // C12orf35 // chromosome 12 open reading frame 35 // 12p11.21 // 55196 /// ENST00000381054 // C12orf35 // chromosome 12 open reading frame 35 // 12p11.21 // 55196 /// BC140819 // C12orf35 // chromosome 12 open reading frame 35 // 12p11.21 // 55196
4012949	-1.88939	5.3e-05	0.00278004	chrX	-	main	NM_004299 // ABCB7 // ATP-binding cassette, sub-family B (MDR/TAP), member 7 // Xq13.3 // 22 /// ENST00000253577 // ABCB7 // ATP-binding cassette, sub-family B (MDR/TAP), member 7 // Xq13.3 // 22 /// AF133659 // ABCB7 // ATP-binding cassette, sub-family B (MDR/TAP), member 7 // Xq13.3 // 22 /// ENST00000373394 // ABCB7 // ATP-binding cassette, sub-family B (MDR/TAP), member 7 // Xq13.3 // 22 /// …
3988435	-1.88781	0.000413675	0.00998817	chrX	+	main	NM_144658 // DOCK11 // dedicator of cytokinesis 11 // Xq24 // 139818 /// ENST00000276202 // DOCK11 // dedicator of cytokinesis 11 // Xq24 // 139818 /// AY692226 // DOCK11 // dedicator of cytokinesis 11 // Xq24 // 139818
2673730	-1.88736	5.57e-06	0.000761317	chr3	-	main	NM_004157 // PRKAR2A // protein kinase, cAMP-dependent, regulatory, type II, alpha // 3p21.3-p21.2 // 5576 /// ENST00000265563 // PRKAR2A // protein kinase, cAMP-dependent, regulatory, type II, alpha // 3p21.3-p21.2 // 5576 /// ENST00000454963 // PRKAR2A // protein kinase, cAMP-dependent, regulatory, type II, alpha // 3p21.3-p21.2 // 5576 /// AK293042 // PRKAR2A // protein kinase, cAMP-dependent,…
2916390	-1.88673	0.000203228	0.00649239	chr6	+	main	NM_181837 // ORC3 // origin recognition complex, subunit 3 // 6q14.3-q16.1 // 23595 /// NM_012381 // ORC3 // origin recognition complex, subunit 3 // 6q14.3-q16.1 // 23595 /// NM_001197259 // ORC3 // origin recognition complex, subunit 3 // 6q14.3-q16.1 // 23595 /// ENST00000392844 // ORC3 // origin recognition complex, subunit 3 // 6q14.3-q16.1 // 23595 /// ENST00000257789 // ORC3 // origin reco…
3850817	-1.88511	4.5e-05	0.00251705	chr19	-	main	NM_004283 // RAB3D // RAB3D, member RAS oncogene family // 19p13.2 // 9545 /// NM_012466 // TSPAN16 // tetraspanin 16 // 19p13.2 // 26526 /// ENST00000222120 // RAB3D // RAB3D, member RAS oncogene family // 19p13.2 // 9545 /// ENST00000316737 // TSPAN16 // tetraspanin 16 // 19p13.2 // 26526 /// BC016471 // RAB3D // RAB3D, member RAS oncogene family // 19p13.2 // 9545 /// BC029908 // TSPAN16 // te…
3562746	-1.88389	0.00393245	0.0311021	chr14	-	main	NM_018353 // C14orf106 // chromosome 14 open reading frame 106 // 14q21.2 // 55320 /// ENST00000310806 // C14orf106 // chromosome 14 open reading frame 106 // 14q21.2 // 55320 /// BC065544 // C14orf106 // chromosome 14 open reading frame 106 // 14q21.2 // 55320 /// ENST00000454990 // C14orf106 // chromosome 14 open reading frame 106 // 14q21.2 // 55320 /// ENST00000453142 // C14orf106 // chromoso…
2406395	-1.88328	0.0477089	0.121556	---	---	normgene->intron	---
3061621	-1.88194	0.0029445	0.0270386	chr7	-	main	NM_006528 // TFPI2 // tissue factor pathway inhibitor 2 // 7q22 // 7980 /// ENST00000222543 // TFPI2 // tissue factor pathway inhibitor 2 // 7q22 // 7980 /// AK129833 // TFPI2 // tissue factor pathway inhibitor 2 // 7q22 // 7980
3952718	-1.88126	0.0103094	0.050483	chr22	-	main	NM_005659 // UFD1L // ubiquitin fusion degradation 1 like (yeast) // 22q11.21 // 7353 /// NM_001035247 // UFD1L // ubiquitin fusion degradation 1 like (yeast) // 22q11.21 // 7353 /// ENST00000263202 // UFD1L // ubiquitin fusion degradation 1 like (yeast) // 22q11.21 // 7353 /// BC005087 // UFD1L // ubiquitin fusion degradation 1 like (yeast) // 22q11.21 // 7353 /// BC001049 // UFD1L // ubiquitin …
3468888	-1.88032	8.7e-05	0.00378902	chr12	-	main	NM_031302 // GLT8D2 // glycosyltransferase 8 domain containing 2 // 12q // 83468 /// ENST00000360814 // GLT8D2 // glycosyltransferase 8 domain containing 2 // 12q // 83468 /// BC022343 // GLT8D2 // glycosyltransferase 8 domain containing 2 // 12q // 83468
3980966	-1.87983	0.00170399	0.0207448	---	---	normgene->intron	---
2422517	-1.87934	9.19e-05	0.00394791	chr1	-	main	NM_201269 // ZNF644 // zinc finger protein 644 // 1p22.2 // 84146 /// NM_016620 // ZNF644 // zinc finger protein 644 // 1p22.2 // 84146 /// NM_032186 // ZNF644 // zinc finger protein 644 // 1p22.2 // 84146 /// ENST00000370440 // ZNF644 // zinc finger protein 644 // 1p22.2 // 84146 /// ENST00000337393 // ZNF644 // zinc finger protein 644 // 1p22.2 // 84146 /// ENST00000347275 // ZNF644 // zinc fin…
3908831	-1.87933	3.37e-06	0.000620044	chr20	-	main	NM_021035 // ZNFX1 // zinc finger, NFX1-type containing 1 // 20q13.13 // 57169 /// ENST00000396105 // ZNFX1 // zinc finger, NFX1-type containing 1 // 20q13.13 // 57169 /// ENST00000371752 // ZNFX1 // zinc finger, NFX1-type containing 1 // 20q13.13 // 57169 /// ENST00000371741 // KCNB1 // potassium voltage-gated channel, Shab-related subfamily, member 1 // 20q13.2 // 3745 /// ENST00000371754 // ZN…
3067478	-1.87873	0.00268263	0.0258753	chr7	-	main	NM_001193582 // NRCAM // neuronal cell adhesion molecule // 7q31 // 4897 /// NM_001193583 // NRCAM // neuronal cell adhesion molecule // 7q31 // 4897 /// NM_005010 // NRCAM // neuronal cell adhesion molecule // 7q31 // 4897 /// NM_001193584 // NRCAM // neuronal cell adhesion molecule // 7q31 // 4897 /// NM_001037132 // NRCAM // neuronal cell adhesion molecule // 7q31 // 4897 /// ENST00000379028 /…
2355615	-1.87867	1.14e-05	0.00114339	chr1	+	main	NM_004892 // SEC22B // SEC22 vesicle trafficking protein homolog B (S. cerevisiae) (gene/pseudogene) // 1q21.1 // 9554 /// NM_019094 // NUDT4 // nudix (nucleoside diphosphate linked moiety X)-type motif 4 // 12q21 // 11163 /// NM_199040 // NUDT4 // nudix (nucleoside diphosphate linked moiety X)-type motif 4 // 12q21 // 11163 /// ENST00000453618 // SEC22B // SEC22 vesicle trafficking protein homol…
2828135	-1.87687	0.043943	0.115215	chr5	+	main	NM_181705 // LYRM7 // Lyrm7 homolog (mouse) // 5q23.3 // 90624 /// ENST00000379380 // LYRM7 // Lyrm7 homolog (mouse) // 5q23.3 // 90624 /// BC022429 // LYRM7 // Lyrm7 homolog (mouse) // 5q23.3 // 90624
3428131	-1.87686	0.0251636	0.0818739	chr12	+	main	NM_017988 // SCYL2 // SCY1-like 2 (S. cerevisiae) // 12q23.1 // 55681 /// ENST00000360820 // SCYL2 // SCY1-like 2 (S. cerevisiae) // 12q23.1 // 55681 /// AK292980 // SCYL2 // SCY1-like 2 (S. cerevisiae) // 12q23.1 // 55681 /// ENST00000258506 // SCYL2 // SCY1-like 2 (S. cerevisiae) // 12q23.1 // 55681
2374345	-1.87614	0.000106558	0.00428782	chr1	+	main	NM_203459 // CAMSAP1L1 // calmodulin regulated spectrin-associated protein 1-like 1 // 1q32.1 // 23271 /// ENST00000358823 // CAMSAP1L1 // calmodulin regulated spectrin-associated protein 1-like 1 // 1q32.1 // 23271 /// ENST00000413307 // CAMSAP1L1 // calmodulin regulated spectrin-associated protein 1-like 1 // 1q32.1 // 23271 /// BC125229 // CAMSAP1L1 // calmodulin regulated spectrin-associated …
2825733	-1.87603	8.68e-05	0.00378902	chr5	+	main	NM_000414 // HSD17B4 // hydroxysteroid (17-beta) dehydrogenase 4 // 5q21 // 3295 /// ENST00000256216 // HSD17B4 // hydroxysteroid (17-beta) dehydrogenase 4 // 5q21 // 3295 /// AK298075 // HSD17B4 // hydroxysteroid (17-beta) dehydrogenase 4 // 5q21 // 3295 /// ENST00000442060 // HSD17B4 // hydroxysteroid (17-beta) dehydrogenase 4 // 5q21 // 3295
2993658	-1.87539	0.0376395	0.104527	---	---	normgene->exon	---
3937755	-1.87525	3.93e-06	0.00067553	chr22	+	main	NM_004782 // SNAP29 // synaptosomal-associated protein, 29kDa // 22q11.21 // 9342 /// ENST00000215730 // SNAP29 // synaptosomal-associated protein, 29kDa // 22q11.21 // 9342 /// AF115436 // SNAP29 // synaptosomal-associated protein, 29kDa // 22q11.21 // 9342
3625271	-1.87455	0.000269829	0.00776322	chr15	-	main	NM_004580 // RAB27A // RAB27A, member RAS oncogene family // 15q15-q21.1 // 5873 /// NM_183234 // RAB27A // RAB27A, member RAS oncogene family // 15q15-q21.1 // 5873 /// NM_183235 // RAB27A // RAB27A, member RAS oncogene family // 15q15-q21.1 // 5873 /// NM_183236 // RAB27A // RAB27A, member RAS oncogene family // 15q15-q21.1 // 5873 /// ENST00000396307 // RAB27A // RAB27A, member RAS oncogene fa…
3486383	-1.87272	0.0029412	0.0270195	chr13	+	main	NR_026745 // COG6 // component of oligomeric golgi complex 6 // 13q14.11 // 57511 /// NM_020751 // COG6 // component of oligomeric golgi complex 6 // 13q14.11 // 57511 /// NM_001145079 // COG6 // component of oligomeric golgi complex 6 // 13q14.11 // 57511 /// ENST00000416691 // COG6 // component of oligomeric golgi complex 6 // 13q14.11 // 57511 /// ENST00000455146 // COG6 // component of oligom…
3096492	-1.87019	0.0264171	0.0843927	---	---	normgene->intron	---
3826542	-1.86983	0.00230453	0.0240611	chr19	+	main	NR_027130 // ZNF738 // zinc finger protein 738 // 19p12 // 148203 /// AK291002 // ZNF738 // zinc finger protein 738 // 19p12 // 148203
3679959	-1.86963	7.18e-05	0.00339871	chr16	-	main	NM_001424 // EMP2 // epithelial membrane protein 2 // 16p13.2 // 2013 /// ENST00000359543 // EMP2 // epithelial membrane protein 2 // 16p13.2 // 2013 /// BC009687 // EMP2 // epithelial membrane protein 2 // 16p13.2 // 2013
3130211	-1.8688	0.00215563	0.0232512	chr8	-	main	NM_001009552 // PPP2CB // protein phosphatase 2, catalytic subunit, beta isozyme // 8p12 // 5516 /// ENST00000221138 // PPP2CB // protein phosphatase 2, catalytic subunit, beta isozyme // 8p12 // 5516 /// ENST00000397308 // PPP2CB // protein phosphatase 2, catalytic subunit, beta isozyme // 8p12 // 5516 /// ENST00000406655 // PPP2CB // protein phosphatase 2, catalytic subunit, beta isozyme // 8p1…
3962587	-1.86783	0.000324613	0.00870288	chr22	-	main	NM_014570 // ARFGAP3 // ADP-ribosylation factor GTPase activating protein 3 // 22q13.2 // 26286 /// NM_001142293 // ARFGAP3 // ADP-ribosylation factor GTPase activating protein 3 // 22q13.2 // 26286 /// NM_000969 // RPL5 // ribosomal protein L5 // 1p22.1 // 6125 /// ENST00000263245 // ARFGAP3 // ADP-ribosylation factor GTPase activating protein 3 // 22q13.2 // 26286 /// ENST00000437119 // ARFGAP3…
3715512	-1.86742	1.98e-08	3.64e-05	chr17	+	main	NM_021137 // TNFAIP1 // tumor necrosis factor, alpha-induced protein 1 (endothelial) // 17q22-q23 // 7126 /// ENST00000226225 // TNFAIP1 // tumor necrosis factor, alpha-induced protein 1 (endothelial) // 17q22-q23 // 7126 /// M80783 // TNFAIP1 // tumor necrosis factor, alpha-induced protein 1 (endothelial) // 17q22-q23 // 7126
3475020	-1.86659	0.0152748	0.061668	---	---	normgene->intron	---
3556254	-1.86657	0.0116174	0.0534781	---	---	normgene->intron	---
3504691	-1.86622	0.000449894	0.0103584	chr13	-	main	NM_153251 // ZDHHC20 // zinc finger, DHHC-type containing 20 // 13q12.11 // 253832 /// ENST00000382466 // ZDHHC20 // zinc finger, DHHC-type containing 20 // 13q12.11 // 253832 /// BC034944 // ZDHHC20 // zinc finger, DHHC-type containing 20 // 13q12.11 // 253832 /// ENST00000400590 // ZDHHC20 // zinc finger, DHHC-type containing 20 // 13q12.11 // 253832 /// ENST00000320220 // ZDHHC20 // zinc finge…
2395146	-1.86571	2.95e-05	0.00189869	chr1	-	main	NM_001561 // TNFRSF9 // tumor necrosis factor receptor superfamily, member 9 // 1p36 // 3604 /// ENST00000377507 // TNFRSF9 // tumor necrosis factor receptor superfamily, member 9 // 1p36 // 3604 /// L12964 // TNFRSF9 // tumor necrosis factor receptor superfamily, member 9 // 1p36 // 3604
2458742	-1.8623	0.00115076	0.0171608	chr1	-	main	NM_173083 // LIN9 // lin-9 homolog (C. elegans) // 1q42.12 // 286826 /// ENST00000328205 // LIN9 // lin-9 homolog (C. elegans) // 1q42.12 // 286826 /// BC045625 // LIN9 // lin-9 homolog (C. elegans) // 1q42.12 // 286826 /// ENST00000366807 // LIN9 // lin-9 homolog (C. elegans) // 1q42.12 // 286826 /// ENST00000366801 // LIN9 // lin-9 homolog (C. elegans) // 1q42.12 // 286826
3749736	-1.86083	0.00329808	0.0285912	---	---	normgene->intron	---
3548788	-1.86079	0.012319	0.0549674	chr14	+	main	NM_017437 // CPSF2 // cleavage and polyadenylation specific factor 2, 100kDa // 14q31.1 // 53981 /// ENST00000298875 // CPSF2 // cleavage and polyadenylation specific factor 2, 100kDa // 14q31.1 // 53981 /// BC070095 // CPSF2 // cleavage and polyadenylation specific factor 2, 100kDa // 14q31.1 // 53981 /// ENST00000443529 // CPSF2 // cleavage and polyadenylation specific factor 2, 100kDa // 14q31…
3617920	-1.86025	0.000696587	0.0129394	chr15	-	main	NM_080650 // ATPBD4 // ATP binding domain 4 // 15q14 // 89978 /// NM_001141972 // ATPBD4 // ATP binding domain 4 // 15q14 // 89978 /// ENST00000256538 // ATPBD4 // ATP binding domain 4 // 15q14 // 89978 /// ENST00000440392 // ATPBD4 // ATP binding domain 4 // 15q14 // 89978 /// BC066652 // ATPBD4 // ATP binding domain 4 // 15q14 // 89978
3485074	-1.85901	0.0305064	0.0916942	chr13	+	main	NM_002915 // RFC3 // replication factor C (activator 1) 3, 38kDa // 13q13.2 // 5983 /// NM_181558 // RFC3 // replication factor C (activator 1) 3, 38kDa // 13q13.2 // 5983 /// ENST00000380071 // RFC3 // replication factor C (activator 1) 3, 38kDa // 13q13.2 // 5983 /// ENST00000434425 // RFC3 // replication factor C (activator 1) 3, 38kDa // 13q13.2 // 5983 /// BC000149 // RFC3 // replication fac…
3748323	-1.8589	0.00110476	0.0168605	chr17	-	main	NM_004169 // SHMT1 // serine hydroxymethyltransferase 1 (soluble) // 17p11.2 // 6470 /// NM_148918 // SHMT1 // serine hydroxymethyltransferase 1 (soluble) // 17p11.2 // 6470 /// ENST00000316694 // SHMT1 // serine hydroxymethyltransferase 1 (soluble) // 17p11.2 // 6470 /// ENST00000354098 // SHMT1 // serine hydroxymethyltransferase 1 (soluble) // 17p11.2 // 6470 /// BC007979 // SHMT1 // serine hyd…
2795819	-1.85799	3.32e-05	0.00203025	chr4	-	main	NM_001012732 // DCTD // dCMP deaminase // 4q35.1 // 1635 /// NM_001921 // DCTD // dCMP deaminase // 4q35.1 // 1635 /// ENST00000312820 // DCTD // dCMP deaminase // 4q35.1 // 1635 /// ENST00000438320 // DCTD // dCMP deaminase // 4q35.1 // 1635 /// ENST00000357067 // DCTD // dCMP deaminase // 4q35.1 // 1635 /// ENST00000510370 // DCTD // dCMP deaminase // 4q35.1 // 1635 /// BC088357 // DCTD // dCMP…
3342426	-1.85789	0.0140926	0.059102	chr11	+	main	NM_145018 // C11orf82 // chromosome 11 open reading frame 82 // 11q14.1 // 220042 /// ENST00000329143 // C11orf82 // chromosome 11 open reading frame 82 // 11q14.1 // 220042 /// AK058145 // C11orf82 // chromosome 11 open reading frame 82 // 11q14.1 // 220042 /// ENST00000430323 // C11orf82 // chromosome 11 open reading frame 82 // 11q14.1 // 220042
3857208	-1.85702	0.00897466	0.047001	chr19	-	main	NM_138286 // ZNF681 // zinc finger protein 681 // 19p12 // 148213 /// ENST00000402377 // ZNF681 // zinc finger protein 681 // 19p12 // 148213 /// BC136346 // ZNF681 // zinc finger protein 681 // 19p12 // 148213 /// ENST00000360204 // ZNF681 // zinc finger protein 681 // 19p12 // 148213
3275522	-1.85642	0.0100302	0.0496347	---	---	normgene->intron	---
3595979	-1.85499	0.00753529	0.0427582	chr15	+	main	NM_004701 // CCNB2 // cyclin B2 // 15q22.2 // 9133 /// ENST00000288207 // CCNB2 // cyclin B2 // 15q22.2 // 9133 /// AF087910 // CCNB2 // cyclin B2 // 15q22.2 // 9133
2331178	-1.85353	0.000138893	0.0050699	chr1	+	main	NM_004552 // NDUFS5 // NADH dehydrogenase (ubiquinone) Fe-S protein 5, 15kDa (NADH-coenzyme Q reductase) // 1p34.2-p33 // 4725 /// NM_001184979 // NDUFS5 // NADH dehydrogenase (ubiquinone) Fe-S protein 5, 15kDa (NADH-coenzyme Q reductase) // 1p34.2-p33 // 4725 /// ENST00000372967 // NDUFS5 // NADH dehydrogenase (ubiquinone) Fe-S protein 5, 15kDa (NADH-coenzyme Q reductase) // 1p34.2-p33 // 4725 /…
3957938	-1.84776	5.99e-08	6.01e-05	chr22	-	main	NM_014338 // PISD // phosphatidylserine decarboxylase // 22q12.2 // 23761 /// ENST00000266095 // PISD // phosphatidylserine decarboxylase // 22q12.2 // 23761 /// ENST00000382151 // PISD // phosphatidylserine decarboxylase // 22q12.2 // 23761 /// ENST00000397503 // PISD // phosphatidylserine decarboxylase // 22q12.2 // 23761 /// BC001482 // PISD // phosphatidylserine decarboxylase // 22q12.2 // 23…
3756193	-1.84722	0.0455438	0.117907	chr17	-	main	NM_001067 // TOP2A // topoisomerase (DNA) II alpha 170kDa // 17q21-q22 // 7153 /// ENST00000357601 // TOP2A // topoisomerase (DNA) II alpha 170kDa // 17q21-q22 // 7153 /// ENST00000423485 // TOP2A // topoisomerase (DNA) II alpha 170kDa // 17q21-q22 // 7153 /// BC140791 // TOP2A // topoisomerase (DNA) II alpha 170kDa // 17q21-q22 // 7153 /// ENST00000348049 // TOP2A // topoisomerase (DNA) II alpha…
2652410	-1.84672	7.27e-06	0.000870031	chr3	+	main	NM_022763 // FNDC3B // fibronectin type III domain containing 3B // 3q26.31 // 64778 /// NM_001135095 // FNDC3B // fibronectin type III domain containing 3B // 3q26.31 // 64778 /// ENST00000336824 // FNDC3B // fibronectin type III domain containing 3B // 3q26.31 // 64778 /// ENST00000415807 // FNDC3B // fibronectin type III domain containing 3B // 3q26.31 // 64778 /// ENST00000416957 // FNDC3B //…
3446796	-1.84667	0.0410266	0.110471	chr12	-	main	NM_002907 // RECQL // RecQ protein-like (DNA helicase Q1-like) // 12p12 // 5965 /// NM_032941 // RECQL // RecQ protein-like (DNA helicase Q1-like) // 12p12 // 5965 /// NM_024854 // PYROXD1 // pyridine nucleotide-disulphide oxidoreductase domain 1 // 12p12.1 // 79912 /// ENST00000444129 // RECQL // RecQ protein-like (DNA helicase Q1-like) // 12p12 // 5965 /// ENST00000421138 // RECQL // RecQ prote…
2522693	-1.84629	0.000693654	0.0129062	chr2	+	main	NM_032977 // CASP10 // caspase 10, apoptosis-related cysteine peptidase // 2q33-q34 // 843 /// NM_001230 // CASP10 // caspase 10, apoptosis-related cysteine peptidase // 2q33-q34 // 843 /// NM_032974 // CASP10 // caspase 10, apoptosis-related cysteine peptidase // 2q33-q34 // 843 /// ENST00000286186 // CASP10 // caspase 10, apoptosis-related cysteine peptidase // 2q33-q34 // 843 /// ENST000003468…
2857131	-1.84595	0.00174972	0.021011	chr5	-	main	NM_019030 // DHX29 // DEAH (Asp-Glu-Ala-His) box polypeptide 29 // 5q11.2 // 54505 /// ENST00000251636 // DHX29 // DEAH (Asp-Glu-Ala-His) box polypeptide 29 // 5q11.2 // 54505 /// BX649135 // DHX29 // DEAH (Asp-Glu-Ala-His) box polypeptide 29 // 5q11.2 // 54505
2947077	-1.84585	0.000943542	0.0154799	chr6	-	main	NM_003533 // HIST1H3I // histone cluster 1, H3i // 6p22.1 // 8354 /// BC066884 // HIST1H3I // histone cluster 1, H3i // 6p22.1 // 8354
2950214	-1.84529	0.000618559	0.0121796	chr6	-	main	NM_000593 // TAP1 // transporter 1, ATP-binding cassette, sub-family B (MDR/TAP) // 6p21.3 // 6890 /// ENST00000354258 // TAP1 // transporter 1, ATP-binding cassette, sub-family B (MDR/TAP) // 6p21.3 // 6890 /// ENST00000383235 // TAP1 // transporter 1, ATP-binding cassette, sub-family B (MDR/TAP) // 6p21.3 // 6890 /// ENST00000414467 // TAP1 // transporter 1, ATP-binding cassette, sub-family B (…
2922631	-1.84438	6.73e-05	0.00327195	chr6	+	main	NM_013352 // DSE // dermatan sulfate epimerase // 6q22 // 29940 /// NM_001080976 // DSE // dermatan sulfate epimerase // 6q22 // 29940 /// ENST00000331677 // DSE // dermatan sulfate epimerase // 6q22 // 29940 /// ENST00000359564 // DSE // dermatan sulfate epimerase // 6q22 // 29940 /// ENST00000452085 // DSE // dermatan sulfate epimerase // 6q22 // 29940 /// AF098066 // DSE // dermatan sulfate ep…
2841430	-1.84375	0.0332109	0.0966428	---	---	normgene->intron	---
2738664	-1.8424	0.000194499	0.0062845	chr4	+	main	NM_001136258 // SGMS2 // sphingomyelin synthase 2 // 4q25 // 166929 /// NM_152621 // SGMS2 // sphingomyelin synthase 2 // 4q25 // 166929 /// NM_001136257 // SGMS2 // sphingomyelin synthase 2 // 4q25 // 166929 /// ENST00000394684 // SGMS2 // sphingomyelin synthase 2 // 4q25 // 166929 /// ENST00000394686 // SGMS2 // sphingomyelin synthase 2 // 4q25 // 166929 /// ENST00000359079 // SGMS2 // sphingom…
4020655	-1.84155	0.00577552	0.0377338	chrX	-	main	NM_001163278 // ODZ1 // odz, odd Oz/ten-m homolog 1(Drosophila) // Xq25 // 10178 /// NM_014253 // ODZ1 // odz, odd Oz/ten-m homolog 1(Drosophila) // Xq25 // 10178 /// NM_001163279 // ODZ1 // odz, odd Oz/ten-m homolog 1(Drosophila) // Xq25 // 10178 /// ENST00000371130 // ODZ1 // odz, odd Oz/ten-m homolog 1(Drosophila) // Xq25 // 10178 /// ENST00000422452 // ODZ1 // odz, odd Oz/ten-m homolog 1(Dros…
3428845	-1.84036	0.0416472	0.111534	chr12	+	main	NM_017915 // C12orf48 // chromosome 12 open reading frame 48 // 12q23.2 // 55010 /// AK302724 // C12orf48 // chromosome 12 open reading frame 48 // 12q23.2 // 55010 /// AK303571 // C12orf48 // chromosome 12 open reading frame 48 // 12q23.2 // 55010 /// BC098313 // C12orf48 // chromosome 12 open reading frame 48 // 12q23.2 // 55010 /// AK300041 // C12orf48 // chromosome 12 open reading frame 48 //…
2603597	-1.83954	5e-06	0.000728149	chr2	-	main	NM_002601 // PDE6D // phosphodiesterase 6D, cGMP-specific, rod, delta // 2q35-q36 // 5147 /// ENST00000287600 // PDE6D // phosphodiesterase 6D, cGMP-specific, rod, delta // 2q35-q36 // 5147 /// AF022912 // PDE6D // phosphodiesterase 6D, cGMP-specific, rod, delta // 2q35-q36 // 5147 /// ENST00000392030 // PDE6D // phosphodiesterase 6D, cGMP-specific, rod, delta // 2q35-q36 // 5147
2966232	-1.83827	0.000102248	0.00418325	chr6	-	main	NM_017421 // COQ3 // coenzyme Q3 homolog, methyltransferase (S. cerevisiae) // 6q16.2 // 51805 /// ENST00000254759 // COQ3 // coenzyme Q3 homolog, methyltransferase (S. cerevisiae) // 6q16.2 // 51805 /// AK056955 // COQ3 // coenzyme Q3 homolog, methyltransferase (S. cerevisiae) // 6q16.2 // 51805 /// ENST00000369242 // COQ3 // coenzyme Q3 homolog, methyltransferase (S. cerevisiae) // 6q16.2 // 51…
2437893	-1.83747	0.0192857	0.0704211	chr1	-	main	NM_020131 // UBQLN4 // ubiquilin 4 // 1q21 // 56893 /// ENST00000368309 // UBQLN4 // ubiquilin 4 // 1q21 // 56893 /// BC018403 // UBQLN4 // ubiquilin 4 // 1q21 // 56893 /// BC063841 // UBQLN4 // ubiquilin 4 // 1q21 // 56893 /// AF188240 // UBQLN4 // ubiquilin 4 // 1q21 // 56893 /// AK302895 // UBQLN4 // ubiquilin 4 // 1q21 // 56893 /// BC006410 // UBQLN4 // ubiquilin 4 // 1q21 // 56893 /// ENST00…
3275524	-1.83682	0.0291761	0.089492	---	---	normgene->intron	---
2458701	-1.83558	2.83e-08	4.79e-05	chr1	-	main	NM_022735 // ACBD3 // acyl-CoA binding domain containing 3 // 1q42.12 // 64746 /// ENST00000366812 // ACBD3 // acyl-CoA binding domain containing 3 // 1q42.12 // 64746 /// BC045533 // ACBD3 // acyl-CoA binding domain containing 3 // 1q42.12 // 64746
3839955	-1.83556	0.0031895	0.0281041	chr19	+	main	NM_001031721 // ZNF613 // zinc finger protein 613 // 19q13.41 // 79898 /// NM_024840 // ZNF613 // zinc finger protein 613 // 19q13.41 // 79898 /// ENST00000391794 // ZNF613 // zinc finger protein 613 // 19q13.41 // 79898 /// ENST00000293471 // ZNF613 // zinc finger protein 613 // 19q13.41 // 79898 /// BC057776 // ZNF613 // zinc finger protein 613 // 19q13.41 // 79898
3393720	-1.83508	0.000280192	0.00797521	chr11	-	main	NM_144765 // MPZL2 // myelin protein zero-like 2 // 11q24 // 10205 /// NM_005797 // MPZL2 // myelin protein zero-like 2 // 11q24 // 10205 /// ENST00000438295 // MPZL2 // myelin protein zero-like 2 // 11q24 // 10205 /// ENST00000278937 // MPZL2 // myelin protein zero-like 2 // 11q24 // 10205 /// BC017774 // MPZL2 // myelin protein zero-like 2 // 11q24 // 10205
2544565	-1.83411	0.000117148	0.00456379	chr2	-	main	NM_016544 // DNAJC27 // DnaJ (Hsp40) homolog, subfamily C, member 27 // 2p23.3 // 51277 /// NM_001198559 // DNAJC27 // DnaJ (Hsp40) homolog, subfamily C, member 27 // 2p23.3 // 51277 /// ENST00000264711 // DNAJC27 // DnaJ (Hsp40) homolog, subfamily C, member 27 // 2p23.3 // 51277 /// BC034049 // DNAJC27 // DnaJ (Hsp40) homolog, subfamily C, member 27 // 2p23.3 // 51277 /// ENST00000380809 // DNAJ…
2394784	-1.83322	0.000118381	0.00459196	chr1	-	main	NM_024654 // NOL9 // nucleolar protein 9 // 1p36.31 // 79707 /// ENST00000377705 // NOL9 // nucleolar protein 9 // 1p36.31 // 79707 /// BC105095 // NOL9 // nucleolar protein 9 // 1p36.31 // 79707
3740509	-1.83311	0.0110404	0.0521592	---	---	normgene->exon	---
2486740	-1.83308	0.0010899	0.0167205	chr2	+	main	NM_020143 // PNO1 // partner of NOB1 homolog (S. cerevisiae) // 2p14 // 56902 /// ENST00000263657 // PNO1 // partner of NOB1 homolog (S. cerevisiae) // 2p14 // 56902 /// BC008304 // PNO1 // partner of NOB1 homolog (S. cerevisiae) // 2p14 // 56902 /// ENST00000430742 // PNO1 // partner of NOB1 homolog (S. cerevisiae) // 2p14 // 56902 /// ENST00000406334 // PPP3R1 // protein phosphatase 3, regulato…
3749596	-1.83253	0.0109584	0.0519865	---	---	normgene->intron	---
2706985	-1.83204	0.00831124	0.04517	chr3	-	main	NM_020409 // MRPL47 // mitochondrial ribosomal protein L47 // 3q26.33 // 57129 /// NM_177988 // MRPL47 // mitochondrial ribosomal protein L47 // 3q26.33 // 57129 /// ENST00000476781 // MRPL47 // mitochondrial ribosomal protein L47 // 3q26.33 // 57129 /// ENST00000451938 // MRPL47 // mitochondrial ribosomal protein L47 // 3q26.33 // 57129 /// ENST00000392659 // MRPL47 // mitochondrial ribosomal pr…
3131844	-1.83159	0.00111921	0.0169195	chr8	-	main	NM_014462 // LSM1 // LSM1 homolog, U6 small nuclear RNA associated (S. cerevisiae) // 8p11.2 // 27257 /// ENST00000311351 // LSM1 // LSM1 homolog, U6 small nuclear RNA associated (S. cerevisiae) // 8p11.2 // 27257 /// AF000177 // LSM1 // LSM1 homolog, U6 small nuclear RNA associated (S. cerevisiae) // 8p11.2 // 27257
2382781	-1.83158	0.0358828	0.101546	chr1	+	main	NM_001373 // DNAH14 // dynein, axonemal, heavy chain 14 // 1q42.12 // 127602 /// NM_001130440 // SRP9 // signal recognition particle 9kDa // 1q42.12 // 6726 /// NM_003133 // SRP9 // signal recognition particle 9kDa // 1q42.12 // 6726 /// NM_001008493 // ENAH // enabled homolog (Drosophila) // 1q42.12 // 55740 /// NM_002296 // LBR // lamin B receptor // 1q42.1 // 3930 /// NM_194442 // LBR // lamin…
3536650	-1.83096	0.00170034	0.0207118	chr14	+	main	NM_199421 // SOCS4 // suppressor of cytokine signaling 4 // 14q22.1 // 122809 /// NM_080867 // SOCS4 // suppressor of cytokine signaling 4 // 14q22.1 // 122809 /// ENST00000339298 // SOCS4 // suppressor of cytokine signaling 4 // 14q22.1 // 122809 /// ENST00000395472 // SOCS4 // suppressor of cytokine signaling 4 // 14q22.1 // 122809 /// BC060790 // SOCS4 // suppressor of cytokine signaling 4 // …
3251353	-1.8294	0.00270801	0.02594	chr10	+	main	NM_173473 // ANAPC16 // anaphase promoting complex subunit 16 // 10q22.1 // 119504 /// ENST00000299381 // ANAPC16 // anaphase promoting complex subunit 16 // 10q22.1 // 119504 /// EU552924 // ANAPC16 // anaphase promoting complex subunit 16 // 10q22.1 // 119504
3819665	-1.82846	0.0154069	0.0619853	---	---	normgene->intron	---
3559690	-1.82795	0.0419062	0.111932	chr14	-	main	NM_015473 // HEATR5A // HEAT repeat containing 5A // 14q12 // 25938 /// ENST00000439727 // HEATR5A // HEAT repeat containing 5A // 14q12 // 25938 /// AK302829 // HEATR5A // HEAT repeat containing 5A // 14q12 // 25938 /// ENST00000389961 // HEATR5A // HEAT repeat containing 5A // 14q12 // 25938 /// ENST00000439348 // HEATR5A // HEAT repeat containing 5A // 14q12 // 25938 /// ENST00000382464 // HEA…
2695393	-1.82496	0.000148995	0.00525567	chr3	-	main	NM_007208 // MRPL3 // mitochondrial ribosomal protein L3 // 3q21-q23 // 11222 /// NR_002985 // SNORA58 // small nucleolar RNA, H/ACA box 58 // 3q21.2 // 677836 /// ENST00000264995 // MRPL3 // mitochondrial ribosomal protein L3 // 3q21-q23 // 11222 /// AK296626 // MRPL3 // mitochondrial ribosomal protein L3 // 3q21-q23 // 11222
3980035	-1.82372	0.000684761	0.0128603	chrX	+	main	NM_173834 // YIPF6 // Yip1 domain family, member 6 // Xq12 // 286451 /// NM_001195214 // YIPF6 // Yip1 domain family, member 6 // Xq12 // 286451 /// ENST00000462683 // YIPF6 // Yip1 domain family, member 6 // Xq12 // 286451 /// BC012469 // YIPF6 // Yip1 domain family, member 6 // Xq12 // 286451 /// AK303992 // YIPF6 // Yip1 domain family, member 6 // Xq12 // 286451 /// AK292835 // YIPF6 // Yip1 d…
2458338	-1.82298	7.48e-07	0.000261442	chr1	-	main	NM_001008493 // ENAH // enabled homolog (Drosophila) // 1q42.12 // 55740 /// NM_018212 // ENAH // enabled homolog (Drosophila) // 1q42.12 // 55740 /// ENST00000366844 // ENAH // enabled homolog (Drosophila) // 1q42.12 // 55740 /// ENST00000366843 // ENAH // enabled homolog (Drosophila) // 1q42.12 // 55740 /// BC095481 // ENAH // enabled homolog (Drosophila) // 1q42.12 // 55740
4009238	-1.82289	0.0350809	0.100112	chrX	-	main	NM_006306 // SMC1A // structural maintenance of chromosomes 1A // Xp11.22-p11.21 // 8243 /// ENST00000322213 // SMC1A // structural maintenance of chromosomes 1A // Xp11.22-p11.21 // 8243 /// D80000 // SMC1A // structural maintenance of chromosomes 1A // Xp11.22-p11.21 // 8243 /// ENST00000375340 // SMC1A // structural maintenance of chromosomes 1A // Xp11.22-p11.21 // 8243 /// ENST00000428014 //…
2973376	-1.82271	2.49e-06	0.0005068	chr6	-	main	NM_001135648 // PTPRK // protein tyrosine phosphatase, receptor type, K // 6q22.2-q22.3 // 5796 /// NM_002844 // PTPRK // protein tyrosine phosphatase, receptor type, K // 6q22.2-q22.3 // 5796 /// ENST00000368226 // PTPRK // protein tyrosine phosphatase, receptor type, K // 6q22.2-q22.3 // 5796 /// ENST00000368213 // PTPRK // protein tyrosine phosphatase, receptor type, K // 6q22.2-q22.3 // 5796 …
2666103	-1.8208	1.67e-05	0.00140718	chr3	-	main	NM_020345 // NKIRAS1 // NFKB inhibitor interacting Ras-like 1 // 3p24.2 // 28512 /// ENST00000388759 // NKIRAS1 // NFKB inhibitor interacting Ras-like 1 // 3p24.2 // 28512 /// ENST00000425478 // NKIRAS1 // NFKB inhibitor interacting Ras-like 1 // 3p24.2 // 28512 /// ENST00000421515 // NKIRAS1 // NFKB inhibitor interacting Ras-like 1 // 3p24.2 // 28512 /// ENST00000443659 // NKIRAS1 // NFKB inhibi…
2860666	-1.82027	0.000881171	0.0148624	chr5	-	main	NM_003187 // TAF9 // TAF9 RNA polymerase II, TATA box binding protein (TBP)-associated factor, 32kDa // 5q11.2-q13.1 // 6880 /// NM_016283 // TAF9 // TAF9 RNA polymerase II, TATA box binding protein (TBP)-associated factor, 32kDa // 5q11.2-q13.1 // 6880 /// NM_001015892 // TAF9 // TAF9 RNA polymerase II, TATA box binding protein (TBP)-associated factor, 32kDa // 5q11.2-q13.1 // 6880 /// NM_001015…
3360622	-1.82026	0.000302137	0.00837551	chr11	-	main	NM_033092 // TRIM5 // tripartite motif-containing 5 // 11p15 // 85363 /// NM_033034 // TRIM5 // tripartite motif-containing 5 // 11p15 // 85363 /// NM_033093 // TRIM5 // tripartite motif-containing 5 // 11p15 // 85363 /// ENST00000396847 // TRIM5 // tripartite motif-containing 5 // 11p15 // 85363 /// ENST00000380034 // TRIM5 // tripartite motif-containing 5 // 11p15 // 85363 /// ENST00000380027 /…
3018866	-1.82003	2.6e-06	0.000525573	chr7	+	main	NM_012328 // DNAJB9 // DnaJ (Hsp40) homolog, subfamily B, member 9 // 7q31|14q24.2-q24.3 // 4189 /// ENST00000249356 // DNAJB9 // DnaJ (Hsp40) homolog, subfamily B, member 9 // 7q31|14q24.2-q24.3 // 4189 /// AB026908 // DNAJB9 // DnaJ (Hsp40) homolog, subfamily B, member 9 // 7q31|14q24.2-q24.3 // 4189
2966371	-1.81936	0.000838273	0.0143925	chr6	-	main	NM_005190 // CCNC // cyclin C // 6q21 // 892 /// NM_001013399 // CCNC // cyclin C // 6q21 // 892 /// ENST00000326298 // CCNC // cyclin C // 6q21 // 892 /// BC041123 // CCNC // cyclin C // 6q21 // 892
3387033	-1.81933	0.00804288	0.0443578	chr11	-	main	NM_005591 // MRE11A // MRE11 meiotic recombination 11 homolog A (S. cerevisiae) // 11q21 // 4361 /// NM_005590 // MRE11A // MRE11 meiotic recombination 11 homolog A (S. cerevisiae) // 11q21 // 4361 /// ENST00000323929 // MRE11A // MRE11 meiotic recombination 11 homolog A (S. cerevisiae) // 11q21 // 4361 /// ENST00000323977 // MRE11A // MRE11 meiotic recombination 11 homolog A (S. cerevisiae) // 1…
3507962	-1.81897	0.0105564	0.0509903	chr13	-	main	NM_001014380 // KATNAL1 // katanin p60 subunit A-like 1 // 13q12.3 // 84056 /// NM_032116 // KATNAL1 // katanin p60 subunit A-like 1 // 13q12.3 // 84056 /// ENST00000380615 // KATNAL1 // katanin p60 subunit A-like 1 // 13q12.3 // 84056 /// ENST00000380617 // KATNAL1 // katanin p60 subunit A-like 1 // 13q12.3 // 84056 /// ENST00000420782 // KATNAL1 // katanin p60 subunit A-like 1 // 13q12.3 // 840…
3010082	-1.81876	4.74e-05	0.00257523	chr7	+	main	NM_001127358 // PHTF2 // putative homeodomain transcription factor 2 // 7q11.23-q21 // 57157 /// NM_001127357 // PHTF2 // putative homeodomain transcription factor 2 // 7q11.23-q21 // 57157 /// NM_020432 // PHTF2 // putative homeodomain transcription factor 2 // 7q11.23-q21 // 57157 /// NM_001127360 // PHTF2 // putative homeodomain transcription factor 2 // 7q11.23-q21 // 57157 /// NM_001127359 /…
3848689	-1.8187	2.25e-06	0.000500655	chr19	-	main	NM_001419 // ELAVL1 // ELAV (embryonic lethal, abnormal vision, Drosophila)-like 1 (Hu antigen R) // 19p13.2 // 1994 /// ENST00000407627 // ELAVL1 // ELAV (embryonic lethal, abnormal vision, Drosophila)-like 1 (Hu antigen R) // 19p13.2 // 1994 /// BC003376 // ELAVL1 // ELAV (embryonic lethal, abnormal vision, Drosophila)-like 1 (Hu antigen R) // 19p13.2 // 1994 /// ENST00000351593 // ELAVL1 // EL…
2330773	-1.81728	0.00187732	0.0216344	chr1	+	main	NM_018101 // CDCA8 // cell division cycle associated 8 // 1p34.3 // 55143 /// ENST00000373055 // CDCA8 // cell division cycle associated 8 // 1p34.3 // 55143 /// ENST00000327331 // CDCA8 // cell division cycle associated 8 // 1p34.3 // 55143 /// BC001651 // CDCA8 // cell division cycle associated 8 // 1p34.3 // 55143
2768654	-1.81708	0.00234301	0.0243379	chr4	-	main	NM_001014446 // OCIAD2 // OCIA domain containing 2 // 4p11 // 132299 /// NM_152398 // OCIAD2 // OCIA domain containing 2 // 4p11 // 132299 /// ENST00000508632 // OCIAD2 // OCIA domain containing 2 // 4p11 // 132299 /// ENST00000273860 // OCIAD2 // OCIA domain containing 2 // 4p11 // 132299 /// AY472117 // OCIAD2 // OCIA domain containing 2 // 4p11 // 132299 /// ENST00000381464 // OCIAD2 // OCIA d…
2838201	-1.81658	0.00256116	0.0253377	chr5	+	main	NM_004219 // PTTG1 // pituitary tumor-transforming 1 // 5q35.1 // 9232 /// NM_004219 // PTTG1 // pituitary tumor-transforming 1 // 5q35.1 // 9232 /// ENST00000393964 // PTTG1 // pituitary tumor-transforming 1 // 5q35.1 // 9232 /// ENST00000352433 // PTTG1 // pituitary tumor-transforming 1 // 5q35.1 // 9232 /// ENST00000352433 // PTTG1 // pituitary tumor-transforming 1 // 5q35.1 // 9232 /// AJ2239…
2844709	-1.81575	3.57e-05	0.00213771	chr5	+	main	NM_015455 // CNOT6 // CCR4-NOT transcription complex, subunit 6 // 5q35.3 // 57472 /// ENST00000393356 // CNOT6 // CCR4-NOT transcription complex, subunit 6 // 5q35.3 // 57472 /// ENST00000261951 // CNOT6 // CCR4-NOT transcription complex, subunit 6 // 5q35.3 // 57472 /// BC152469 // CNOT6 // CCR4-NOT transcription complex, subunit 6 // 5q35.3 // 57472
3362263	-1.81545	3.92e-05	0.00230351	chr11	-	main	NM_015213 // DENND5A // DENN/MADD domain containing 5A // 11p15.4 // 23258 /// ENST00000328194 // DENND5A // DENN/MADD domain containing 5A // 11p15.4 // 23258 /// BC071596 // DENND5A // DENN/MADD domain containing 5A // 11p15.4 // 23258
4012204	-1.81476	7.09e-06	0.000856365	chrX	-	main	NM_018486 // HDAC8 // histone deacetylase 8 // Xq13 // 55869 /// NM_001166418 // HDAC8 // histone deacetylase 8 // Xq13 // 55869 /// NM_001166419 // HDAC8 // histone deacetylase 8 // Xq13 // 55869 /// NM_001166448 // HDAC8 // histone deacetylase 8 // Xq13 // 55869 /// NM_001166420 // HDAC8 // histone deacetylase 8 // Xq13 // 55869 /// NM_001166422 // HDAC8 // histone deacetylase 8 // Xq13 // 5586…
3099089	-1.81428	0.00124533	0.01793	chr8	+	main	NM_001011667 // CHCHD7 // coiled-coil-helix-coiled-coil-helix domain containing 7 // 8q12.1 // 79145 /// NM_001011669 // CHCHD7 // coiled-coil-helix-coiled-coil-helix domain containing 7 // 8q12.1 // 79145 /// NM_001011670 // CHCHD7 // coiled-coil-helix-coiled-coil-helix domain containing 7 // 8q12.1 // 79145 /// NM_001011668 // CHCHD7 // coiled-coil-helix-coiled-coil-helix domain containing 7 //…
3340913	-1.81425	2.39e-05	0.00169997	chr11	+	main	NM_020193 // C11orf30 // chromosome 11 open reading frame 30 // 11q13.5 // 56946 /// ENST00000334736 // C11orf30 // chromosome 11 open reading frame 30 // 11q13.5 // 56946 /// BC143374 // C11orf30 // chromosome 11 open reading frame 30 // 11q13.5 // 56946 /// ENST00000393457 // C11orf30 // chromosome 11 open reading frame 30 // 11q13.5 // 56946 /// ENST00000343878 // C11orf30 // chromosome 11 ope…
3570056	-1.8142	0.00404393	0.0315658	---	---	normgene->exon	---
3322717	-1.8134	0.00792347	0.0439193	chr11	+	main	NM_001142307 // GTF2H1 // general transcription factor IIH, polypeptide 1, 62kDa // 11p15.1-p14 // 2965 /// NM_005316 // GTF2H1 // general transcription factor IIH, polypeptide 1, 62kDa // 11p15.1-p14 // 2965 /// ENST00000453096 // GTF2H1 // general transcription factor IIH, polypeptide 1, 62kDa // 11p15.1-p14 // 2965 /// ENST00000265963 // GTF2H1 // general transcription factor IIH, polypeptide …
3380697	-1.81304	0.000415761	0.00999051	chr11	-	main	NM_001360 // DHCR7 // 7-dehydrocholesterol reductase // 11q13.4 // 1717 /// NM_001163817 // DHCR7 // 7-dehydrocholesterol reductase // 11q13.4 // 1717 /// ENST00000355527 // DHCR7 // 7-dehydrocholesterol reductase // 11q13.4 // 1717 /// ENST00000407721 // DHCR7 // 7-dehydrocholesterol reductase // 11q13.4 // 1717 /// AK289497 // DHCR7 // 7-dehydrocholesterol reductase // 11q13.4 // 1717
3594825	-1.81216	0.000387003	0.00969092	chr15	+	main	NM_004855 // PIGB // phosphatidylinositol glycan anchor biosynthesis, class B // 15q21-q22 // 9488 /// NM_004748 // CCPG1 // cell cycle progression 1 // 15q21.1 // 9236 /// NM_020739 // CCPG1 // cell cycle progression 1 // 15q21.1 // 9236 /// ENST00000164305 // PIGB // phosphatidylinositol glycan anchor biosynthesis, class B // 15q21-q22 // 9488 /// ENST00000310958 // CCPG1 // cell cycle progress…
3023060	-1.81146	8.92e-06	0.000966651	chr7	+	main	NM_001219 // CALU // calumenin // 7q32.1 // 813 /// NM_001130674 // CALU // calumenin // 7q32.1 // 813 /// ENST00000249364 // CALU // calumenin // 7q32.1 // 813 /// ENST00000449187 // CALU // calumenin // 7q32.1 // 813 /// HM002615 // CALU // calumenin // 7q32.1 // 813 /// ENST00000342367 // CALU // calumenin // 7q32.1 // 813 /// ENST00000493278 // CALU // calumenin // 7q32.1 // 813
2352228	-1.80991	0.000100052	0.00414299	chr1	+	main	NM_006135 // CAPZA1 // capping protein (actin filament) muscle Z-line, alpha 1 // 1p13.2 // 829 /// ENST00000263168 // CAPZA1 // capping protein (actin filament) muscle Z-line, alpha 1 // 1p13.2 // 829 /// BX648738 // CAPZA1 // capping protein (actin filament) muscle Z-line, alpha 1 // 1p13.2 // 829 /// ENST00000393426 // CAPZA1 // capping protein (actin filament) muscle Z-line, alpha 1 // 1p13.2…
3470302	-1.80969	0.0461487	0.118934	---	---	normgene->intron	---
2830010	-1.80883	3.86e-06	0.00067553	chr5	+	main	NM_001001419 // SMAD5 // SMAD family member 5 // 5q31 // 4090 /// NM_005903 // SMAD5 // SMAD family member 5 // 5q31 // 4090 /// NM_001001420 // SMAD5 // SMAD family member 5 // 5q31 // 4090 /// BC009682 // SMAD5 // SMAD family member 5 // 5q31 // 4090 /// ENST00000511116 // SMAD5 // SMAD family member 5 // 5q31 // 4090 /// ENST00000507118 // SMAD5 // SMAD family member 5 // 5q31 // 4090 /// ENST…
3203086	-1.80878	0.00012041	0.00464159	chr9	-	main	NM_014314 // DDX58 // DEAD (Asp-Glu-Ala-Asp) box polypeptide 58 // 9p12 // 23586 /// ENST00000379883 // DDX58 // DEAD (Asp-Glu-Ala-Asp) box polypeptide 58 // 9p12 // 23586 /// BC132786 // DDX58 // DEAD (Asp-Glu-Ala-Asp) box polypeptide 58 // 9p12 // 23586 /// ENST00000379882 // DDX58 // DEAD (Asp-Glu-Ala-Asp) box polypeptide 58 // 9p12 // 23586 /// ENST00000379868 // DDX58 // DEAD (Asp-Glu-Ala-As…
3060245	-1.80837	0.00113938	0.0170903	chr7	-	main	NM_018843 // SLC25A40 // solute carrier family 25, member 40 // 7q21.12 // 55972 /// ENST00000341119 // SLC25A40 // solute carrier family 25, member 40 // 7q21.12 // 55972 /// AK290848 // SLC25A40 // solute carrier family 25, member 40 // 7q21.12 // 55972 /// ENST00000429674 // SLC25A40 // solute carrier family 25, member 40 // 7q21.12 // 55972 /// ENST00000444363 // SLC25A40 // solute carrier fa…
3649052	-1.80831	1.83e-05	0.0014873	chr16	+	main	NM_014048 // MKL2 // MKL/myocardin-like 2 // 16p13.12 // 57496 /// ENST00000318282 // MKL2 // MKL/myocardin-like 2 // 16p13.12 // 57496 /// AK294765 // MKL2 // MKL/myocardin-like 2 // 16p13.12 // 57496 /// AK290813 // FAM18B1 // family with sequence similarity 18, member B1 // 17p11.2 // 51030 /// ENST00000341243 // MKL2 // MKL/myocardin-like 2 // 16p13.12 // 57496 /// ENST00000389126 // MKL2 // …
2900059	-1.80754	0.0103919	0.0506777	chr6	+	main	NM_003521 // HIST1H2BM // histone cluster 1, H2bm // 6p22.1 // 8342 /// ENST00000359465 // HIST1H2BM // histone cluster 1, H2bm // 6p22.1 // 8342 /// BC066244 // HIST1H2BM // histone cluster 1, H2bm // 6p22.1 // 8342
2571483	-1.80576	0.00693465	0.0411425	chr2	-	main	NM_000575 // IL1A // interleukin 1, alpha // 2q14 // 3552 /// ENST00000263339 // IL1A // interleukin 1, alpha // 2q14 // 3552 /// ENST00000409071 // IL1A // interleukin 1, alpha // 2q14 // 3552 /// BC013142 // IL1A // interleukin 1, alpha // 2q14 // 3552
2382336	-1.80553	0.000253319	0.00743877	chr1	+	main	NM_015176 // FBXO28 // F-box protein 28 // 1q42.11 // 23219 /// NM_001136115 // FBXO28 // F-box protein 28 // 1q42.11 // 23219 /// ENST00000366862 // FBXO28 // F-box protein 28 // 1q42.11 // 23219 /// ENST00000424254 // FBXO28 // F-box protein 28 // 1q42.11 // 23219 /// BC031576 // FBXO28 // F-box protein 28 // 1q42.11 // 23219
3107606	-1.80524	0.000842801	0.0144218	chr8	+	main	NM_181787 // DPY19L4 // dpy-19-like 4 (C. elegans) // 8q22.1 // 286148 /// ENST00000414645 // DPY19L4 // dpy-19-like 4 (C. elegans) // 8q22.1 // 286148 /// BX538174 // DPY19L4 // dpy-19-like 4 (C. elegans) // 8q22.1 // 286148 /// BC110870 // DPY19L4 // dpy-19-like 4 (C. elegans) // 8q22.1 // 286148 /// BC130576 // DPY19L4 // dpy-19-like 4 (C. elegans) // 8q22.1 // 286148 /// BC126193 // DPY19L4 /…
3286975	-1.80514	8.72e-05	0.00378902	chr10	-	main	NM_174890 // ANUBL1 // AN1, ubiquitin-like, homolog (Xenopus laevis) // 10q11.22 // 93550 /// NM_001128324 // ANUBL1 // AN1, ubiquitin-like, homolog (Xenopus laevis) // 10q11.22 // 93550 /// ENST00000374366 // ANUBL1 // AN1, ubiquitin-like, homolog (Xenopus laevis) // 10q11.22 // 93550 /// ENST00000344646 // ANUBL1 // AN1, ubiquitin-like, homolog (Xenopus laevis) // 10q11.22 // 93550 /// BC048968…
3309755	-1.80478	0.000525686	0.0113107	chr10	-	main	NM_024834 // C10orf119 // chromosome 10 open reading frame 119 // 10q26.11 // 79892 /// ENST00000360003 // C10orf119 // chromosome 10 open reading frame 119 // 10q26.11 // 79892 /// BC007219 // C10orf119 // chromosome 10 open reading frame 119 // 10q26.11 // 79892 /// ENST00000369077 // C10orf119 // chromosome 10 open reading frame 119 // 10q26.11 // 79892
2832310	-1.80388	0.00197285	0.022255	chr5	+	main	NM_018937 // PCDHB3 // protocadherin beta 3 // 5q31 // 56132 /// NM_018936 // PCDHB2 // protocadherin beta 2 // 5q31 // 56133 /// ENST00000231130 // PCDHB3 // protocadherin beta 3 // 5q31 // 56132 /// ENST00000194155 // PCDHB2 // protocadherin beta 2 // 5q31 // 56133 /// AF217755 // PCDHB3 // protocadherin beta 3 // 5q31 // 56132 /// AF152495 // PCDHB2 // protocadherin beta 2 // 5q31 // 56133
3083936	-1.8035	0.000104545	0.00422228	chr8	+	main	NM_018361 // AGPAT5 // 1-acylglycerol-3-phosphate O-acyltransferase 5 (lysophosphatidic acid acyltransferase, epsilon) // 8p23.1 // 55326 /// ENST00000285518 // AGPAT5 // 1-acylglycerol-3-phosphate O-acyltransferase 5 (lysophosphatidic acid acyltransferase, epsilon) // 8p23.1 // 55326 /// BC023550 // AGPAT5 // 1-acylglycerol-3-phosphate O-acyltransferase 5 (lysophosphatidic acid acyltransferase, …
3347658	-1.8018	0.00404413	0.0315658	chr11	+	main	NM_000051 // ATM // ataxia telangiectasia mutated // 11q22-q23 // 472 /// ENST00000278616 // ATM // ataxia telangiectasia mutated // 11q22-q23 // 472 /// U33841 // ATM // ataxia telangiectasia mutated // 11q22-q23 // 472 /// ENST00000299392 // ATM // ataxia telangiectasia mutated // 11q22-q23 // 472 /// ENST00000452508 // ATM // ataxia telangiectasia mutated // 11q22-q23 // 472 /// X91196 // ATM …
2434319	-1.80161	1.86e-05	0.0014873	chr1	-	main	NM_030920 // ANP32E // acidic (leucine-rich) nuclear phosphoprotein 32 family, member E // 1q21.2 // 81611 /// NM_001136478 // ANP32E // acidic (leucine-rich) nuclear phosphoprotein 32 family, member E // 1q21.2 // 81611 /// NM_001136479 // ANP32E // acidic (leucine-rich) nuclear phosphoprotein 32 family, member E // 1q21.2 // 81611 /// ENST00000314136 // ANP32E // acidic (leucine-rich) nuclear p…
3749616	-1.80118	0.0249997	0.0815455	---	---	normgene->intron	---
2400518	-1.80103	4.62e-06	0.000706541	chr1	-	main	NM_001113349 // ECE1 // endothelin converting enzyme 1 // 1p36.1 // 1889 /// NM_001113347 // ECE1 // endothelin converting enzyme 1 // 1p36.1 // 1889 /// NM_001397 // ECE1 // endothelin converting enzyme 1 // 1p36.1 // 1889 /// NM_001113348 // ECE1 // endothelin converting enzyme 1 // 1p36.1 // 1889 /// ENST00000415912 // ECE1 // endothelin converting enzyme 1 // 1p36.1 // 1889 /// ENST0000035707…
3809802	-1.80014	0.0350568	0.100069	---	---	normgene->intron	---
3607537	-1.7987	0.049176	0.123874	chr15	+	main	NM_001113378 // FANCI // Fanconi anemia, complementation group I // 15q26.1 // 55215 /// NM_018193 // FANCI // Fanconi anemia, complementation group I // 15q26.1 // 55215 /// ENST00000310775 // FANCI // Fanconi anemia, complementation group I // 15q26.1 // 55215 /// ENST00000300027 // FANCI // Fanconi anemia, complementation group I // 15q26.1 // 55215 /// ENST00000442287 // POLG // polymerase (D…
3944129	-1.79858	9.43e-06	0.000998167	chr22	+	main	NM_002133 // HMOX1 // heme oxygenase (decycling) 1 // 22q12|22q13.1 // 3162 /// ENST00000216117 // HMOX1 // heme oxygenase (decycling) 1 // 22q12|22q13.1 // 3162 /// BC001491 // HMOX1 // heme oxygenase (decycling) 1 // 22q12|22q13.1 // 3162 /// ENST00000412893 // HMOX1 // heme oxygenase (decycling) 1 // 22q12|22q13.1 // 3162
2930753	-1.79824	0.000477201	0.0107071	chr6	+	main	AY358952 // C6orf72 // chromosome 6 open reading frame 72 // 6q25.1 // 116254 /// NM_138785 // C6orf72 // chromosome 6 open reading frame 72 // 6q25.1 // 116254 /// ENST00000367419 // C6orf72 // chromosome 6 open reading frame 72 // 6q25.1 // 116254 /// ENST00000367423 // C6orf72 // chromosome 6 open reading frame 72 // 6q25.1 // 116254 /// ENST00000433539 // C6orf72 // chromosome 6 open reading …
2565194	-1.79719	0.0435396	0.114622	---	---	normgene->intron	---
3422703	-1.79668	1.66e-05	0.00140718	chr12	+	main	NM_001136262 // ATXN7L3B // ataxin 7-like 3B // 12q21 // 552889
3362743	-1.7966	0.00474842	0.034344	---	---	normgene->exon	---
3983962	-1.79643	0.00115636	0.0171977	chrX	+	main	NM_007309 // DIAPH2 // diaphanous homolog 2 (Drosophila) // Xq21.33 // 1730 /// NM_006729 // DIAPH2 // diaphanous homolog 2 (Drosophila) // Xq21.33 // 1730 /// ENST00000324765 // DIAPH2 // diaphanous homolog 2 (Drosophila) // Xq21.33 // 1730 /// ENST00000373049 // DIAPH2 // diaphanous homolog 2 (Drosophila) // Xq21.33 // 1730 /// AK291272 // DIAPH2 // diaphanous homolog 2 (Drosophila) // Xq21.33 …
4000512	-1.79411	0.000978172	0.0157849	chrX	-	main	NM_002641 // PIGA // phosphatidylinositol glycan anchor biosynthesis, class A // Xp22.1 // 5277 /// NR_033835 // PIGA // phosphatidylinositol glycan anchor biosynthesis, class A // Xp22.1 // 5277 /// NR_033836 // PIGA // phosphatidylinositol glycan anchor biosynthesis, class A // Xp22.1 // 5277 /// NM_020473 // PIGA // phosphatidylinositol glycan anchor biosynthesis, class A // Xp22.1 // 5277 ///…
3389273	-1.79394	1.77e-05	0.00146781	chr11	-	main	NM_033306 // CASP4 // caspase 4, apoptosis-related cysteine peptidase // 11q22.2-q22.3 // 837 /// NM_001225 // CASP4 // caspase 4, apoptosis-related cysteine peptidase // 11q22.2-q22.3 // 837 /// ENST00000421898 // CASP4 // caspase 4, apoptosis-related cysteine peptidase // 11q22.2-q22.3 // 837 /// ENST00000444739 // CASP4 // caspase 4, apoptosis-related cysteine peptidase // 11q22.2-q22.3 // 837…
2418929	-1.79383	0.0206283	0.0733403	chr1	-	main	NM_005482 // PIGK // phosphatidylinositol glycan anchor biosynthesis, class K // 1p31.1 // 10026 /// ENST00000370812 // PIGK // phosphatidylinositol glycan anchor biosynthesis, class K // 1p31.1 // 10026 /// AF022913 // PIGK // phosphatidylinositol glycan anchor biosynthesis, class K // 1p31.1 // 10026 /// ENST00000445065 // PIGK // phosphatidylinositol glycan anchor biosynthesis, class K // 1p31…
3240012	-1.79322	0.00240803	0.0246182	chr10	+	main	NM_001172303 // MASTL // microtubule associated serine/threonine kinase-like // 10p12.1 // 84930 /// NM_032844 // MASTL // microtubule associated serine/threonine kinase-like // 10p12.1 // 84930 /// NM_001172304 // MASTL // microtubule associated serine/threonine kinase-like // 10p12.1 // 84930 /// ENST00000375946 // MASTL // microtubule associated serine/threonine kinase-like // 10p12.1 // 84930…
3096545	-1.79276	0.00103982	0.016253	chr8	+	main	NM_032237 // SGK196 // protein kinase-like protein SgK196 // 8p11.21 // 84197 /// ENST00000331373 // SGK196 // protein kinase-like protein SgK196 // 8p11.21 // 84197 /// BC101548 // SGK196 // protein kinase-like protein SgK196 // 8p11.21 // 84197
2875929	-1.79061	6.16e-05	0.00308659	chr5	-	main	NM_020199 // C5orf15 // chromosome 5 open reading frame 15 // 5q31.1 // 56951 /// ENST00000231512 // C5orf15 // chromosome 5 open reading frame 15 // 5q31.1 // 56951 /// AF226055 // C5orf15 // chromosome 5 open reading frame 15 // 5q31.1 // 56951 /// ENST00000451255 // C5orf15 // chromosome 5 open reading frame 15 // 5q31.1 // 56951
2800906	-1.78883	0.000201862	0.00647695	chr5	+	main	NM_002454 // MTRR // 5-methyltetrahydrofolate-homocysteine methyltransferase reductase // 5p15.31 // 4552 /// NM_024010 // MTRR // 5-methyltetrahydrofolate-homocysteine methyltransferase reductase // 5p15.31 // 4552 /// ENST00000264668 // MTRR // 5-methyltetrahydrofolate-homocysteine methyltransferase reductase // 5p15.31 // 4552 /// ENST00000440940 // MTRR // 5-methyltetrahydrofolate-homocystein…
2653840	-1.78872	0.000544097	0.0115266	chr3	+	main	NM_006218 // PIK3CA // phosphoinositide-3-kinase, catalytic, alpha polypeptide // 3q26.3 // 5290 /// ENST00000263967 // PIK3CA // phosphoinositide-3-kinase, catalytic, alpha polypeptide // 3q26.3 // 5290 /// BC113601 // PIK3CA // phosphoinositide-3-kinase, catalytic, alpha polypeptide // 3q26.3 // 5290 /// ENST00000468036 // PIK3CA // phosphoinositide-3-kinase, catalytic, alpha polypeptide // 3q2…
3819655	-1.78831	0.0208109	0.0736554	---	---	normgene->intron	---
2973168	-1.7883	0.00415052	0.0319766	chr6	-	main	NM_001002030 // ECHDC1 // enoyl CoA hydratase domain containing 1 // 6q22.33 // 55862 /// NM_001139510 // ECHDC1 // enoyl CoA hydratase domain containing 1 // 6q22.33 // 55862 /// NM_018479 // ECHDC1 // enoyl CoA hydratase domain containing 1 // 6q22.33 // 55862 /// NM_001105544 // ECHDC1 // enoyl CoA hydratase domain containing 1 // 6q22.33 // 55862 /// NM_001105545 // ECHDC1 // enoyl CoA hydrat…
3318009	-1.78814	0.00803453	0.044345	chr11	+	main	NM_001033 // RRM1 // ribonucleotide reductase M1 // 11p15.5 // 6240 /// ENST00000300738 // RRM1 // ribonucleotide reductase M1 // 11p15.5 // 6240 /// BC006498 // RRM1 // ribonucleotide reductase M1 // 11p15.5 // 6240 /// ENST00000423050 // RRM1 // ribonucleotide reductase M1 // 11p15.5 // 6240
2832499	-1.78813	0.00128668	0.0180844	chr5	+	main	NM_018935 // PCDHB15 // protocadherin beta 15 // 5q31 // 56121 /// NM_018935 // PCDHB15 // protocadherin beta 15 // 5q31 // 56121 /// ENST00000231173 // PCDHB15 // protocadherin beta 15 // 5q31 // 56121 /// ENST00000231173 // PCDHB15 // protocadherin beta 15 // 5q31 // 56121 /// BC038797 // PCDHB15 // protocadherin beta 15 // 5q31 // 56121
2522439	-1.78665	0.00884414	0.0465937	chr2	+	main	NM_014670 // BZW1 // basic leucine zipper and W2 domains 1 // 2q33 // 9689 /// ENST00000353957 // BZW1 // basic leucine zipper and W2 domains 1 // 2q33 // 9689 /// ENST00000417029 // BZW1 // basic leucine zipper and W2 domains 1 // 2q33 // 9689 /// ENST00000410110 // BZW1 // basic leucine zipper and W2 domains 1 // 2q33 // 9689 /// ENST00000409600 // BZW1 // basic leucine zipper and W2 domains 1 …
3409006	-1.78631	0.00345499	0.0292042	chr12	+	main	NM_004264 // MED21 // mediator complex subunit 21 // 12p11.23 // 9412 /// ENST00000282892 // MED21 // mediator complex subunit 21 // 12p11.23 // 9412 /// BC008380 // MED21 // mediator complex subunit 21 // 12p11.23 // 9412
3448088	-1.7854	0.000264313	0.00764494	chr12	-	main	NM_030762 // BHLHE41 // basic helix-loop-helix family, member e41 // 12p12.1 // 79365 /// ENST00000242728 // BHLHE41 // basic helix-loop-helix family, member e41 // 12p12.1 // 79365 /// BC025968 // BHLHE41 // basic helix-loop-helix family, member e41 // 12p12.1 // 79365
3513549	-1.78372	1.85e-05	0.0014873	chr13	-	main	NM_001268 // RCBTB2 // regulator of chromosome condensation (RCC1) and BTB (POZ) domain containing protein 2 // 13q14.3 // 1102 /// ENST00000344532 // RCBTB2 // regulator of chromosome condensation (RCC1) and BTB (POZ) domain containing protein 2 // 13q14.3 // 1102 /// BC029052 // RCBTB2 // regulator of chromosome condensation (RCC1) and BTB (POZ) domain containing protein 2 // 13q14.3 // 1102 //…
3340589	-1.7833	2.52e-05	0.00174435	chr11	+	main	NM_001235 // SERPINH1 // serpin peptidase inhibitor, clade H (heat shock protein 47), member 1, (collagen binding protein 1) // 11q13.5 // 871 /// ENST00000358171 // SERPINH1 // serpin peptidase inhibitor, clade H (heat shock protein 47), member 1, (collagen binding protein 1) // 11q13.5 // 871 /// AK122936 // SERPINH1 // serpin peptidase inhibitor, clade H (heat shock protein 47), member 1, (col…
3790704	-1.78312	0.0130791	0.0567595	chr18	+	main	NM_021127 // PMAIP1 // phorbol-12-myristate-13-acetate-induced protein 1 // 18q21.32 // 5366 /// ENST00000316660 // PMAIP1 // phorbol-12-myristate-13-acetate-induced protein 1 // 18q21.32 // 5366 /// D90070 // PMAIP1 // phorbol-12-myristate-13-acetate-induced protein 1 // 18q21.32 // 5366 /// ENST00000269518 // PMAIP1 // phorbol-12-myristate-13-acetate-induced protein 1 // 18q21.32 // 5366
3602723	-1.78227	0.00341983	0.0290408	chr15	+	main	NM_002902 // RCN2 // reticulocalbin 2, EF-hand calcium binding domain // 15q23 // 5955 /// ENST00000394885 // RCN2 // reticulocalbin 2, EF-hand calcium binding domain // 15q23 // 5955 /// BC004892 // RCN2 // reticulocalbin 2, EF-hand calcium binding domain // 15q23 // 5955
2344542	-1.78201	0.000254038	0.00744558	chr1	+	main	NM_025065 // RPF1 // ribosome production factor 1 homolog (S. cerevisiae) // 1p22.3 // 80135 /// ENST00000370654 // RPF1 // ribosome production factor 1 homolog (S. cerevisiae) // 1p22.3 // 80135 /// ENST00000370641 // GNG5 // guanine nucleotide binding protein (G protein), gamma 5 // 1p22 // 2787 /// BC016051 // RPF1 // ribosome production factor 1 homolog (S. cerevisiae) // 1p22.3 // 80135 /// …
3740642	-1.78181	0.0115931	0.0534781	---	---	normgene->intron	---
3364759	-1.78148	3.46e-05	0.00208377	chr11	-	main	NM_002645 // PIK3C2A // phosphoinositide-3-kinase, class 2, alpha polypeptide // 11p15.5-p14 // 5286 /// ENST00000265970 // PIK3C2A // phosphoinositide-3-kinase, class 2, alpha polypeptide // 11p15.5-p14 // 5286 /// BC113658 // PIK3C2A // phosphoinositide-3-kinase, class 2, alpha polypeptide // 11p15.5-p14 // 5286
3555886	-1.77941	0.0212727	0.0746807	---	---	normgene->exon	---
2480992	-1.7784	0.00346828	0.0292284	chr2	+	main	NM_000251 // MSH2 // mutS homolog 2, colon cancer, nonpolyposis type 1 (E. coli) // 2p21 // 4436 /// ENST00000233146 // MSH2 // mutS homolog 2, colon cancer, nonpolyposis type 1 (E. coli) // 2p21 // 4436 /// AK304496 // MSH2 // mutS homolog 2, colon cancer, nonpolyposis type 1 (E. coli) // 2p21 // 4436 /// BC021566 // MSH2 // mutS homolog 2, colon cancer, nonpolyposis type 1 (E. coli) // 2p21 // …
3149843	-1.77816	0.00625396	0.0391847	chr8	-	main	NM_006265 // RAD21 // RAD21 homolog (S. pombe) // 8q24 // 5885 /// ENST00000297338 // RAD21 // RAD21 homolog (S. pombe) // 8q24 // 5885 /// BC050381 // RAD21 // RAD21 homolog (S. pombe) // 8q24 // 5885 /// ENST00000456837 // RAD21 // RAD21 homolog (S. pombe) // 8q24 // 5885
2748163	-1.77802	0.000965875	0.0157	chr4	+	main	NM_032117 // MND1 // meiotic nuclear divisions 1 homolog (S. cerevisiae) // 4q31.3 // 84057 /// ENST00000240488 // MND1 // meiotic nuclear divisions 1 homolog (S. cerevisiae) // 4q31.3 // 84057 /// BC032142 // MND1 // meiotic nuclear divisions 1 homolog (S. cerevisiae) // 4q31.3 // 84057 /// ENST00000509752 // MND1 // meiotic nuclear divisions 1 homolog (S. cerevisiae) // 4q31.3 // 84057
3352503	-1.7779	0.000371658	0.00952381	chr11	+	main	NM_015313 // ARHGEF12 // Rho guanine nucleotide exchange factor (GEF) 12 // 11q23.3 // 23365 /// NM_001198665 // ARHGEF12 // Rho guanine nucleotide exchange factor (GEF) 12 // 11q23.3 // 23365 /// ENST00000397843 // ARHGEF12 // Rho guanine nucleotide exchange factor (GEF) 12 // 11q23.3 // 23365 /// AF180681 // ARHGEF12 // Rho guanine nucleotide exchange factor (GEF) 12 // 11q23.3 // 23365 /// ENS…
3600212	-1.77782	0.000233617	0.00705675	chr15	+	main	NM_017691 // LRRC49 // leucine rich repeat containing 49 // 15q23 // 54839 /// ENST00000260382 // LRRC49 // leucine rich repeat containing 49 // 15q23 // 54839 /// ENST00000249861 // THAP10 // THAP domain containing 10 // 15q23 // 56906 /// AK125732 // LRRC49 // leucine rich repeat containing 49 // 15q23 // 54839 /// ENST00000443425 // LRRC49 // leucine rich repeat containing 49 // 15q23 // 54839…
3776139	-1.77749	0.0402902	0.109323	chr18	+	main	NM_006101 // NDC80 // NDC80 homolog, kinetochore complex component (S. cerevisiae) // 18p11.32 // 10403 /// ENST00000261597 // NDC80 // NDC80 homolog, kinetochore complex component (S. cerevisiae) // 18p11.32 // 10403 /// BC035617 // NDC80 // NDC80 homolog, kinetochore complex component (S. cerevisiae) // 18p11.32 // 10403
2854241	-1.77692	0.000409187	0.00996308	chr5	-	main	NM_152756 // RICTOR // RPTOR independent companion of MTOR, complex 2 // 5p13.1 // 253260 /// ENST00000357387 // RICTOR // RPTOR independent companion of MTOR, complex 2 // 5p13.1 // 253260 /// BC144509 // RICTOR // RPTOR independent companion of MTOR, complex 2 // 5p13.1 // 253260 /// BC137163 // RICTOR // RPTOR independent companion of MTOR, complex 2 // 5p13.1 // 253260 /// BC137164 // RICTOR …
3840944	-1.77685	0.0179291	0.0677896	chr19	+	main	NR_003699 // ZNF525 // zinc finger protein 525 // 19q13.42 // 170958 /// NM_138374 // ZNF845 // zinc finger protein 845 // 19q13.42 // 91664 /// NM_030972 // ZNF611 // zinc finger protein 611 // 19q13.41 // 81856 /// NM_001161499 // ZNF611 // zinc finger protein 611 // 19q13.41 // 81856 /// NM_001161500 // ZNF611 // zinc finger protein 611 // 19q13.41 // 81856 /// NM_001161501 // ZNF611 // zinc f…
2790062	-1.77644	0.0026406	0.025678	chr4	-	main	NM_152680 // TMEM154 // transmembrane protein 154 // 4q31.3 // 201799 /// ENST00000304385 // TMEM154 // transmembrane protein 154 // 4q31.3 // 201799 /// BC060775 // TMEM154 // transmembrane protein 154 // 4q31.3 // 201799 /// ENST00000379332 // TMEM154 // transmembrane protein 154 // 4q31.3 // 201799 /// ENST00000504064 // TMEM154 // transmembrane protein 154 // 4q31.3 // 201799
2556215	-1.77588	7.43e-05	0.00348106	chr2	-	main	NM_016516 // VPS54 // vacuolar protein sorting 54 homolog (S. cerevisiae) // 2p13-p14 // 51542 /// NM_001005739 // VPS54 // vacuolar protein sorting 54 homolog (S. cerevisiae) // 2p13-p14 // 51542 /// ENST00000272322 // VPS54 // vacuolar protein sorting 54 homolog (S. cerevisiae) // 2p13-p14 // 51542 /// ENST00000409558 // VPS54 // vacuolar protein sorting 54 homolog (S. cerevisiae) // 2p13-p14 /…
3307795	-1.77516	0.00697903	0.0413048	chr10	-	main	NM_018017 // C10orf118 // chromosome 10 open reading frame 118 // 10q25.3 // 55088 /// ENST00000369287 // C10orf118 // chromosome 10 open reading frame 118 // 10q25.3 // 55088 /// BX537964 // C10orf118 // chromosome 10 open reading frame 118 // 10q25.3 // 55088 /// NR_031747 // MIR2110 // microRNA 2110 // --- // 100302224 /// ENST00000430353 // C10orf118 // chromosome 10 open reading frame 118 //…
2680819	-1.77491	0.00381671	0.0306381	chr3	-	main	NM_003848 // SUCLG2 // succinate-CoA ligase, GDP-forming, beta subunit // 3p14.1 // 8801 /// NM_001177599 // SUCLG2 // succinate-CoA ligase, GDP-forming, beta subunit // 3p14.1 // 8801 /// ENST00000307227 // SUCLG2 // succinate-CoA ligase, GDP-forming, beta subunit // 3p14.1 // 8801 /// BC068602 // SUCLG2 // succinate-CoA ligase, GDP-forming, beta subunit // 3p14.1 // 8801
2947063	-1.77489	0.00200247	0.0224116	chr6	-	main	NM_003510 // HIST1H2AK // histone cluster 1, H2ak // 6p22.1 // 8330 /// BC034487 // HIST1H2AK // histone cluster 1, H2ak // 6p22.1 // 8330
2570616	-1.7742	0.00249994	0.0250918	chr2	-	main	NM_004336 // BUB1 // budding uninhibited by benzimidazoles 1 homolog (yeast) // 2q14 // 699 /// ENST00000302759 // BUB1 // budding uninhibited by benzimidazoles 1 homolog (yeast) // 2q14 // 699 /// AF053305 // BUB1 // budding uninhibited by benzimidazoles 1 homolog (yeast) // 2q14 // 699
3815726	-1.77415	0.00507971	0.0354052	chr19	+	main	NM_001018 // RPS15 // ribosomal protein S15 // 19p13.3 // 6209 /// ENST00000233609 // RPS15 // ribosomal protein S15 // 19p13.3 // 6209 /// BC105810 // RPS15 // ribosomal protein S15 // 19p13.3 // 6209 /// AK289671 // NDUFS7 // NADH dehydrogenase (ubiquinone) Fe-S protein 7, 20kDa (NADH-coenzyme Q reductase) // 19p13.3 // 374291 /// AK289671 // NDUFS7 // NADH dehydrogenase (ubiquinone) Fe-S prote…
2510884	-1.77384	8.46e-05	0.00374645	chr2	+	main	NM_152522 // ARL6IP6 // ADP-ribosylation-like factor 6 interacting protein 6 // 2q23.3 // 151188 /// NR_024526 // ARL6IP6 // ADP-ribosylation-like factor 6 interacting protein 6 // 2q23.3 // 151188 /// ENST00000326446 // ARL6IP6 // ADP-ribosylation-like factor 6 interacting protein 6 // 2q23.3 // 151188 /// AK094696 // ARL6IP6 // ADP-ribosylation-like factor 6 interacting protein 6 // 2q23.3 // 1…
3515965	-1.77378	0.0199164	0.071778	chr13	-	main	NM_001042517 // DIAPH3 // diaphanous homolog 3 (Drosophila) // 13q21.2 // 81624 /// NM_030932 // DIAPH3 // diaphanous homolog 3 (Drosophila) // 13q21.2 // 81624 /// ENST00000400324 // DIAPH3 // diaphanous homolog 3 (Drosophila) // 13q21.2 // 81624 /// ENST00000267214 // DIAPH3 // diaphanous homolog 3 (Drosophila) // 13q21.2 // 81624 /// AY750055 // DIAPH3 // diaphanous homolog 3 (Drosophila) // 1…
2997097	-1.77317	0.0411777	0.110694	chr7	+	main	NM_001788 // SEPT7 // septin 7 // 7p14.2 // 989 /// NM_001011553 // SEPT7 // septin 7 // 7p14.2 // 989 /// ENST00000425198 // SEPT7 // septin 7 // 7p14.2 // 989 /// ENST00000399034 // SEPT7 // septin 7 // 7p14.2 // 989 /// ENST00000399035 // SEPT7 // septin 7 // 7p14.2 // 989 /// AB209677 // SEPT7 // septin 7 // 7p14.2 // 989 /// ENST00000350320 // SEPT7 // septin 7 // 7p14.2 // 989
2454485	-1.77272	8.41e-06	0.000935188	chr1	-	main	NM_014873 // LPGAT1 // lysophosphatidylglycerol acyltransferase 1 // 1q32 // 9926 /// ENST00000366997 // LPGAT1 // lysophosphatidylglycerol acyltransferase 1 // 1q32 // 9926 /// ENST00000366996 // LPGAT1 // lysophosphatidylglycerol acyltransferase 1 // 1q32 // 9926 /// BC034621 // LPGAT1 // lysophosphatidylglycerol acyltransferase 1 // 1q32 // 9926
2438531	-1.77012	4.55e-07	0.000184958	chr1	-	main	NM_004494 // HDGF // hepatoma-derived growth factor // 1q21-q23 // 3068 /// NM_001126050 // HDGF // hepatoma-derived growth factor // 1q21-q23 // 3068 /// NM_001126051 // HDGF // hepatoma-derived growth factor // 1q21-q23 // 3068 /// ENST00000357325 // HDGF // hepatoma-derived growth factor // 1q21-q23 // 3068 /// ENST00000368209 // HDGF // hepatoma-derived growth factor // 1q21-q23 // 3068 /// E…
2842561	-1.76999	0.0040062	0.0314261	chr5	+	main	NM_138820 // HIGD2A // HIG1 hypoxia inducible domain family, member 2A // 5q35.2 // 192286 /// ENST00000274787 // HIGD2A // HIG1 hypoxia inducible domain family, member 2A // 5q35.2 // 192286 /// ENST00000389158 // NOP16 // NOP16 nucleolar protein homolog (yeast) // 5q35.2 // 51491 /// BC007502 // HIGD2A // HIG1 hypoxia inducible domain family, member 2A // 5q35.2 // 192286 /// AF151875 // NOP16 …
3787855	-1.76814	0.000493827	0.0109023	chr18	+	main	NM_006033 // LIPG // lipase, endothelial // 18q21.1 // 9388 /// ENST00000261292 // LIPG // lipase, endothelial // 18q21.1 // 9388 /// AF118767 // LIPG // lipase, endothelial // 18q21.1 // 9388 /// ENST00000427224 // LIPG // lipase, endothelial // 18q21.1 // 9388
3985523	-1.76784	0.0287165	0.0887379	chrX	+	main	NM_016303 // WBP5 // WW domain binding protein 5 // Xq22.2 // 51186 /// NM_001006612 // WBP5 // WW domain binding protein 5 // Xq22.2 // 51186 /// NM_001006613 // WBP5 // WW domain binding protein 5 // Xq22.2 // 51186 /// NM_001006614 // WBP5 // WW domain binding protein 5 // Xq22.2 // 51186 /// ENST00000372661 // WBP5 // WW domain binding protein 5 // Xq22.2 // 51186 /// ENST00000415795 // WBP5 …
3732230	-1.76753	4.56e-05	0.00252882	chr17	+	main	NM_181671 // PITPNC1 // phosphatidylinositol transfer protein, cytoplasmic 1 // 17q24.2 // 26207 /// NM_012417 // PITPNC1 // phosphatidylinositol transfer protein, cytoplasmic 1 // 17q24.2 // 26207 /// ENST00000299954 // PITPNC1 // phosphatidylinositol transfer protein, cytoplasmic 1 // 17q24.2 // 26207 /// ENST00000335257 // PITPNC1 // phosphatidylinositol transfer protein, cytoplasmic 1 // 17q2…
2796875	-1.76593	0.00332314	0.0287147	chr4	-	main	NM_018359 // UFSP2 // UFM1-specific peptidase 2 // 4q35.1 // 55325 /// NR_028085 // UFSP2 // UFM1-specific peptidase 2 // 4q35.1 // 55325 /// ENST00000264689 // UFSP2 // UFM1-specific peptidase 2 // 4q35.1 // 55325 /// BC010493 // UFSP2 // UFM1-specific peptidase 2 // 4q35.1 // 55325 /// ENST00000510755 // UFSP2 // UFM1-specific peptidase 2 // 4q35.1 // 55325 /// ENST00000514247 // UFSP2 // UFM1-…
2650538	-1.76348	0.000692943	0.0129062	chr3	+	main	NM_015938 // NMD3 // NMD3 homolog (S. cerevisiae) // 3q26.1 // 51068 /// ENST00000351193 // NMD3 // NMD3 homolog (S. cerevisiae) // 3q26.1 // 51068 /// ENST00000460469 // NMD3 // NMD3 homolog (S. cerevisiae) // 3q26.1 // 51068 /// AK094749 // NMD3 // NMD3 homolog (S. cerevisiae) // 3q26.1 // 51068 /// ENST00000463518 // NMD3 // NMD3 homolog (S. cerevisiae) // 3q26.1 // 51068 /// ENST00000493066 /…
3819569	-1.76273	0.013463	0.0577762	---	---	normgene->exon	---
3362734	-1.76163	0.0166893	0.0650404	---	---	normgene->exon	---
2677653	-1.7613	0.000686563	0.0128832	chr3	-	main	NM_001112736 // C3orf63 // chromosome 3 open reading frame 63 // 3p14.3 // 23272 /// NM_015224 // C3orf63 // chromosome 3 open reading frame 63 // 3p14.3 // 23272 /// ENST00000296313 // C3orf63 // chromosome 3 open reading frame 63 // 3p14.3 // 23272 /// ENST00000431842 // C3orf63 // chromosome 3 open reading frame 63 // 3p14.3 // 23272 /// AF180425 // C3orf63 // chromosome 3 open reading frame 6…
3727510	-1.76082	0.010617	0.0511381	chr17	+	main	NM_178509 // STXBP4 // syntaxin binding protein 4 // 17q22 // 252983 /// ENST00000376352 // STXBP4 // syntaxin binding protein 4 // 17q22 // 252983 /// BC125116 // STXBP4 // syntaxin binding protein 4 // 17q22 // 252983 /// BC041485 // STXBP4 // syntaxin binding protein 4 // 17q22 // 252983 /// ENST00000299341 // STXBP4 // syntaxin binding protein 4 // 17q22 // 252983 /// ENST00000412943 // STXBP…
3352813	-1.75972	0.00081489	0.0141791	chr11	+	main	NM_152715 // TBCEL // tubulin folding cofactor E-like // 11q23.3 // 219899 /// NM_001130047 // TBCEL // tubulin folding cofactor E-like // 11q23.3 // 219899 /// ENST00000284259 // TBCEL // tubulin folding cofactor E-like // 11q23.3 // 219899 /// ENST00000422003 // TBCEL // tubulin folding cofactor E-like // 11q23.3 // 219899 /// AK295673 // TBCEL // tubulin folding cofactor E-like // 11q23.3 // 2…
4022833	-1.75757	0.00143944	0.0191095	chrX	-	main	NM_019556 // MOSPD1 // motile sperm domain containing 1 // Xq26.3 // 56180 /// ENST00000370783 // MOSPD1 // motile sperm domain containing 1 // Xq26.3 // 56180 /// BC005700 // MOSPD1 // motile sperm domain containing 1 // Xq26.3 // 56180 /// ENST00000458704 // MOSPD1 // motile sperm domain containing 1 // Xq26.3 // 56180 /// ENST00000370777 // MOSPD1 // motile sperm domain containing 1 // Xq26.3 …
3513995	-1.75747	0.0234293	0.0787214	chr13	-	main	NR_002612 // DLEU2 // deleted in lymphocytic leukemia 2 (non-protein coding) // 13q14.3 // 8847 /// NR_029485 // MIR15A // microRNA 15a // 13q14.2 // 406948 /// NR_029486 // MIR16-1 // microRNA 16-1 // 13q14.2 // 406950 /// NR_002771 // DLEU2L // deleted in lymphocytic leukemia 2-like // 1p31-p22 // 79469 /// AY455757 // DLEU2 // deleted in lymphocytic leukemia 2 (non-protein coding) // 13q14.3 /…
2461717	-1.75664	0.0152972	0.0617133	chr1	-	main	NM_014765 // TOMM20 // translocase of outer mitochondrial membrane 20 homolog (yeast) // 1q42 // 9804 /// NR_002956 // SNORA14B // small nucleolar RNA, H/ACA box 14B // 1q42.3 // 677802 /// ENST00000366607 // TOMM20 // translocase of outer mitochondrial membrane 20 homolog (yeast) // 1q42 // 9804 /// D13641 // TOMM20 // translocase of outer mitochondrial membrane 20 homolog (yeast) // 1q42 // 9804
2557599	-1.75656	0.0367718	0.103093	---	---	normgene->intron	---
2521997	-1.75577	4.17e-06	0.000687197	chr2	+	main	NM_153689 // C2orf69 // chromosome 2 open reading frame 69 // 2q33.1 // 205327 /// ENST00000319974 // C2orf69 // chromosome 2 open reading frame 69 // 2q33.1 // 205327 /// BC036456 // C2orf69 // chromosome 2 open reading frame 69 // 2q33.1 // 205327
4052881	-1.75573	0.00660437	0.0400651	chr1	-	main	AB096683 // FAM72D // family with sequence similarity 72, member D // 1q21.1 // 728833 /// BC146978 // FAM72A // family with sequence similarity 72, member A // 1q32.1 // 729533 /// BC035696 // FAM72A // family with sequence similarity 72, member A // 1q32.1 // 729533 /// BC137545 // FAM72A // family with sequence similarity 72, member A // 1q32.1 // 729533 /// BC137546 // FAM72B // family with s…
3702352	-1.75566	4.3e-05	0.00245605	chr16	-	main	NM_031463 // HSDL1 // hydroxysteroid dehydrogenase like 1 // 16q23.3 // 83693 /// NM_001146051 // HSDL1 // hydroxysteroid dehydrogenase like 1 // 16q23.3 // 83693 /// ENST00000219439 // HSDL1 // hydroxysteroid dehydrogenase like 1 // 16q23.3 // 83693 /// ENST00000434463 // HSDL1 // hydroxysteroid dehydrogenase like 1 // 16q23.3 // 83693 /// AY028377 // HSDL1 // hydroxysteroid dehydrogenase like 1…
3475511	-1.75483	0.0116601	0.0534797	chr12	-	main	NM_019887 // DIABLO // diablo homolog (Drosophila) // 12q24.31 // 56616 /// NR_024600 // DIABLO // diablo homolog (Drosophila) // 12q24.31 // 56616 /// NM_138929 // DIABLO // diablo homolog (Drosophila) // 12q24.31 // 56616 /// NR_024601 // DIABLO // diablo homolog (Drosophila) // 12q24.31 // 56616 /// ENST00000443649 // DIABLO // diablo homolog (Drosophila) // 12q24.31 // 56616 /// ENST000004139…
2911413	-1.75462	0.00197426	0.022255	chr6	+	main	NM_000947 // PRIM2 // primase, DNA, polypeptide 2 (58kDa) // 6p12-p11.1 // 5558 /// ENST00000425433 // PRIM2 // primase, DNA, polypeptide 2 (58kDa) // 6p12-p11.1 // 5558 /// ENST00000419977 // PRIM2 // primase, DNA, polypeptide 2 (58kDa) // 6p12-p11.1 // 5558 /// BC064931 // PRIM2 // primase, DNA, polypeptide 2 (58kDa) // 6p12-p11.1 // 5558 /// AK291915 // PRIM2 // primase, DNA, polypeptide 2 (58…
3263555	-1.75437	0.00303241	0.0274564	chr10	+	main	NM_016824 // ADD3 // adducin 3 (gamma) // 10q25.2 // 120 /// NM_001121 // ADD3 // adducin 3 (gamma) // 10q25.2 // 120 /// NM_019903 // ADD3 // adducin 3 (gamma) // 10q25.2 // 120 /// ENST00000356080 // ADD3 // adducin 3 (gamma) // 10q25.2 // 120 /// ENST00000277900 // ADD3 // adducin 3 (gamma) // 10q25.2 // 120 /// ENST00000360162 // ADD3 // adducin 3 (gamma) // 10q25.2 // 120 /// BC062559 // ADD…
2666478	-1.75383	0.000805188	0.014091	chr3	-	main	NM_001068 // TOP2B // topoisomerase (DNA) II beta 180kDa // 3p24 // 7155 /// ENST00000435706 // TOP2B // topoisomerase (DNA) II beta 180kDa // 3p24 // 7155 /// ENST00000264331 // TOP2B // topoisomerase (DNA) II beta 180kDa // 3p24 // 7155 /// AK296510 // TOP2B // topoisomerase (DNA) II beta 180kDa // 3p24 // 7155 /// ENST00000424225 // TOP2B // topoisomerase (DNA) II beta 180kDa // 3p24 // 7155 /…
3147286	-1.75339	9.27e-05	0.00395235	chr8	-	main	NM_015713 // RRM2B // ribonucleotide reductase M2 B (TP53 inducible) // 8q23.1 // 50484 /// NM_001172477 // RRM2B // ribonucleotide reductase M2 B (TP53 inducible) // 8q23.1 // 50484 /// NM_001172478 // RRM2B // ribonucleotide reductase M2 B (TP53 inducible) // 8q23.1 // 50484 /// ENST00000251810 // RRM2B // ribonucleotide reductase M2 B (TP53 inducible) // 8q23.1 // 50484 /// ENST00000395912 // …
3819653	-1.75319	0.00988059	0.0492408	---	---	normgene->intron	---
3894601	-1.75272	0.0447171	0.116578	chr20	-	main	NM_000801 // FKBP1A // FK506 binding protein 1A, 12kDa // 20p13 // 2280 /// NM_054014 // FKBP1A // FK506 binding protein 1A, 12kDa // 20p13 // 2280 /// ENST00000400137 // FKBP1A // FK506 binding protein 1A, 12kDa // 20p13 // 2280 /// ENST00000381719 // FKBP1A // FK506 binding protein 1A, 12kDa // 20p13 // 2280 /// BC001925 // FKBP1A // FK506 binding protein 1A, 12kDa // 20p13 // 2280 /// ENST0000…
3209623	-1.75245	0.00964577	0.0486399	chr9	-	main	NM_001102420 // ZFAND5 // zinc finger, AN1-type domain 5 // 9q13-q21 // 7763 /// NM_001102421 // ZFAND5 // zinc finger, AN1-type domain 5 // 9q13-q21 // 7763 /// NM_006007 // ZFAND5 // zinc finger, AN1-type domain 5 // 9q13-q21 // 7763 /// ENST00000237937 // ZFAND5 // zinc finger, AN1-type domain 5 // 9q13-q21 // 7763 /// ENST00000456474 // ZFAND5 // zinc finger, AN1-type domain 5 // 9q13-q21 // …
3629125	-1.75239	0.0270046	0.0854513	chr15	-	main	AK301858 // CSNK1G1 // casein kinase 1, gamma 1 // 15q22.1-q22.31 // 53944
3080283	-1.75143	0.000909971	0.0151518	chr7	-	main	NM_005431 // XRCC2 // X-ray repair complementing defective repair in Chinese hamster cells 2 // 7q36.1 // 7516 /// ENST00000359321 // XRCC2 // X-ray repair complementing defective repair in Chinese hamster cells 2 // 7q36.1 // 7516 /// AF035587 // XRCC2 // X-ray repair complementing defective repair in Chinese hamster cells 2 // 7q36.1 // 7516
3811086	-1.75112	0.00597843	0.0383648	chr18	-	main	NM_176787 // PIGN // phosphatidylinositol glycan anchor biosynthesis, class N // 18q21.33 // 23556 /// NM_012327 // PIGN // phosphatidylinositol glycan anchor biosynthesis, class N // 18q21.33 // 23556 /// ENST00000357637 // PIGN // phosphatidylinositol glycan anchor biosynthesis, class N // 18q21.33 // 23556 /// ENST00000400334 // PIGN // phosphatidylinositol glycan anchor biosynthesis, class N …
2917767	-1.75032	4.7e-05	0.00256124	chr6	+	main	NM_024641 // MANEA // mannosidase, endo-alpha // 6q16.1 // 79694 /// ENST00000358812 // MANEA // mannosidase, endo-alpha // 6q16.1 // 79694 /// BX640869 // MANEA // mannosidase, endo-alpha // 6q16.1 // 79694 /// ENST00000369293 // MANEA // mannosidase, endo-alpha // 6q16.1 // 79694
3791996	-1.74998	0.017953	0.0678159	chr18	+	main	NM_002640 // SERPINB8 // serpin peptidase inhibitor, clade B (ovalbumin), member 8 // 18q21.3 // 5271 /// NM_198833 // SERPINB8 // serpin peptidase inhibitor, clade B (ovalbumin), member 8 // 18q21.3 // 5271 /// NM_001031848 // SERPINB8 // serpin peptidase inhibitor, clade B (ovalbumin), member 8 // 18q21.3 // 5271 /// ENST00000353706 // SERPINB8 // serpin peptidase inhibitor, clade B (ovalbumin)…
3422269	-1.74992	0.00460912	0.033836	chr12	+	main	NM_014999 // RAB21 // RAB21, member RAS oncogene family // 12q21.1 // 23011 /// ENST00000261263 // RAB21 // RAB21, member RAS oncogene family // 12q21.1 // 23011 /// AF091035 // RAB21 // RAB21, member RAS oncogene family // 12q21.1 // 23011
4001369	-1.74939	0.000934746	0.0153887	chrX	-	main	NM_006089 // SCML2 // sex comb on midleg-like 2 (Drosophila) // Xp22 // 10389 /// NR_033717 // SCML2 // sex comb on midleg-like 2 (Drosophila) // Xp22 // 10389 /// ENST00000251900 // SCML2 // sex comb on midleg-like 2 (Drosophila) // Xp22 // 10389 /// BC064617 // SCML2 // sex comb on midleg-like 2 (Drosophila) // Xp22 // 10389 /// ENST00000398048 // SCML2 // sex comb on midleg-like 2 (Drosophila)…
3749684	-1.74848	0.0299091	0.090711	---	---	normgene->intron	---
2536308	-1.74765	0.000633891	0.0123622	---	---	normgene->exon	---
3958045	-1.74759	2.19e-06	0.000500655	chr22	-	main	NM_173566 // C22orf30 // chromosome 22 open reading frame 30 // 22q12.2 // 253143 /// CT841517 // C22orf30 // chromosome 22 open reading frame 30 // 22q12.2 // 253143 /// ENST00000434485 // C22orf30 // chromosome 22 open reading frame 30 // 22q12.2 // 253143 /// ENST00000397493 // C22orf30 // chromosome 22 open reading frame 30 // 22q12.2 // 253143 /// ENST00000327423 // C22orf30 // chromosome 22…
3807487	-1.74707	0.0206824	0.0734377	chr18	-	main	NM_000985 // RPL17 // ribosomal protein L17 // 18q21 // 6139 /// NM_001035006 // RPL17 // ribosomal protein L17 // 18q21 // 6139 /// NR_002572 // SNORD58B // small nucleolar RNA, C/D box 58B // 18q21 // 26790 /// NR_002571 // SNORD58A // small nucleolar RNA, C/D box 58A // 18q21 // 26791 /// ENST00000418495 // RPL17 // ribosomal protein L17 // 18q21 // 6139 /// ENST00000441578 // RPL17 // ribosom…
3033209	-1.74521	0.000403664	0.00989053	chr7	+	main	NM_005542 // INSIG1 // insulin induced gene 1 // 7q36 // 3638 /// NM_198337 // INSIG1 // insulin induced gene 1 // 7q36 // 3638 /// NM_198336 // INSIG1 // insulin induced gene 1 // 7q36 // 3638 /// ENST00000340368 // INSIG1 // insulin induced gene 1 // 7q36 // 3638 /// BC001880 // INSIG1 // insulin induced gene 1 // 7q36 // 3638 /// ENST00000344756 // INSIG1 // insulin induced gene 1 // 7q36 // 3…
2649367	-1.74521	0.00254134	0.0252425	chr3	+	main	NM_002852 // PTX3 // pentraxin 3, long // 3q25 // 5806 /// ENST00000295927 // PTX3 // pentraxin 3, long // 3q25 // 5806 /// M31166 // PTX3 // pentraxin 3, long // 3q25 // 5806
4015763	-1.74454	0.000210644	0.00663301	chrX	-	main	NM_000169 // GLA // galactosidase, alpha // Xq22 // 2717 /// ENST00000218516 // GLA // galactosidase, alpha // Xq22 // 2717 /// AK291095 // GLA // galactosidase, alpha // Xq22 // 2717
3991109	-1.7444	0.000146908	0.0052184	chrX	+	main	NM_016542 // MST4 // serine/threonine protein kinase MST4 // Xq26.2 // 51765 /// NM_001042453 // MST4 // serine/threonine protein kinase MST4 // Xq26.2 // 51765 /// NM_001042452 // MST4 // serine/threonine protein kinase MST4 // Xq26.2 // 51765 /// ENST00000394334 // MST4 // serine/threonine protein kinase MST4 // Xq26.2 // 51765 /// AB040057 // MST4 // serine/threonine protein kinase MST4 // Xq2…
2706297	-1.74432	0.000414756	0.00998817	chr3	-	main	NM_024665 // TBL1XR1 // transducin (beta)-like 1 X-linked receptor 1 // 3q26.32 // 79718 /// ENST00000430069 // TBL1XR1 // transducin (beta)-like 1 X-linked receptor 1 // 3q26.32 // 79718 /// ENST00000457928 // TBL1XR1 // transducin (beta)-like 1 X-linked receptor 1 // 3q26.32 // 79718 /// AF268193 // TBL1XR1 // transducin (beta)-like 1 X-linked receptor 1 // 3q26.32 // 79718 /// AF314544 // TBL1…
2856484	-1.74362	1.46e-05	0.00131887	chr5	-	main	NM_176806 // MOCS2 // molybdenum cofactor synthesis 2 // 5q11 // 4338 /// NM_004531 // MOCS2 // molybdenum cofactor synthesis 2 // 5q11 // 4338 /// ENST00000396954 // MOCS2 // molybdenum cofactor synthesis 2 // 5q11 // 4338 /// ENST00000450852 // MOCS2 // molybdenum cofactor synthesis 2 // 5q11 // 4338 /// ENST00000338412 // MOCS2 // molybdenum cofactor synthesis 2 // 5q11 // 4338 /// ENST0000036…
3657367	-1.74349	0.00892921	0.046909	chr16	+	main	NM_003414 // ZNF267 // zinc finger protein 267 // 16p11.2 // 10308 /// ENST00000300870 // ZNF267 // zinc finger protein 267 // 16p11.2 // 10308 /// ENST00000394846 // ZNF267 // zinc finger protein 267 // 16p11.2 // 10308 /// BC036367 // ZNF267 // zinc finger protein 267 // 16p11.2 // 10308 /// AL832197 // ZNF720 // zinc finger protein 720 // 16p11.2 // 124411
2993206	-1.74237	0.00481474	0.0344275	chr7	+	main	NM_016447 // MPP6 // membrane protein, palmitoylated 6 (MAGUK p55 subfamily member 6) // 7p15 // 51678 /// ENST00000222644 // MPP6 // membrane protein, palmitoylated 6 (MAGUK p55 subfamily member 6) // 7p15 // 51678 /// ENST00000396475 // MPP6 // membrane protein, palmitoylated 6 (MAGUK p55 subfamily member 6) // 7p15 // 51678 /// BC023638 // MPP6 // membrane protein, palmitoylated 6 (MAGUK p55 s…
2855501	-1.74167	0.000462021	0.0105493	chr5	-	main	NM_001098272 // HMGCS1 // 3-hydroxy-3-methylglutaryl-CoA synthase 1 (soluble) // 5p14-p13 // 3157 /// NM_002130 // HMGCS1 // 3-hydroxy-3-methylglutaryl-CoA synthase 1 (soluble) // 5p14-p13 // 3157 /// ENST00000325110 // HMGCS1 // 3-hydroxy-3-methylglutaryl-CoA synthase 1 (soluble) // 5p14-p13 // 3157 /// ENST00000433297 // HMGCS1 // 3-hydroxy-3-methylglutaryl-CoA synthase 1 (soluble) // 5p14-p13 …
3573994	-1.74117	0.0173789	0.0666888	chr14	-	main	NM_152446 // C14orf145 // chromosome 14 open reading frame 145 // 14q31.1 // 145508 /// ENST00000281129 // C14orf145 // chromosome 14 open reading frame 145 // 14q31.1 // 145508 /// BC045834 // C14orf145 // chromosome 14 open reading frame 145 // 14q31.1 // 145508 /// ENST00000216517 // C14orf145 // chromosome 14 open reading frame 145 // 14q31.1 // 145508 /// ENST00000393619 // C14orf145 // chro…
2473284	-1.74043	0.0104134	0.0506777	chr2	+	main	NM_024322 // CENPO // centromere protein O // 2p23.3 // 79172 /// NM_004036 // ADCY3 // adenylate cyclase 3 // 2p23.3 // 109 /// ENST00000380834 // CENPO // centromere protein O // 2p23.3 // 79172 /// ENST00000260662 // CENPO // centromere protein O // 2p23.3 // 79172 /// ENST00000260600 // ADCY3 // adenylate cyclase 3 // 2p23.3 // 109 /// BC002870 // CENPO // centromere protein O // 2p23.3 // 79…
3361811	-1.7402	0.0023498	0.0243617	chr11	-	main	NM_030906 // STK33 // serine/threonine kinase 33 // 11p15.3 // 65975 /// ENST00000315204 // STK33 // serine/threonine kinase 33 // 11p15.3 // 65975 /// ENST00000447869 // STK33 // serine/threonine kinase 33 // 11p15.3 // 65975 /// ENST00000396672 // STK33 // serine/threonine kinase 33 // 11p15.3 // 65975 /// AJ303380 // STK33 // serine/threonine kinase 33 // 11p15.3 // 65975 /// ENST00000396673 /…
3138414	-1.73998	0.00355232	0.0294945	chr8	-	main	NM_018120 // ARMC1 // armadillo repeat containing 1 // 8q13.1 // 55156 /// ENST00000276569 // ARMC1 // armadillo repeat containing 1 // 8q13.1 // 55156 /// BC011607 // ARMC1 // armadillo repeat containing 1 // 8q13.1 // 55156
3570475	-1.73811	0.000308072	0.00843404	chr14	-	main	NM_018373 // SYNJ2BP // synaptojanin 2 binding protein // 14q24.2 // 55333 /// ENST00000256366 // SYNJ2BP // synaptojanin 2 binding protein // 14q24.2 // 55333 /// AY534623 // SYNJ2BP // synaptojanin 2 binding protein // 14q24.2 // 55333
3375545	-1.73756	0.000313161	0.00849936	chr11	-	main	NM_013402 // FADS1 // fatty acid desaturase 1 // 11q12.2-q13.1 // 3992 /// ENST00000350997 // FADS1 // fatty acid desaturase 1 // 11q12.2-q13.1 // 3992 /// AF084558 // FADS1 // fatty acid desaturase 1 // 11q12.2-q13.1 // 3992 /// ENST00000412725 // FADS1 // fatty acid desaturase 1 // 11q12.2-q13.1 // 3992 /// ENST00000424501 // FADS1 // fatty acid desaturase 1 // 11q12.2-q13.1 // 3992
3447863	-1.73671	0.00988385	0.0492408	chr12	-	main	NM_033360 // KRAS // v-Ki-ras2 Kirsten rat sarcoma viral oncogene homolog // 12p12.1 // 3845 /// NM_004985 // KRAS // v-Ki-ras2 Kirsten rat sarcoma viral oncogene homolog // 12p12.1 // 3845 /// NM_001001660 // LYRM5 // LYR motif containing 5 // 12p12.1 // 144363 /// ENST00000256078 // KRAS // v-Ki-ras2 Kirsten rat sarcoma viral oncogene homolog // 12p12.1 // 3845 /// ENST00000311936 // KRAS // v-…
2483451	-1.73636	0.000262228	0.00760461	chr2	+	main	NM_001130483 // VRK2 // vaccinia related kinase 2 // 2p16.1 // 7444 /// NR_036441 // VRK2 // vaccinia related kinase 2 // 2p16.1 // 7444 /// NM_006296 // VRK2 // vaccinia related kinase 2 // 2p16.1 // 7444 /// NM_001130480 // VRK2 // vaccinia related kinase 2 // 2p16.1 // 7444 /// NM_001130482 // VRK2 // vaccinia related kinase 2 // 2p16.1 // 7444 /// NM_001130481 // VRK2 // vaccinia related kina…
2968339	-1.73585	0.0375743	0.104439	---	---	normgene->intron	---
3926138	-1.73564	6.23e-05	0.0031103	chr21	-	main	NM_001100420 // C21orf91 // chromosome 21 open reading frame 91 // 21q21.1 // 54149 /// NM_017447 // C21orf91 // chromosome 21 open reading frame 91 // 21q21.1 // 54149 /// NM_001100421 // C21orf91 // chromosome 21 open reading frame 91 // 21q21.1 // 54149 /// ENST00000284881 // C21orf91 // chromosome 21 open reading frame 91 // 21q21.1 // 54149 /// ENST00000400559 // C21orf91 // chromosome 21 op…
2378256	-1.73488	3.2e-05	0.00198931	chr1	+	main	NM_001146261 // SYT14 // synaptotagmin XIV // 1q32.2 // 255928 /// NR_027458 // SYT14 // synaptotagmin XIV // 1q32.2 // 255928 /// NM_001146264 // SYT14 // synaptotagmin XIV // 1q32.2 // 255928 /// NM_001146262 // SYT14 // synaptotagmin XIV // 1q32.2 // 255928 /// NR_027459 // SYT14 // synaptotagmin XIV // 1q32.2 // 255928 /// NM_153262 // SYT14 // synaptotagmin XIV // 1q32.2 // 255928 /// NR_027…
3090697	-1.73469	0.00415419	0.0319835	chr8	+	main	NM_152562 // CDCA2 // cell division cycle associated 2 // 8p21.2 // 157313 /// ENST00000330560 // CDCA2 // cell division cycle associated 2 // 8p21.2 // 157313 /// AK292505 // CDCA2 // cell division cycle associated 2 // 8p21.2 // 157313 /// ENST00000434814 // CDCA2 // cell division cycle associated 2 // 8p21.2 // 157313 /// ENST00000435898 // CDCA2 // cell division cycle associated 2 // 8p21.2 /…
3003153	-1.7342	1.67e-05	0.00140718	chr7	+	main	NM_001483 // GBAS // glioblastoma amplified sequence // 7p12 // 2631 /// ENST00000322090 // GBAS // glioblastoma amplified sequence // 7p12 // 2631 /// BC000732 // GBAS // glioblastoma amplified sequence // 7p12 // 2631 /// ENST00000415967 // GBAS // glioblastoma amplified sequence // 7p12 // 2631 /// ENST00000456204 // GBAS // glioblastoma amplified sequence // 7p12 // 2631
2827388	-1.73358	4.31e-06	0.000697566	chr5	+	main	NM_130809 // PRRC1 // proline-rich coiled-coil 1 // 5q23.2 // 133619 /// ENST00000296666 // PRRC1 // proline-rich coiled-coil 1 // 5q23.2 // 133619 /// AL831963 // PRRC1 // proline-rich coiled-coil 1 // 5q23.2 // 133619 /// BC017066 // PRRC1 // proline-rich coiled-coil 1 // 5q23.2 // 133619 /// ENST00000442138 // PRRC1 // proline-rich coiled-coil 1 // 5q23.2 // 133619 /// ENST00000512535 // PRRC1…
3474502	-1.73328	0.00406972	0.0316756	chr12	-	main	NM_003769 // SRSF9 // serine/arginine-rich splicing factor 9 // 12q24.31 // 8683 /// ENST00000229390 // SRSF9 // serine/arginine-rich splicing factor 9 // 12q24.31 // 8683 /// U30825 // SRSF9 // serine/arginine-rich splicing factor 9 // 12q24.31 // 8683
3474517	-1.73328	0.00406972	0.0316756	---	---	normgene->exon	---
2821417	-1.7331	2.97e-05	0.00189869	chr5	+	main	NM_005575 // LNPEP // leucyl/cystinyl aminopeptidase // 5q15 // 4012 /// NM_175920 // LNPEP // leucyl/cystinyl aminopeptidase // 5q15 // 4012 /// ENST00000489981 // LNPEP // leucyl/cystinyl aminopeptidase // 5q15 // 4012 /// ENST00000231368 // LNPEP // leucyl/cystinyl aminopeptidase // 5q15 // 4012 /// ENST00000379870 // LNPEP // leucyl/cystinyl aminopeptidase // 5q15 // 4012 /// ENST00000395770 …
3573078	-1.73213	0.000260596	0.00756726	chr14	-	main	NM_001193314 // VIPAR // VPS33B interacting protein, apical-basolateral polarity regulator // 14q24.3-q31 // 63894 /// NM_022067 // VIPAR // VPS33B interacting protein, apical-basolateral polarity regulator // 14q24.3-q31 // 63894 /// NM_001193317 // VIPAR // VPS33B interacting protein, apical-basolateral polarity regulator // 14q24.3-q31 // 63894 /// NM_001193315 // VIPAR // VPS33B interacting p…
4002173	-1.7318	0.0108118	0.0516361	chrX	-	main	NM_004586 // RPS6KA3 // ribosomal protein S6 kinase, 90kDa, polypeptide 3 // Xp22.2-p22.1 // 6197 /// ENST00000379565 // RPS6KA3 // ribosomal protein S6 kinase, 90kDa, polypeptide 3 // Xp22.2-p22.1 // 6197 /// AB208933 // RPS6KA3 // ribosomal protein S6 kinase, 90kDa, polypeptide 3 // Xp22.2-p22.1 // 6197 /// ENST00000379548 // RPS6KA3 // ribosomal protein S6 kinase, 90kDa, polypeptide 3 // Xp22.…
3367006	-1.73148	0.013024	0.0565762	chr11	-	main	---
3139882	-1.72987	0.000315898	0.00855256	chr8	-	main	NM_014294 // TRAM1 // translocation associated membrane protein 1 // 8q13.3 // 23471 /// ENST00000262213 // TRAM1 // translocation associated membrane protein 1 // 8q13.3 // 23471 /// BC037738 // TRAM1 // translocation associated membrane protein 1 // 8q13.3 // 23471 /// ENST00000391684 // TRAM1 // translocation associated membrane protein 1 // 8q13.3 // 23471
3161082	-1.72986	5.9e-06	0.000788101	chr9	+	main	NM_014143 // CD274 // CD274 molecule // 9p24 // 29126 /// ENST00000381577 // CD274 // CD274 molecule // 9p24 // 29126 /// AK300470 // CD274 // CD274 molecule // 9p24 // 29126 /// ENST00000381573 // CD274 // CD274 molecule // 9p24 // 29126
3307120	-1.72962	0.00193926	0.0219913	chr10	-	main	NM_022494 // ZDHHC6 // zinc finger, DHHC-type containing 6 // 10q25.2 // 64429 /// ENST00000369405 // ZDHHC6 // zinc finger, DHHC-type containing 6 // 10q25.2 // 64429 /// BX647270 // ZDHHC6 // zinc finger, DHHC-type containing 6 // 10q25.2 // 64429 /// ENST00000369404 // ZDHHC6 // zinc finger, DHHC-type containing 6 // 10q25.2 // 64429
3515009	-1.72941	0.00958204	0.0485074	chr13	-	main	NM_016075 // VPS36 // vacuolar protein sorting 36 homolog (S. cerevisiae) // 13q14.3 // 51028 /// ENST00000378060 // VPS36 // vacuolar protein sorting 36 homolog (S. cerevisiae) // 13q14.3 // 51028 /// BX647847 // VPS36 // vacuolar protein sorting 36 homolog (S. cerevisiae) // 13q14.3 // 51028 /// ENST00000418648 // VPS36 // vacuolar protein sorting 36 homolog (S. cerevisiae) // 13q14.3 // 51028
3910785	-1.72852	0.00763118	0.0431024	chr20	-	main	NM_198433 // AURKA // aurora kinase A // 20q13 // 6790 /// NM_003600 // AURKA // aurora kinase A // 20q13 // 6790 /// NM_198434 // AURKA // aurora kinase A // 20q13 // 6790 /// NM_198436 // AURKA // aurora kinase A // 20q13 // 6790 /// NM_198435 // AURKA // aurora kinase A // 20q13 // 6790 /// NM_198437 // AURKA // aurora kinase A // 20q13 // 6790 /// ENST00000395914 // AURKA // aurora kinase A /…
3707199	-1.7285	0.0102169	0.0502532	chr17	+	main	NM_002798 // PSMB6 // proteasome (prosome, macropain) subunit, beta type, 6 // 17p13 // 5694 /// ENST00000270586 // PSMB6 // proteasome (prosome, macropain) subunit, beta type, 6 // 17p13 // 5694 /// D29012 // PSMB6 // proteasome (prosome, macropain) subunit, beta type, 6 // 17p13 // 5694
3110171	-1.72571	0.00317655	0.0280645	chr8	+	main	NM_001695 // ATP6V1C1 // ATPase, H+ transporting, lysosomal 42kDa, V1 subunit C1 // 8q22.3 // 528 /// ENST00000395862 // ATP6V1C1 // ATPase, H+ transporting, lysosomal 42kDa, V1 subunit C1 // 8q22.3 // 528 /// BC010960 // ATP6V1C1 // ATPase, H+ transporting, lysosomal 42kDa, V1 subunit C1 // 8q22.3 // 528 /// ENST00000285415 // ATP6V1C1 // ATPase, H+ transporting, lysosomal 42kDa, V1 subunit C1 /…
2416218	-1.72567	0.00365149	0.0299899	chr1	-	main	NM_014288 // ITGB3BP // integrin beta 3 binding protein (beta3-endonexin) // 1p31.3 // 23421 /// ENST00000271002 // ITGB3BP // integrin beta 3 binding protein (beta3-endonexin) // 1p31.3 // 23421 /// BC014385 // ITGB3BP // integrin beta 3 binding protein (beta3-endonexin) // 1p31.3 // 23421 /// ENST00000371092 // ITGB3BP // integrin beta 3 binding protein (beta3-endonexin) // 1p31.3 // 23421 /// …
3540353	-1.72545	0.00345208	0.0291938	chr14	+	main	NM_145165 // CHURC1 // churchill domain containing 1 // 14q23.3 // 91612 /// BC020550 // CHURC1 // churchill domain containing 1 // 14q23.3 // 91612 /// AK296850 // FNTB // farnesyltransferase, CAAX box, beta // 14q23-q24 // 2342
3331903	-1.72538	0.0412236	0.110777	chr11	+	main	NM_198947 // FAM111B // family with sequence similarity 111, member B // 11q12.1 // 374393 /// NM_001142703 // FAM111B // family with sequence similarity 111, member B // 11q12.1 // 374393 /// NM_001142704 // FAM111B // family with sequence similarity 111, member B // 11q12.1 // 374393 /// ENST00000343597 // FAM111B // family with sequence similarity 111, member B // 11q12.1 // 374393 /// ENST000…
2664891	-1.72502	1.42e-05	0.00130945	chr3	-	main	NM_001134380 // TBC1D5 // TBC1 domain family, member 5 // 3p24.3 // 9779 /// NM_001134381 // TBC1D5 // TBC1 domain family, member 5 // 3p24.3 // 9779 /// NM_014744 // TBC1D5 // TBC1 domain family, member 5 // 3p24.3 // 9779 /// ENST00000253692 // TBC1D5 // TBC1 domain family, member 5 // 3p24.3 // 9779 /// ENST00000437885 // TBC1D5 // TBC1 domain family, member 5 // 3p24.3 // 9779 /// ENST0000045…
3182957	-1.72491	0.0142324	0.0594438	chr9	+	main	NM_015469 // NIPSNAP3A // nipsnap homolog 3A (C. elegans) // 9q31.1 // 25934 /// ENST00000374767 // NIPSNAP3A // nipsnap homolog 3A (C. elegans) // 9q31.1 // 25934 /// ENST00000374762 // NIPSNAP3B // nipsnap homolog 3B (C. elegans) // 9q31.1 // 55335 /// BC005935 // NIPSNAP3A // nipsnap homolog 3A (C. elegans) // 9q31.1 // 25934
3625326	-1.72348	0.00437608	0.0328856	chr15	-	main	NM_004748 // CCPG1 // cell cycle progression 1 // 15q21.1 // 9236 /// NM_020739 // CCPG1 // cell cycle progression 1 // 15q21.1 // 9236 /// ENST00000310958 // CCPG1 // cell cycle progression 1 // 15q21.1 // 9236 /// AF212228 // CCPG1 // cell cycle progression 1 // 15q21.1 // 9236 /// ENST00000442196 // CCPG1 // cell cycle progression 1 // 15q21.1 // 9236 /// ENST00000452064 // CCPG1 // cell cycle…
3980954	-1.72314	0.0277479	0.0867849	---	---	normgene->intron	---
3103293	-1.72286	8.33e-05	0.00371331	chr8	+	main	NM_172037 // RDH10 // retinol dehydrogenase 10 (all-trans) // 8q21.11 // 157506 /// ENST00000240285 // RDH10 // retinol dehydrogenase 10 (all-trans) // 8q21.11 // 157506 /// BC067131 // RDH10 // retinol dehydrogenase 10 (all-trans) // 8q21.11 // 157506
2406379	-1.72268	0.0141314	0.0591885	---	---	normgene->intron	---
2833286	-1.72196	0.000182087	0.006024	chr5	+	main	NM_015071 // ARHGAP26 // Rho GTPase activating protein 26 // 5q31 // 23092 /// NM_001135608 // ARHGAP26 // Rho GTPase activating protein 26 // 5q31 // 23092 /// ENST00000274498 // ARHGAP26 // Rho GTPase activating protein 26 // 5q31 // 23092 /// ENST00000418668 // ARHGAP26 // Rho GTPase activating protein 26 // 5q31 // 23092 /// BC068555 // ARHGAP26 // Rho GTPase activating protein 26 // 5q31 // …
2492938	-1.72155	0.000551867	0.0116129	chr2	+	main	NM_144563 // RPIA // ribose 5-phosphate isomerase A // 2p11.2 // 22934 /// ENST00000283646 // RPIA // ribose 5-phosphate isomerase A // 2p11.2 // 22934 /// AY050633 // RPIA // ribose 5-phosphate isomerase A // 2p11.2 // 22934
3869880	-1.72048	0.000401255	0.00984619	chr19	-	main	NR_003578 // ZNF702P // zinc finger protein 702, pseudogene // 19q13.41 // 79986 /// NM_018260 // ZNF701 // zinc finger protein 701 // 19q13.41 // 55762 /// NM_018260 // ZNF701 // zinc finger protein 701 // 19q13.41 // 55762 /// ENST00000301093 // ZNF701 // zinc finger protein 701 // 19q13.41 // 55762 /// BC131719 // ZNF701 // zinc finger protein 701 // 19q13.41 // 55762 /// BC032590 // ZNF702P /…
4014251	-1.72043	5.2e-05	0.002749	chrX	-	main	NM_000390 // CHM // choroideremia (Rab escort protein 1) // Xq21.2 // 1121 /// NM_001145414 // CHM // choroideremia (Rab escort protein 1) // Xq21.2 // 1121 /// ENST00000357749 // CHM // choroideremia (Rab escort protein 1) // Xq21.2 // 1121 /// ENST00000358786 // CHM // choroideremia (Rab escort protein 1) // Xq21.2 // 1121 /// AK291160 // CHM // choroideremia (Rab escort protein 1) // Xq21.2 //…
2510485	-1.71896	0.000405727	0.00991172	chr2	+	main	NM_018151 // RIF1 // RAP1 interacting factor homolog (yeast) // 2q23.3 // 55183 /// NM_001177663 // RIF1 // RAP1 interacting factor homolog (yeast) // 2q23.3 // 55183 /// NM_001177665 // RIF1 // RAP1 interacting factor homolog (yeast) // 2q23.3 // 55183 /// NM_001177664 // RIF1 // RAP1 interacting factor homolog (yeast) // 2q23.3 // 55183 /// ENST00000243326 // RIF1 // RAP1 interacting factor hom…
2946219	-1.7187	0.00877217	0.0464082	chr6	-	main	NM_003513 // HIST1H2AB // histone cluster 1, H2ab // 6p21.3 // 8335 /// BC125140 // HIST1H2AB // histone cluster 1, H2ab // 6p21.3 // 8335
2823326	-1.71861	0.00471821	0.0342183	chr5	+	main	NM_005246 // FER // fer (fps/fes related) tyrosine kinase // 5q21 // 2241 /// ENST00000281092 // FER // fer (fps/fes related) tyrosine kinase // 5q21 // 2241 /// ENST00000438717 // FER // fer (fps/fes related) tyrosine kinase // 5q21 // 2241 /// J03358 // FER // fer (fps/fes related) tyrosine kinase // 5q21 // 2241 /// ENST00000504143 // FER // fer (fps/fes related) tyrosine kinase // 5q21 // 2241
2657831	-1.71797	1.26e-05	0.00123526	chr3	+	main	NM_002182 // IL1RAP // interleukin 1 receptor accessory protein // 3q28 // 3556 /// NM_001167928 // IL1RAP // interleukin 1 receptor accessory protein // 3q28 // 3556 /// NM_001167929 // IL1RAP // interleukin 1 receptor accessory protein // 3q28 // 3556 /// NM_001167931 // IL1RAP // interleukin 1 receptor accessory protein // 3q28 // 3556 /// NM_134470 // IL1RAP // interleukin 1 receptor accessor…
2796510	-1.71721	0.00304089	0.0274879	chr4	-	main	NM_024629 // MLF1IP // MLF1 interacting protein // 4q35.1 // 79682 /// ENST00000281453 // MLF1IP // MLF1 interacting protein // 4q35.1 // 79682 /// AF516710 // MLF1IP // MLF1 interacting protein // 4q35.1 // 79682 /// ENST00000510146 // MLF1IP // MLF1 interacting protein // 4q35.1 // 79682
2420958	-1.71717	0.00199657	0.0223988	chr1	-	main	NM_017953 // ZNHIT6 // zinc finger, HIT-type containing 6 // 1p22.3 // 54680 /// NM_001170670 // ZNHIT6 // zinc finger, HIT-type containing 6 // 1p22.3 // 54680 /// ENST00000370574 // ZNHIT6 // zinc finger, HIT-type containing 6 // 1p22.3 // 54680 /// ENST00000431532 // ZNHIT6 // zinc finger, HIT-type containing 6 // 1p22.3 // 54680 /// BC026236 // ZNHIT6 // zinc finger, HIT-type containing 6 // …
2814642	-1.71685	0.00447171	0.0332951	chr5	+	main	NM_022132 // MCCC2 // methylcrotonoyl-CoA carboxylase 2 (beta) // 5q12-q13 // 64087 /// ENST00000340941 // MCCC2 // methylcrotonoyl-CoA carboxylase 2 (beta) // 5q12-q13 // 64087 /// AF301000 // MCCC2 // methylcrotonoyl-CoA carboxylase 2 (beta) // 5q12-q13 // 64087 /// ENST00000323375 // MCCC2 // methylcrotonoyl-CoA carboxylase 2 (beta) // 5q12-q13 // 64087 /// ENST00000512218 // MCCC2 // methylcr…
2580304	-1.71558	0.000629061	0.0123128	chr2	-	main	NM_001190879 // ORC4 // origin recognition complex, subunit 4 // 2q22-q23 // 5000 /// NM_002552 // ORC4 // origin recognition complex, subunit 4 // 2q22-q23 // 5000 /// NM_181741 // ORC4 // origin recognition complex, subunit 4 // 2q22-q23 // 5000 /// NM_181742 // ORC4 // origin recognition complex, subunit 4 // 2q22-q23 // 5000 /// NM_001190882 // ORC4 // origin recognition complex, subunit 4 //…
3618736	-1.71534	0.0227026	0.0772942	chr15	-	main	NM_005739 // RASGRP1 // RAS guanyl releasing protein 1 (calcium and DAG-regulated) // 15q14 // 10125 /// NM_001128602 // RASGRP1 // RAS guanyl releasing protein 1 (calcium and DAG-regulated) // 15q14 // 10125 /// ENST00000310803 // RASGRP1 // RAS guanyl releasing protein 1 (calcium and DAG-regulated) // 15q14 // 10125 /// ENST00000450598 // RASGRP1 // RAS guanyl releasing protein 1 (calcium and D…
2975655	-1.71493	0.00565272	0.0372935	chr6	-	main	NM_001099286 // FAM54A // family with sequence similarity 54, member A // 6q23.3 // 113115 /// NM_138419 // FAM54A // family with sequence similarity 54, member A // 6q23.3 // 113115 /// ENST00000420702 // FAM54A // family with sequence similarity 54, member A // 6q23.3 // 113115 /// ENST00000275229 // FAM54A // family with sequence similarity 54, member A // 6q23.3 // 113115 /// ENST00000367784 …
2808748	-1.71454	0.00236415	0.0244301	chr5	+	main	NM_024615 // PARP8 // poly (ADP-ribose) polymerase family, member 8 // 5q11.1 // 79668 /// NM_001178055 // PARP8 // poly (ADP-ribose) polymerase family, member 8 // 5q11.1 // 79668 /// NM_001178056 // PARP8 // poly (ADP-ribose) polymerase family, member 8 // 5q11.1 // 79668 /// ENST00000281631 // PARP8 // poly (ADP-ribose) polymerase family, member 8 // 5q11.1 // 79668 /// ENST00000423185 // PARP…
2723710	-1.71407	1.51e-05	0.00134051	chr4	+	main	NM_018290 // PGM2 // phosphoglucomutase 2 // 4p14 // 55276 /// ENST00000381967 // PGM2 // phosphoglucomutase 2 // 4p14 // 55276 /// AF109360 // PGM2 // phosphoglucomutase 2 // 4p14 // 55276 /// ENST00000512556 // PGM2 // phosphoglucomutase 2 // 4p14 // 55276 /// ENST00000505986 // PGM2 // phosphoglucomutase 2 // 4p14 // 55276 /// ENST00000515668 // PGM2 // phosphoglucomutase 2 // 4p14 // 55276 //…
2496727	-1.71401	0.00387102	0.0308938	chr2	+	main	NM_145686 // MAP4K4 // mitogen-activated protein kinase kinase kinase kinase 4 // 2q11.2-q12 // 9448 /// NM_145687 // MAP4K4 // mitogen-activated protein kinase kinase kinase kinase 4 // 2q11.2-q12 // 9448 /// NM_004834 // MAP4K4 // mitogen-activated protein kinase kinase kinase kinase 4 // 2q11.2-q12 // 9448 /// AK296396 // MAP4K4 // mitogen-activated protein kinase kinase kinase kinase 4 // 2q1…
3547696	-1.71338	0.00500389	0.0351537	chr14	+	main	NM_144596 // TTC8 // tetratricopeptide repeat domain 8 // 14q31.3 // 123016 /// NM_198309 // TTC8 // tetratricopeptide repeat domain 8 // 14q31.3 // 123016 /// NM_198310 // TTC8 // tetratricopeptide repeat domain 8 // 14q31.3 // 123016 /// ENST00000380656 // TTC8 // tetratricopeptide repeat domain 8 // 14q31.3 // 123016 /// ENST00000345383 // TTC8 // tetratricopeptide repeat domain 8 // 14q31.3 /…
2526980	-1.71307	1.4e-06	0.000395556	chr2	+	main	NM_021141 // XRCC5 // X-ray repair complementing defective repair in Chinese hamster cells 5 (double-strand-break rejoining) // 2q35 // 7520 /// ENST00000392133 // XRCC5 // X-ray repair complementing defective repair in Chinese hamster cells 5 (double-strand-break rejoining) // 2q35 // 7520 /// ENST00000392132 // XRCC5 // X-ray repair complementing defective repair in Chinese hamster cells 5 (dou…
2522212	-1.71293	0.00851275	0.0456899	chr2	+	main	NM_152524 // SGOL2 // shugoshin-like 2 (S. pombe) // 2q33.1 // 151246 /// NM_001160033 // SGOL2 // shugoshin-like 2 (S. pombe) // 2q33.1 // 151246 /// NM_001160046 // SGOL2 // shugoshin-like 2 (S. pombe) // 2q33.1 // 151246 /// ENST00000357799 // SGOL2 // shugoshin-like 2 (S. pombe) // 2q33.1 // 151246 /// ENST00000418045 // SGOL2 // shugoshin-like 2 (S. pombe) // 2q33.1 // 151246 /// BC092412 //…
3936828	-1.71246	0.0103208	0.0505071	chr22	+	main	NM_053006 // TSSK2 // testis-specific serine kinase 2 // 22q11.21 // 23617 /// ENST00000399635 // TSSK2 // testis-specific serine kinase 2 // 22q11.21 // 23617 /// BC037781 // TSSK2 // testis-specific serine kinase 2 // 22q11.21 // 23617
3321512	-1.71181	2.27e-05	0.00166272	chr11	+	main	NM_000922 // PDE3B // phosphodiesterase 3B, cGMP-inhibited // 11p15.1 // 5140 /// ENST00000282096 // PDE3B // phosphodiesterase 3B, cGMP-inhibited // 11p15.1 // 5140 /// BC150307 // PDE3B // phosphodiesterase 3B, cGMP-inhibited // 11p15.1 // 5140 /// ENST00000455098 // PDE3B // phosphodiesterase 3B, cGMP-inhibited // 11p15.1 // 5140
3753568	-1.71129	0.00249102	0.0250409	chr17	-	main	NM_144682 // SLFN13 // schlafen family member 13 // 17q12 // 146857 /// NM_152270 // SLFN11 // schlafen family member 11 // 17q12 // 91607 /// ENST00000285013 // SLFN13 // schlafen family member 13 // 17q12 // 146857 /// ENST00000394566 // SLFN11 // schlafen family member 11 // 17q12 // 91607 /// ENST00000308377 // SLFN11 // schlafen family member 11 // 17q12 // 91607 /// ENST00000442678 // SLFN1…
2697490	-1.71013	0.000500024	0.0109513	chr3	-	main	NM_024491 // CEP70 // centrosomal protein 70kDa // 3q22.3 // 80321 /// ENST00000264982 // CEP70 // centrosomal protein 70kDa // 3q22.3 // 80321 /// ENST00000484888 // CEP70 // centrosomal protein 70kDa // 3q22.3 // 80321 /// BC030598 // CEP70 // centrosomal protein 70kDa // 3q22.3 // 80321 /// ENST00000481834 // CEP70 // centrosomal protein 70kDa // 3q22.3 // 80321 /// ENST00000464035 // CEP70 //…
3590388	-1.71008	0.0268116	0.085171	chr15	+	main	NM_016359 // NUSAP1 // nucleolar and spindle associated protein 1 // 15q15.1 // 51203 /// NM_018454 // NUSAP1 // nucleolar and spindle associated protein 1 // 15q15.1 // 51203 /// NM_001129897 // NUSAP1 // nucleolar and spindle associated protein 1 // 15q15.1 // 51203 /// ENST00000260359 // NUSAP1 // nucleolar and spindle associated protein 1 // 15q15.1 // 51203 /// ENST00000414849 // NUSAP1 // n…
3420713	-1.70908	0.00352384	0.0294198	chr12	+	main	NM_018448 // CAND1 // cullin-associated and neddylation-dissociated 1 // 12q14 // 55832 /// ENST00000299218 // CAND1 // cullin-associated and neddylation-dissociated 1 // 12q14 // 55832 /// AK292456 // CAND1 // cullin-associated and neddylation-dissociated 1 // 12q14 // 55832
3565524	-1.70873	6.66e-06	0.000834961	chr14	-	main	NM_000161 // GCH1 // GTP cyclohydrolase 1 // 14q22.1-q22.2 // 2643 /// NM_001024024 // GCH1 // GTP cyclohydrolase 1 // 14q22.1-q22.2 // 2643 /// NM_001024070 // GCH1 // GTP cyclohydrolase 1 // 14q22.1-q22.2 // 2643 /// NM_001024071 // GCH1 // GTP cyclohydrolase 1 // 14q22.1-q22.2 // 2643 /// ENST00000491895 // GCH1 // GTP cyclohydrolase 1 // 14q22.1-q22.2 // 2643 /// ENST00000395514 // GCH1 // GT…
3716893	-1.70852	0.0307431	0.0921289	chr17	+	main	NM_024857 // ATAD5 // ATPase family, AAA domain containing 5 // 17q11.2 // 79915 /// ENST00000321990 // ATAD5 // ATPase family, AAA domain containing 5 // 17q11.2 // 79915 /// AY557611 // ATAD5 // ATPase family, AAA domain containing 5 // 17q11.2 // 79915
3484768	-1.70774	0.00869278	0.0461998	chr13	+	main	NM_015032 // PDS5B // PDS5, regulator of cohesion maintenance, homolog B (S. cerevisiae) // 13q12.3 // 23047 /// ENST00000315596 // PDS5B // PDS5, regulator of cohesion maintenance, homolog B (S. cerevisiae) // 13q12.3 // 23047 /// U95825 // PDS5B // PDS5, regulator of cohesion maintenance, homolog B (S. cerevisiae) // 13q12.3 // 23047 /// AK299340 // PDS5B // PDS5, regulator of cohesion maintena…
3556288	-1.70766	0.0443606	0.115947	---	---	normgene->intron	---
3019401	-1.70582	0.000987858	0.0158829	chr7	+	main	NM_021994 // ZNF277 // zinc finger protein 277 // 7q31.1 // 11179 /// ENST00000361822 // ZNF277 // zinc finger protein 277 // 7q31.1 // 11179 /// AF209198 // ZNF277 // zinc finger protein 277 // 7q31.1 // 11179 /// ENST00000457808 // ZNF277 // zinc finger protein 277 // 7q31.1 // 11179
2437736	-1.70575	0.0035598	0.0295122	chr1	-	main	NM_006912 // RIT1 // Ras-like without CAAX 1 // 1q22 // 6016 /// ENST00000368323 // RIT1 // Ras-like without CAAX 1 // 1q22 // 6016 /// U78165 // RIT1 // Ras-like without CAAX 1 // 1q22 // 6016 /// ENST00000368322 // RIT1 // Ras-like without CAAX 1 // 1q22 // 6016
3651018	-1.70517	0.00766666	0.043165	chr16	+	main	NM_014711 // CP110 // CP110 protein // 16p12.3 // 9738 /// ENST00000396212 // CP110 // CP110 protein // 16p12.3 // 9738 /// ENST00000396208 // CP110 // CP110 protein // 16p12.3 // 9738 /// ENST00000219827 // CP110 // CP110 protein // 16p12.3 // 9738 /// BC036654 // CP110 // CP110 protein // 16p12.3 // 9738 /// ENST00000381396 // CP110 // CP110 protein // 16p12.3 // 9738
3843662	-1.70469	0.0438171	0.114994	chr19	+	main	NM_032828 // ZNF587 // zinc finger protein 587 // 19q13.43 // 84914 /// NM_152475 // ZNF417 // zinc finger protein 417 // 19q13.43 // 147687 /// ENST00000339656 // ZNF587 // zinc finger protein 587 // 19q13.43 // 84914 /// ENST00000312026 // ZNF417 // zinc finger protein 417 // 19q13.43 // 147687 /// ENST00000396146 // ZNF587 // zinc finger protein 587 // 19q13.43 // 84914 /// AK026676 // ZNF587 …
3082181	-1.7045	0.00914512	0.0473981	chr7	-	main	NM_017760 // NCAPG2 // non-SMC condensin II complex, subunit G2 // 7q36.3 // 54892 /// ENST00000409423 // NCAPG2 // non-SMC condensin II complex, subunit G2 // 7q36.3 // 54892 /// ENST00000356309 // NCAPG2 // non-SMC condensin II complex, subunit G2 // 7q36.3 // 54892 /// BC043404 // NCAPG2 // non-SMC condensin II complex, subunit G2 // 7q36.3 // 54892 /// ENST00000432615 // NCAPG2 // non-SMC con…
3063685	-1.70441	0.00166678	0.020473	chr7	-	main	NM_005916 // MCM7 // minichromosome maintenance complex component 7 // 7q21.3-q22.1 // 4176 /// NM_182776 // MCM7 // minichromosome maintenance complex component 7 // 7q21.3-q22.1 // 4176 /// NR_029831 // MIR106B // microRNA 106b // 7q22.1 // 406900 /// NR_029498 // MIR25 // microRNA 25 // 7q22.1 // 407014 /// NR_029510 // MIR93 // microRNA 93 // 7q22.1 // 407050 /// ENST00000303887 // MCM7 // mi…
2676352	-1.70412	3.01e-05	0.00190479	chr3	-	main	NM_003157 // NEK4 // NIMA (never in mitosis gene a)-related kinase 4 // 3p21.1 // 6787 /// NM_001193533 // NEK4 // NIMA (never in mitosis gene a)-related kinase 4 // 3p21.1 // 6787 /// ENST00000233027 // NEK4 // NIMA (never in mitosis gene a)-related kinase 4 // 3p21.1 // 6787 /// BC063044 // NEK4 // NIMA (never in mitosis gene a)-related kinase 4 // 3p21.1 // 6787 /// ENST00000487068 // NEK4 // …
3147985	-1.70412	0.00157575	0.0199139	chr8	-	main	NM_013437 // LRP12 // low density lipoprotein receptor-related protein 12 // 8q22.2 // 29967 /// NM_001135703 // LRP12 // low density lipoprotein receptor-related protein 12 // 8q22.2 // 29967 /// ENST00000424843 // LRP12 // low density lipoprotein receptor-related protein 12 // 8q22.2 // 29967 /// AK289752 // LRP12 // low density lipoprotein receptor-related protein 12 // 8q22.2 // 29967
2796384	-1.70382	1.14e-05	0.00114339	chr4	-	main	NM_002199 // IRF2 // interferon regulatory factor 2 // 4q34.1-q35.1 // 3660 /// ENST00000393593 // IRF2 // interferon regulatory factor 2 // 4q34.1-q35.1 // 3660 /// BC015803 // IRF2 // interferon regulatory factor 2 // 4q34.1-q35.1 // 3660 /// CR457077 // IRF2 // interferon regulatory factor 2 // 4q34.1-q35.1 // 3660 /// BT007264 // IRF2 // interferon regulatory factor 2 // 4q34.1-q35.1 // 3660 …
3435883	-1.70279	0.0368148	0.10316	---	---	normgene->intron	---
3872441	-1.70267	0.0146153	0.0603303	chr19	-	main	NM_024762 // ZNF552 // zinc finger protein 552 // 19q13.43 // 79818 /// ENST00000391701 // ZNF552 // zinc finger protein 552 // 19q13.43 // 79818 /// AK293445 // ZNF552 // zinc finger protein 552 // 19q13.43 // 79818 /// AK299091 // ZNF587 // zinc finger protein 587 // 19q13.43 // 84914 /// AK300483 // ZNF814 // zinc finger protein 814 // 19q13.43 // 730051 /// ENST00000376205 // ZNF814 // zinc f…
3421177	-1.7022	0.0461188	0.118881	chr12	+	main	NM_020401 // NUP107 // nucleoporin 107kDa // 12q15 // 57122 /// ENST00000229179 // NUP107 // nucleoporin 107kDa // 12q15 // 57122 /// AK302773 // NUP107 // nucleoporin 107kDa // 12q15 // 57122 /// ENST00000378905 // NUP107 // nucleoporin 107kDa // 12q15 // 57122
3789947	-1.70151	0.000100511	0.00414299	chr18	+	main	NM_001144967 // NEDD4L // neural precursor cell expressed, developmentally down-regulated 4-like // 18q21 // 23327 /// NM_015277 // NEDD4L // neural precursor cell expressed, developmentally down-regulated 4-like // 18q21 // 23327 /// NM_001144965 // NEDD4L // neural precursor cell expressed, developmentally down-regulated 4-like // 18q21 // 23327 /// NM_001144968 // NEDD4L // neural precursor ce…
3137875	-1.70077	0.0409655	0.110425	chr8	-	main	NM_003878 // GGH // gamma-glutamyl hydrolase (conjugase, folylpolygammaglutamyl hydrolase) // 8q12.3 // 8836 /// ENST00000260118 // GGH // gamma-glutamyl hydrolase (conjugase, folylpolygammaglutamyl hydrolase) // 8q12.3 // 8836 /// BC025025 // GGH // gamma-glutamyl hydrolase (conjugase, folylpolygammaglutamyl hydrolase) // 8q12.3 // 8836
3565571	-1.70032	0.0379833	0.10515	chr14	-	main	NM_007086 // WDHD1 // WD repeat and HMG-box DNA binding protein 1 // 14q22.2 // 11169 /// NM_001008396 // WDHD1 // WD repeat and HMG-box DNA binding protein 1 // 14q22.2 // 11169 /// ENST00000360586 // WDHD1 // WD repeat and HMG-box DNA binding protein 1 // 14q22.2 // 11169 /// ENST00000359167 // WDHD1 // WD repeat and HMG-box DNA binding protein 1 // 14q22.2 // 11169 /// ENST00000421192 // WDHD1…
3603436	-1.70007	0.0163993	0.0643689	chr15	+	main	NM_000745 // CHRNA5 // cholinergic receptor, nicotinic, alpha 5 // 15q24 // 1138 /// ENST00000299565 // CHRNA5 // cholinergic receptor, nicotinic, alpha 5 // 15q24 // 1138 /// BC033639 // CHRNA5 // cholinergic receptor, nicotinic, alpha 5 // 15q24 // 1138 /// ENST00000394802 // CHRNA5 // cholinergic receptor, nicotinic, alpha 5 // 15q24 // 1138
3321269	-1.69923	0.0276116	0.0865872	chr11	+	main	NM_032228 // FAR1 // fatty acyl CoA reductase 1 // 11p15.2 // 84188 /// ENST00000354817 // FAR1 // fatty acyl CoA reductase 1 // 11p15.2 // 84188 /// AY600449 // FAR1 // fatty acyl CoA reductase 1 // 11p15.2 // 84188 /// ENST00000355107 // FAR1 // fatty acyl CoA reductase 1 // 11p15.2 // 84188
2639054	-1.69899	0.00141748	0.0189667	chr3	+	main	NM_017554 // PARP14 // poly (ADP-ribose) polymerase family, member 14 // 3q21.1 // 54625 /// ENST00000474629 // PARP14 // poly (ADP-ribose) polymerase family, member 14 // 3q21.1 // 54625 /// ENST00000398162 // PARP14 // poly (ADP-ribose) polymerase family, member 14 // 3q21.1 // 54625 /// ENST00000460683 // PARP14 // poly (ADP-ribose) polymerase family, member 14 // 3q21.1 // 54625 /// BX648758 …
2893847	-1.69876	0.00101208	0.0160036	chr6	+	main	NM_152551 // SNRNP48 // small nuclear ribonucleoprotein 48kDa (U11/U12) // 6p24.3 // 154007 /// ENST00000342415 // SNRNP48 // small nuclear ribonucleoprotein 48kDa (U11/U12) // 6p24.3 // 154007 /// BC114630 // SNRNP48 // small nuclear ribonucleoprotein 48kDa (U11/U12) // 6p24.3 // 154007 /// ENST00000397475 // SNRNP48 // small nuclear ribonucleoprotein 48kDa (U11/U12) // 6p24.3 // 154007
3513883	-1.69857	0.0144997	0.0600362	chr13	-	main	NM_002267 // KPNA3 // karyopherin alpha 3 (importin alpha 4) // 13q14.3 // 3839 /// ENST00000261667 // KPNA3 // karyopherin alpha 3 (importin alpha 4) // 13q14.3 // 3839 /// BC035090 // KPNA3 // karyopherin alpha 3 (importin alpha 4) // 13q14.3 // 3839 /// ENST00000457886 // KPNA3 // karyopherin alpha 3 (importin alpha 4) // 13q14.3 // 3839
2701595	-1.69809	0.00355349	0.0294945	chr3	-	main	NM_020865 // DHX36 // DEAH (Asp-Glu-Ala-His) box polypeptide 36 // 3p13-q23 // 170506 /// NM_001114397 // DHX36 // DEAH (Asp-Glu-Ala-His) box polypeptide 36 // 3p13-q23 // 170506 /// ENST00000496811 // DHX36 // DEAH (Asp-Glu-Ala-His) box polypeptide 36 // 3p13-q23 // 170506 /// ENST00000329463 // DHX36 // DEAH (Asp-Glu-Ala-His) box polypeptide 36 // 3p13-q23 // 170506 /// AF217190 // DHX36 // DEA…
3365318	-1.69803	0.0204839	0.0730509	chr11	-	main	NM_006512 // SAA4 // serum amyloid A4, constitutive // 11p15.1-p14 // 6291 /// ENST00000278222 // SAA4 // serum amyloid A4, constitutive // 11p15.1-p14 // 6291 /// M81349 // SAA4 // serum amyloid A4, constitutive // 11p15.1-p14 // 6291
2809831	-1.6977	0.00943928	0.048134	chr5	+	main	NM_001008397 // GPX8 // glutathione peroxidase 8 (putative) // 5q11.2 // 493869 /// ENST00000503787 // GPX8 // glutathione peroxidase 8 (putative) // 5q11.2 // 493869 /// AK074216 // GPX8 // glutathione peroxidase 8 (putative) // 5q11.2 // 493869
2902707	-1.69749	0.00660785	0.0400676	chr6	+	main	NM_005345 // HSPA1A // heat shock 70kDa protein 1A // 6p21.3 // 3303 /// AK298056 // HSPA1A // heat shock 70kDa protein 1A // 6p21.3 // 3303 /// AK295398 // HSPA1B // heat shock 70kDa protein 1B // 6p21.3 // 3304
2838042	-1.69746	0.00261172	0.0255609	chr5	+	main	NM_003314 // TTC1 // tetratricopeptide repeat domain 1 // 5q33.3 // 7265 /// ENST00000231238 // TTC1 // tetratricopeptide repeat domain 1 // 5q33.3 // 7265 /// BC000942 // TTC1 // tetratricopeptide repeat domain 1 // 5q33.3 // 7265
3591044	-1.69715	0.0345844	0.0992487	chr15	+	main	NM_018097 // HAUS2 // HAUS augmin-like complex, subunit 2 // 15q15.2 // 55142 /// NM_001130447 // HAUS2 // HAUS augmin-like complex, subunit 2 // 15q15.2 // 55142 /// ENST00000260372 // HAUS2 // HAUS augmin-like complex, subunit 2 // 15q15.2 // 55142 /// ENST00000391623 // HAUS2 // HAUS augmin-like complex, subunit 2 // 15q15.2 // 55142 /// AK022939 // HAUS2 // HAUS augmin-like complex, subunit 2…
2793951	-1.69597	0.03142	0.093445	chr4	-	main	NM_001130688 // HMGB2 // high-mobility group box 2 // 4q31 // 3148 /// NM_002129 // HMGB2 // high-mobility group box 2 // 4q31 // 3148 /// NM_001130689 // HMGB2 // high-mobility group box 2 // 4q31 // 3148 /// ENST00000296503 // HMGB2 // high-mobility group box 2 // 4q31 // 3148 /// ENST00000446922 // HMGB2 // high-mobility group box 2 // 4q31 // 3148 /// ENST00000438704 // HMGB2 // high-mobility…
3175597	-1.6947	0.0121155	0.0544789	chr9	+	main	NM_033305 // VPS13A // vacuolar protein sorting 13 homolog A (S. cerevisiae) // 9q21 // 23230 /// NM_001018037 // VPS13A // vacuolar protein sorting 13 homolog A (S. cerevisiae) // 9q21 // 23230 /// NM_001018038 // VPS13A // vacuolar protein sorting 13 homolog A (S. cerevisiae) // 9q21 // 23230 /// NM_015186 // VPS13A // vacuolar protein sorting 13 homolog A (S. cerevisiae) // 9q21 // 23230 /// E…
2841296	-1.69374	0.0047958	0.0344036	---	---	normgene->exon	---
3577870	-1.6935	0.000874504	0.0148067	chr14	-	main	NM_177438 // DICER1 // dicer 1, ribonuclease type III // 14q32.13 // 23405 /// NM_030621 // DICER1 // dicer 1, ribonuclease type III // 14q32.13 // 23405 /// NM_001195573 // DICER1 // dicer 1, ribonuclease type III // 14q32.13 // 23405 /// ENST00000393063 // DICER1 // dicer 1, ribonuclease type III // 14q32.13 // 23405 /// ENST00000343455 // DICER1 // dicer 1, ribonuclease type III // 14q32.13 //…
2991860	-1.69333	0.000246961	0.00730625	chr7	+	main	NM_002214 // ITGB8 // integrin, beta 8 // 7p21.1 // 3696 /// ENST00000222573 // ITGB8 // integrin, beta 8 // 7p21.1 // 3696 /// M73780 // ITGB8 // integrin, beta 8 // 7p21.1 // 3696
2457988	-1.69317	0.00101046	0.0160036	chr1	-	main	NM_001042510 // ZNF706 // zinc finger protein 706 // 8q22.3 // 51123 /// NM_016096 // ZNF706 // zinc finger protein 706 // 8q22.3 // 51123 /// NM_001042511 // ZNF706 // zinc finger protein 706 // 8q22.3 // 51123 /// ENST00000311212 // ZNF706 // zinc finger protein 706 // 8q22.3 // 51123 /// ENST00000395944 // ZNF706 // zinc finger protein 706 // 8q22.3 // 51123 /// BC068524 // ZNF706 // zinc fing…
3727712	-1.69304	1.62e-05	0.00139141	chr17	+	main	NM_021213 // PCTP // phosphatidylcholine transfer protein // 17q21-q24 // 58488 /// NM_001102402 // PCTP // phosphatidylcholine transfer protein // 17q21-q24 // 58488 /// ENST00000417982 // PCTP // phosphatidylcholine transfer protein // 17q21-q24 // 58488 /// ENST00000268896 // PCTP // phosphatidylcholine transfer protein // 17q21-q24 // 58488 /// AK058120 // PCTP // phosphatidylcholine transfer…
3926080	-1.69264	2.73e-05	0.00181002	chr21	-	main	NM_001130914 // BTG3 // BTG family, member 3 // 21q21.1 // 10950 /// NM_006806 // BTG3 // BTG family, member 3 // 21q21.1 // 10950 /// ENST00000348354 // BTG3 // BTG family, member 3 // 21q21.1 // 10950 /// ENST00000339775 // BTG3 // BTG family, member 3 // 21q21.1 // 10950 /// BC011957 // BTG3 // BTG family, member 3 // 21q21.1 // 10950 /// ENST00000457956 // BTG3 // BTG family, member 3 // 21q2…
3851250	-1.69246	0.00961047	0.0485769	chr19	-	main	NM_021143 // ZNF20 // zinc finger protein 20 // 19p13.2 // 7568 /// ENST00000334213 // ZNF20 // zinc finger protein 20 // 19p13.2 // 7568 /// BC036714 // ZNF20 // zinc finger protein 20 // 19p13.2 // 7568 /// AK292455 // ZNF625 // zinc finger protein 625 // 19p13.2 // 90589 /// ENST00000430024 // ZNF625 // zinc finger protein 625 // 19p13.2 // 90589 /// ENST00000292241 // ZNF20 // zinc finger pro…
2363424	-1.69209	7.11e-05	0.00339473	chr1	+	main	NM_016406 // UFC1 // ubiquitin-fold modifier conjugating enzyme 1 // 1q23.3 // 51506 /// ENST00000368003 // UFC1 // ubiquitin-fold modifier conjugating enzyme 1 // 1q23.3 // 51506 /// BC005187 // UFC1 // ubiquitin-fold modifier conjugating enzyme 1 // 1q23.3 // 51506
3047953	-1.69165	0.000176356	0.00590834	chr7	-	main	NM_001099858 // C7orf25 // chromosome 7 open reading frame 25 // 7p14-p11.2 // 79020 /// NM_024054 // C7orf25 // chromosome 7 open reading frame 25 // 7p14-p11.2 // 79020 /// ENST00000350427 // C7orf25 // chromosome 7 open reading frame 25 // 7p14-p11.2 // 79020 /// ENST00000447342 // C7orf25 // chromosome 7 open reading frame 25 // 7p14-p11.2 // 79020 /// ENST00000438029 // C7orf25 // chromosome…
3331926	-1.69134	0.0126633	0.0558233	chr11	+	main	NM_001142520 // FAM111A // family with sequence similarity 111, member A // 11q12.1 // 63901 /// NM_001142519 // FAM111A // family with sequence similarity 111, member A // 11q12.1 // 63901 /// NM_022074 // FAM111A // family with sequence similarity 111, member A // 11q12.1 // 63901 /// NM_001142521 // FAM111A // family with sequence similarity 111, member A // 11q12.1 // 63901 /// NM_198847 // F…
2507380	-1.69132	4.82e-06	0.000707638	chr2	+	main	NM_015361 // R3HDM1 // R3H domain containing 1 // 2q21.3 // 23518 /// NR_029672 // MIR128-1 // microRNA 128-1 // 2q21.3 // 406915 /// ENST00000264160 // R3HDM1 // R3H domain containing 1 // 2q21.3 // 23518 /// BC041093 // R3HDM1 // R3H domain containing 1 // 2q21.3 // 23518 /// ENST00000409606 // R3HDM1 // R3H domain containing 1 // 2q21.3 // 23518 /// ENST00000329971 // R3HDM1 // R3H domain cont…
3490655	-1.69104	0.012744	0.0560023	chr13	+	main	NM_018204 // CKAP2 // cytoskeleton associated protein 2 // 13q14 // 26586 /// NM_001098525 // CKAP2 // cytoskeleton associated protein 2 // 13q14 // 26586 /// ENST00000258607 // CKAP2 // cytoskeleton associated protein 2 // 13q14 // 26586 /// ENST00000378037 // CKAP2 // cytoskeleton associated protein 2 // 13q14 // 26586 /// AY062261 // CKAP2 // cytoskeleton associated protein 2 // 13q14 // 26586…
3625539	-1.69099	0.0138588	0.0586514	chr15	-	main	NM_006154 // NEDD4 // neural precursor cell expressed, developmentally down-regulated 4 // 15q // 4734 /// NM_198400 // NEDD4 // neural precursor cell expressed, developmentally down-regulated 4 // 15q // 4734 /// ENST00000435532 // NEDD4 // neural precursor cell expressed, developmentally down-regulated 4 // 15q // 4734 /// ENST00000338963 // NEDD4 // neural precursor cell expressed, development…
3326461	-1.69091	0.000351153	0.00917961	chr11	+	main	NM_012153 // EHF // ets homologous factor // 11p12 // 26298 /// ENST00000257831 // EHF // ets homologous factor // 11p12 // 26298 /// AF203977 // EHF // ets homologous factor // 11p12 // 26298 /// ENST00000450654 // EHF // ets homologous factor // 11p12 // 26298
2856634	-1.69079	0.000707372	0.013095	chr5	-	main	NM_019087 // ARL15 // ADP-ribosylation factor-like 15 // 5p15.2 // 54622 /// BC026093 // ARL15 // ADP-ribosylation factor-like 15 // 5p15.2 // 54622
3058156	-1.69023	0.00645516	0.0397439	chr7	-	main	NM_032936 // TMEM60 // transmembrane protein 60 // 7q11.23 // 85025 /// ENST00000257663 // TMEM60 // transmembrane protein 60 // 7q11.23 // 85025 /// AF260336 // TMEM60 // transmembrane protein 60 // 7q11.23 // 85025
2629693	-1.69006	0.00466945	0.0340913	chr3	+	main	NM_174907 // PPP4R2 // protein phosphatase 4, regulatory subunit 2 // 3p13 // 151987 /// ENST00000356692 // PPP4R2 // protein phosphatase 4, regulatory subunit 2 // 3p13 // 151987 /// ENST00000389617 // GXYLT2 // glucoside xylosyltransferase 2 // 3p13 // 727936 /// BC110889 // PPP4R2 // protein phosphatase 4, regulatory subunit 2 // 3p13 // 151987 /// BC127733 // GXYLT2 // glucoside xylosyltransf…
3504193	-1.6894	1.51e-05	0.00134051	chr13	-	main	NM_004004 // GJB2 // gap junction protein, beta 2, 26kDa // 13q11-q12 // 2706 /// ENST00000382844 // GJB2 // gap junction protein, beta 2, 26kDa // 13q11-q12 // 2706 /// ENST00000382848 // GJB2 // gap junction protein, beta 2, 26kDa // 13q11-q12 // 2706 /// M86849 // GJB2 // gap junction protein, beta 2, 26kDa // 13q11-q12 // 2706
2737717	-1.68898	7.91e-05	0.00359555	chr4	+	main	NM_003998 // NFKB1 // nuclear factor of kappa light polypeptide gene enhancer in B-cells 1 // 4q24 // 4790 /// NM_001165412 // NFKB1 // nuclear factor of kappa light polypeptide gene enhancer in B-cells 1 // 4q24 // 4790 /// ENST00000505458 // NFKB1 // nuclear factor of kappa light polypeptide gene enhancer in B-cells 1 // 4q24 // 4790 /// ENST00000226574 // NFKB1 // nuclear factor of kappa light…
2957126	-1.68834	0.000541173	0.011488	chr6	-	main	NM_002388 // MCM3 // minichromosome maintenance complex component 3 // 6p12 // 4172 /// ENST00000229854 // MCM3 // minichromosome maintenance complex component 3 // 6p12 // 4172 /// AK301704 // MCM3 // minichromosome maintenance complex component 3 // 6p12 // 4172 /// ENST00000340349 // MCM3 // minichromosome maintenance complex component 3 // 6p12 // 4172 /// ENST00000419835 // MCM3 // minichrom…
3611126	-1.6878	0.000426548	0.01002	chr15	+	main	NM_005587 // MEF2A // myocyte enhancer factor 2A // 15q26 // 4205 /// NM_001171894 // MEF2A // myocyte enhancer factor 2A // 15q26 // 4205 /// NM_001130926 // MEF2A // myocyte enhancer factor 2A // 15q26 // 4205 /// NM_001130927 // MEF2A // myocyte enhancer factor 2A // 15q26 // 4205 /// NM_001130928 // MEF2A // myocyte enhancer factor 2A // 15q26 // 4205 /// ENST00000354410 // MEF2A // myocyte e…
2838656	-1.68582	0.0156974	0.0627274	chr5	+	main	NM_001142556 // HMMR // hyaluronan-mediated motility receptor (RHAMM) // 5q33.2-qter // 3161 /// NM_012484 // HMMR // hyaluronan-mediated motility receptor (RHAMM) // 5q33.2-qter // 3161 /// NM_012485 // HMMR // hyaluronan-mediated motility receptor (RHAMM) // 5q33.2-qter // 3161 /// NM_001142557 // HMMR // hyaluronan-mediated motility receptor (RHAMM) // 5q33.2-qter // 3161 /// ENST00000393915 /…
3396593	-1.68545	0.0217371	0.0755139	chr11	-	main	NM_005103 // FEZ1 // fasciculation and elongation protein zeta 1 (zygin I) // 11q24.2 // 9638 /// NM_022549 // FEZ1 // fasciculation and elongation protein zeta 1 (zygin I) // 11q24.2 // 9638 /// ENST00000278919 // FEZ1 // fasciculation and elongation protein zeta 1 (zygin I) // 11q24.2 // 9638 /// ENST00000366139 // FEZ1 // fasciculation and elongation protein zeta 1 (zygin I) // 11q24.2 // 9638…
2385095	-1.68491	0.000142073	0.00511811	chr1	+	main	NM_022786 // ARV1 // ARV1 homolog (S. cerevisiae) // 1q42.2 // 64801 /// ENST00000310256 // ARV1 // ARV1 homolog (S. cerevisiae) // 1q42.2 // 64801 /// AF290878 // ARV1 // ARV1 homolog (S. cerevisiae) // 1q42.2 // 64801 /// ENST00000450711 // ARV1 // ARV1 homolog (S. cerevisiae) // 1q42.2 // 64801
2475710	-1.6848	2.54e-05	0.00174435	chr2	+	main	NM_182551 // LCLAT1 // lysocardiolipin acyltransferase 1 // 2p23.1 // 253558 /// NM_001002257 // LCLAT1 // lysocardiolipin acyltransferase 1 // 2p23.1 // 253558 /// ENST00000309052 // LCLAT1 // lysocardiolipin acyltransferase 1 // 2p23.1 // 253558 /// ENST00000444270 // LCLAT1 // lysocardiolipin acyltransferase 1 // 2p23.1 // 253558 /// ENST00000379509 // LCLAT1 // lysocardiolipin acyltransferase…
3510450	-1.68372	7.33e-06	0.000872389	chr13	-	main	NM_005780 // LHFP // lipoma HMGIC fusion partner // 13q12 // 10186 /// AF098807 // LHFP // lipoma HMGIC fusion partner // 13q12 // 10186 /// ENST00000379589 // LHFP // lipoma HMGIC fusion partner // 13q12 // 10186 /// ENST00000449353 // LHFP // lipoma HMGIC fusion partner // 13q12 // 10186
3844057	-1.683	0.0179982	0.0679517	---	---	normgene->intron	---
3145240	-1.68289	0.000601855	0.0120322	chr8	-	main	NM_177965 // C8orf37 // chromosome 8 open reading frame 37 // 8q22.1 // 157657 /// ENST00000286688 // C8orf37 // chromosome 8 open reading frame 37 // 8q22.1 // 157657 /// BC036855 // C8orf37 // chromosome 8 open reading frame 37 // 8q22.1 // 157657
2626802	-1.6827	1.62e-06	0.00042556	chr3	+	main	NM_002841 // PTPRG // protein tyrosine phosphatase, receptor type, G // 3p21-p14 // 5793 /// ENST00000474889 // PTPRG // protein tyrosine phosphatase, receptor type, G // 3p21-p14 // 5793 /// BC140904 // PTPRG // protein tyrosine phosphatase, receptor type, G // 3p21-p14 // 5793 /// ENST00000394462 // PTPRG // protein tyrosine phosphatase, receptor type, G // 3p21-p14 // 5793 /// ENST00000383711 …
4021633	-1.68204	0.000100899	0.00414343	chrX	-	main	NM_182314 // ENOX2 // ecto-NOX disulfide-thiol exchanger 2 // Xq25 // 10495 /// NM_006375 // ENOX2 // ecto-NOX disulfide-thiol exchanger 2 // Xq25 // 10495 /// ENST00000338144 // ENOX2 // ecto-NOX disulfide-thiol exchanger 2 // Xq25 // 10495 /// ENST00000350369 // ENOX2 // ecto-NOX disulfide-thiol exchanger 2 // Xq25 // 10495 /// ENST00000394363 // ENOX2 // ecto-NOX disulfide-thiol exchanger 2 //…
3925439	-1.68204	0.00353775	0.0294514	chr21	-	main	NM_006948 // HSPA13 // heat shock protein 70kDa family, member 13 // 21q11.1|21q11 // 6782 /// ENST00000285667 // HSPA13 // heat shock protein 70kDa family, member 13 // 21q11.1|21q11 // 6782 /// BC036370 // HSPA13 // heat shock protein 70kDa family, member 13 // 21q11.1|21q11 // 6782
2495806	-1.68057	2.04e-05	0.00155877	chr2	+	main	NM_145212 // MRPL30 // mitochondrial ribosomal protein L30 // 2q11.2 // 51263 /// BC022391 // MRPL30 // mitochondrial ribosomal protein L30 // 2q11.2 // 51263 /// ENST00000449429 // MRPL30 // mitochondrial ribosomal protein L30 // 2q11.2 // 51263
3699768	-1.68047	0.000136483	0.00503204	---	---	normgene->exon	---
2687840	-1.67815	0.000581707	0.0118118	chr3	-	main	NM_018010 // IFT57 // intraflagellar transport 57 homolog (Chlamydomonas) // 3q13.13 // 55081 /// ENST00000264538 // IFT57 // intraflagellar transport 57 homolog (Chlamydomonas) // 3q13.13 // 55081 /// AF139576 // IFT57 // intraflagellar transport 57 homolog (Chlamydomonas) // 3q13.13 // 55081 /// ENST00000457963 // IFT57 // intraflagellar transport 57 homolog (Chlamydomonas) // 3q13.13 // 55081 …
3591006	-1.67798	0.000143802	0.00515988	chr15	+	main	NM_003825 // SNAP23 // synaptosomal-associated protein, 23kDa // 15q14 // 8773 /// NM_130798 // SNAP23 // synaptosomal-associated protein, 23kDa // 15q14 // 8773 /// ENST00000249647 // SNAP23 // synaptosomal-associated protein, 23kDa // 15q14 // 8773 /// ENST00000349777 // SNAP23 // synaptosomal-associated protein, 23kDa // 15q14 // 8773 /// ENST00000397138 // SNAP23 // synaptosomal-associated pr…
2496382	-1.6777	0.000393994	0.00978635	chr2	+	main	NM_002518 // NPAS2 // neuronal PAS domain protein 2 // 2q11.2 // 4862 /// ENST00000335681 // NPAS2 // neuronal PAS domain protein 2 // 2q11.2 // 4862 /// BC051351 // NPAS2 // neuronal PAS domain protein 2 // 2q11.2 // 4862
2426559	-1.67723	0.00850237	0.045661	chr1	-	main	NM_213651 // SLC25A24 // solute carrier family 25 (mitochondrial carrier; phosphate carrier), member 24 // 1p13.3 // 29957 /// NM_013386 // SLC25A24 // solute carrier family 25 (mitochondrial carrier; phosphate carrier), member 24 // 1p13.3 // 29957 /// ENST00000370041 // SLC25A24 // solute carrier family 25 (mitochondrial carrier; phosphate carrier), member 24 // 1p13.3 // 29957 /// ENST00000264…
3608298	-1.67711	0.0286155	0.088564	chr15	+	main	NM_000057 // BLM // Bloom syndrome, RecQ helicase-like // 15q26.1 // 641 /// ENST00000355112 // BLM // Bloom syndrome, RecQ helicase-like // 15q26.1 // 641 /// U39817 // BLM // Bloom syndrome, RecQ helicase-like // 15q26.1 // 641
3338192	-1.67602	0.000498888	0.0109482	chr11	+	main	NM_053056 // CCND1 // cyclin D1 // 11q13 // 595 /// ENST00000227507 // CCND1 // cyclin D1 // 11q13 // 595 /// BC023620 // CCND1 // cyclin D1 // 11q13 // 595
3391255	-1.67535	0.0374596	0.1042	chr11	-	main	NM_001562 // IL18 // interleukin 18 (interferon-gamma-inducing factor) // 11q22.2-q22.3 // 3606 /// ENST00000280357 // IL18 // interleukin 18 (interferon-gamma-inducing factor) // 11q22.2-q22.3 // 3606 /// AY266351 // IL18 // interleukin 18 (interferon-gamma-inducing factor) // 11q22.2-q22.3 // 3606
2320075	-1.67431	0.0270448	0.0854939	---	---	normgene->exon	---
3283378	-1.67412	0.00854984	0.0458182	chr10	-	main	NM_018109 // MTPAP // mitochondrial poly(A) polymerase // 10p11.23 // 55149 /// ENST00000263063 // MTPAP // mitochondrial poly(A) polymerase // 10p11.23 // 55149 /// BC061703 // MTPAP // mitochondrial poly(A) polymerase // 10p11.23 // 55149 /// NR_003524 // LOC729668 // golgi autoantigen, golgin subfamily a, 6 pseudogene // 10p11.23 // 729668 /// ENST00000358107 // MTPAP // mitochondrial poly(A) …
3804358	-1.67408	0.0008018	0.0140873	chr18	-	main	NM_015476 // C18orf10 // chromosome 18 open reading frame 10 // 18q12.2 // 25941 /// ENST00000334295 // C18orf10 // chromosome 18 open reading frame 10 // 18q12.2 // 25941 /// BC015178 // C18orf10 // chromosome 18 open reading frame 10 // 18q12.2 // 25941 /// ENST00000383056 // C18orf10 // chromosome 18 open reading frame 10 // 18q12.2 // 25941 /// ENST00000415958 // C18orf10 // chromosome 18 ope…
2610732	-1.67365	0.00022836	0.00697146	chr3	+	main	NM_006395 // ATG7 // ATG7 autophagy related 7 homolog (S. cerevisiae) // 3p25.3 // 10533 /// NM_001136031 // ATG7 // ATG7 autophagy related 7 homolog (S. cerevisiae) // 3p25.3 // 10533 /// NM_001144912 // ATG7 // ATG7 autophagy related 7 homolog (S. cerevisiae) // 3p25.3 // 10533 /// ENST00000354449 // ATG7 // ATG7 autophagy related 7 homolog (S. cerevisiae) // 3p25.3 // 10533 /// ENST00000354956…
2382360	-1.67362	0.00309523	0.0277398	chr1	+	main	NM_003676 // DEGS1 // degenerative spermatocyte homolog 1, lipid desaturase (Drosophila) // 1q42.11 // 8560 /// ENST00000323699 // DEGS1 // degenerative spermatocyte homolog 1, lipid desaturase (Drosophila) // 1q42.11 // 8560 /// ENST00000391877 // DEGS1 // degenerative spermatocyte homolog 1, lipid desaturase (Drosophila) // 1q42.11 // 8560 /// BC000961 // DEGS1 // degenerative spermatocyte homo…
2813414	-1.67336	0.00733598	0.0421946	chr5	+	main	NM_031966 // CCNB1 // cyclin B1 // 5q12 // 891 /// ENST00000256442 // CCNB1 // cyclin B1 // 5q12 // 891 /// AK289431 // CCNB1 // cyclin B1 // 5q12 // 891 /// ENST00000380848 // CCNB1 // cyclin B1 // 5q12 // 891 /// ENST00000503507 // CCNB1 // cyclin B1 // 5q12 // 891
3306984	-1.67312	0.00936903	0.0480591	chr10	-	main	NM_020918 // GPAM // glycerol-3-phosphate acyltransferase, mitochondrial // 10q25.2 // 57678 /// ENST00000348367 // GPAM // glycerol-3-phosphate acyltransferase, mitochondrial // 10q25.2 // 57678 /// ENST00000423155 // GPAM // glycerol-3-phosphate acyltransferase, mitochondrial // 10q25.2 // 57678 /// AL833061 // GPAM // glycerol-3-phosphate acyltransferase, mitochondrial // 10q25.2 // 57678 /// …
3149528	-1.6728	0.000596277	0.0119532	chr8	-	main	NM_014112 // TRPS1 // trichorhinophalangeal syndrome I // 8q24.12 // 7227 /// ENST00000395715 // TRPS1 // trichorhinophalangeal syndrome I // 8q24.12 // 7227 /// AF183810 // TRPS1 // trichorhinophalangeal syndrome I // 8q24.12 // 7227 /// ENST00000220888 // TRPS1 // trichorhinophalangeal syndrome I // 8q24.12 // 7227
3018652	-1.67202	7.68e-05	0.00354435	chr7	+	main	NM_024814 // CBLL1 // Cas-Br-M (murine) ecotropic retroviral transforming sequence-like 1 // 7q22.3 // 79872 /// NR_024199 // CBLL1 // Cas-Br-M (murine) ecotropic retroviral transforming sequence-like 1 // 7q22.3 // 79872 /// ENST00000440859 // CBLL1 // Cas-Br-M (murine) ecotropic retroviral transforming sequence-like 1 // 7q22.3 // 79872 /// AK293352 // CBLL1 // Cas-Br-M (murine) ecotropic retro…
3273601	-1.67201	0.00784451	0.0437128	chr10	-	main	NM_004508 // IDI1 // isopentenyl-diphosphate delta isomerase 1 // 10p15.3 // 3422 /// ENST00000381344 // IDI1 // isopentenyl-diphosphate delta isomerase 1 // 10p15.3 // 3422 /// BX537663 // IDI1 // isopentenyl-diphosphate delta isomerase 1 // 10p15.3 // 3422 /// ENST00000429642 // IDI1 // isopentenyl-diphosphate delta isomerase 1 // 10p15.3 // 3422 /// ENST00000427898 // IDI1 // isopentenyl-dipho…
3528759	-1.67186	3.72e-06	0.000664944	chr14	+	main	NM_022060 // ABHD4 // abhydrolase domain containing 4 // 14q11.2 // 63874 /// ENST00000216327 // ABHD4 // abhydrolase domain containing 4 // 14q11.2 // 63874 /// BC024779 // ABHD4 // abhydrolase domain containing 4 // 14q11.2 // 63874 /// ENST00000428304 // ABHD4 // abhydrolase domain containing 4 // 14q11.2 // 63874 /// ENST00000418446 // ABHD4 // abhydrolase domain containing 4 // 14q11.2 // 63…
2416522	-1.67165	8.14e-06	0.000928366	chr1	-	main	NM_002227 // JAK1 // Janus kinase 1 // 1p32.3-p31.3 // 3716 /// ENST00000342505 // JAK1 // Janus kinase 1 // 1p32.3-p31.3 // 3716 /// BC132729 // JAK1 // Janus kinase 1 // 1p32.3-p31.3 // 3716
3929038	-1.67106	0.000579158	0.0117964	chr21	-	main	NM_018944 // C21orf45 // chromosome 21 open reading frame 45 // 21q22.11 // 54069 /// ENST00000290130 // C21orf45 // chromosome 21 open reading frame 45 // 21q22.11 // 54069 /// BC042917 // C21orf45 // chromosome 21 open reading frame 45 // 21q22.11 // 54069
3060917	-1.67102	0.0015424	0.0197471	chr7	-	main	NM_006980 // MTERF // mitochondrial transcription termination factor // 7q21-q22 // 7978 /// ENST00000351870 // MTERF // mitochondrial transcription termination factor // 7q21-q22 // 7978 /// BC000965 // MTERF // mitochondrial transcription termination factor // 7q21-q22 // 7978 /// ENST00000442961 // MTERF // mitochondrial transcription termination factor // 7q21-q22 // 7978
2898597	-1.67077	0.000146683	0.0052184	chr6	+	main	NM_015895 // GMNN // geminin, DNA replication inhibitor // 6p22.3 // 51053 /// ENST00000230056 // GMNN // geminin, DNA replication inhibitor // 6p22.3 // 51053 /// ENST00000356509 // GMNN // geminin, DNA replication inhibitor // 6p22.3 // 51053 /// BC005185 // GMNN // geminin, DNA replication inhibitor // 6p22.3 // 51053 /// ENST00000378054 // GMNN // geminin, DNA replication inhibitor // 6p22.3 …
2425447	-1.67056	0.00211301	0.02298	chr1	-	main	NM_001077394 // DPH5 // DPH5 homolog (S. cerevisiae) // 1p21.2 // 51611 /// NM_015958 // DPH5 // DPH5 homolog (S. cerevisiae) // 1p21.2 // 51611 /// NM_001077395 // DPH5 // DPH5 homolog (S. cerevisiae) // 1p21.2 // 51611 /// ENST00000370109 // DPH5 // DPH5 homolog (S. cerevisiae) // 1p21.2 // 51611 /// ENST00000342173 // DPH5 // DPH5 homolog (S. cerevisiae) // 1p21.2 // 51611 /// ENST00000488176 …
2599433	-1.67049	0.000264783	0.00764848	chr2	-	main	NM_020935 // USP37 // ubiquitin specific peptidase 37 // 2q35 // 57695 /// ENST00000258399 // USP37 // ubiquitin specific peptidase 37 // 2q35 // 57695 /// ENST00000454775 // USP37 // ubiquitin specific peptidase 37 // 2q35 // 57695 /// ENST00000418019 // USP37 // ubiquitin specific peptidase 37 // 2q35 // 57695 /// ENST00000248444 // VIL1 // villin 1 // 2q35 // 7429 /// AL832645 // USP37 // ubiq…
3184896	-1.67033	0.00753937	0.0427594	chr9	+	main	NM_133464 // ZNF483 // zinc finger protein 483 // 9q31.3 // 158399 /// ENST00000309235 // ZNF483 // zinc finger protein 483 // 9q31.3 // 158399 /// AK291267 // ZNF483 // zinc finger protein 483 // 9q31.3 // 158399 /// ENST00000374374 // ZNF483 // zinc finger protein 483 // 9q31.3 // 158399
2939814	-1.66988	0.00165891	0.0204105	chr6	-	main	NM_006638 // RPP40 // ribonuclease P/MRP 40kDa subunit // 6p25.1 // 10799 /// ENST00000380051 // RPP40 // ribonuclease P/MRP 40kDa subunit // 6p25.1 // 10799 /// ENST00000464646 // RPP40 // ribonuclease P/MRP 40kDa subunit // 6p25.1 // 10799 /// BC017871 // RPP40 // ribonuclease P/MRP 40kDa subunit // 6p25.1 // 10799 /// ENST00000380053 // RPP40 // ribonuclease P/MRP 40kDa subunit // 6p25.1 // 10…
2557566	-1.66973	0.0221808	0.0763203	---	---	normgene->exon	---
2484422	-1.66911	0.00122724	0.0178656	chr2	+	main	NM_002618 // PEX13 // peroxisomal biogenesis factor 13 // 2p16.1 // 5194 /// ENST00000295030 // PEX13 // peroxisomal biogenesis factor 13 // 2p16.1 // 5194 /// BC067090 // PEX13 // peroxisomal biogenesis factor 13 // 2p16.1 // 5194 /// ENST00000405183 // PEX13 // peroxisomal biogenesis factor 13 // 2p16.1 // 5194
3594031	-1.66877	0.001458	0.0191779	chr15	+	main	NM_014548 // TMOD2 // tropomodulin 2 (neuronal) // 15q21.2 // 29767 /// NM_001142885 // TMOD2 // tropomodulin 2 (neuronal) // 15q21.2 // 29767 /// ENST00000249700 // TMOD2 // tropomodulin 2 (neuronal) // 15q21.2 // 29767 /// ENST00000435126 // TMOD2 // tropomodulin 2 (neuronal) // 15q21.2 // 29767 /// BC036184 // TMOD2 // tropomodulin 2 (neuronal) // 15q21.2 // 29767
3574074	-1.66867	0.00633334	0.0393128	chr14	-	main	NM_015859 // GTF2A1 // general transcription factor IIA, 1, 19/37kDa // 14q31.1 // 2957 /// NM_201595 // GTF2A1 // general transcription factor IIA, 1, 19/37kDa // 14q31.1 // 2957 /// ENST00000393604 // GTF2A1 // general transcription factor IIA, 1, 19/37kDa // 14q31.1 // 2957 /// ENST00000298173 // GTF2A1 // general transcription factor IIA, 1, 19/37kDa // 14q31.1 // 2957 /// ENST00000434192 // …
3504434	-1.66637	0.0235235	0.0789171	chr13	-	main	NM_022459 // XPO4 // exportin 4 // 13q11 // 64328 /// ENST00000456108 // XPO4 // exportin 4 // 13q11 // 64328 /// ENST00000255305 // XPO4 // exportin 4 // 13q11 // 64328 /// BC113571 // XPO4 // exportin 4 // 13q11 // 64328 /// ENST00000400602 // XPO4 // exportin 4 // 13q11 // 64328
2406397	-1.66325	0.0306404	0.0919068	---	---	normgene->intron	---
2736259	-1.66292	0.00143399	0.0190487	chr4	+	main	NM_001128429 // SMARCAD1 // SWI/SNF-related, matrix-associated actin-dependent regulator of chromatin, subfamily a, containing DEAD/H box 1 // 4q22-q23 // 56916 /// NM_020159 // SMARCAD1 // SWI/SNF-related, matrix-associated actin-dependent regulator of chromatin, subfamily a, containing DEAD/H box 1 // 4q22-q23 // 56916 /// NM_001128430 // SMARCAD1 // SWI/SNF-related, matrix-associated actin-dep…
2427007	-1.6629	0.000589786	0.0118552	chr1	-	main	NM_002959 // SORT1 // sortilin 1 // 1p13.3|1p21.3-p13.1 // 6272 /// ENST00000256637 // SORT1 // sortilin 1 // 1p13.3|1p21.3-p13.1 // 6272 /// BC023542 // SORT1 // sortilin 1 // 1p13.3|1p21.3-p13.1 // 6272
3720119	-1.66281	0.0310341	0.0926981	---	---	normgene->intron	---
2912980	-1.66277	0.00258959	0.0254461	chr6	+	main	NM_024576 // OGFRL1 // opioid growth factor receptor-like 1 // 6q13 // 79627 /// ENST00000370435 // OGFRL1 // opioid growth factor receptor-like 1 // 6q13 // 79627 /// BC110999 // OGFRL1 // opioid growth factor receptor-like 1 // 6q13 // 79627
2922840	-1.66205	0.00589506	0.0381075	chr6	+	main	NM_002269 // KPNA5 // karyopherin alpha 5 (importin alpha 6) // 6q22.1 // 3841 /// ENST00000368564 // KPNA5 // karyopherin alpha 5 (importin alpha 6) // 6q22.1 // 3841 /// ENST00000356348 // KPNA5 // karyopherin alpha 5 (importin alpha 6) // 6q22.1 // 3841 /// BC047409 // KPNA5 // karyopherin alpha 5 (importin alpha 6) // 6q22.1 // 3841 /// ENST00000413340 // KPNA5 // karyopherin alpha 5 (importi…
2409069	-1.66203	0.00966968	0.0487046	chr1	-	main	NM_199342 // CCDC23 // coiled-coil domain containing 23 // 1p34.2 // 374969 /// ENST00000372522 // CCDC23 // coiled-coil domain containing 23 // 1p34.2 // 374969 /// ENST00000372521 // CCDC23 // coiled-coil domain containing 23 // 1p34.2 // 374969 /// BC029427 // CCDC23 // coiled-coil domain containing 23 // 1p34.2 // 374969
3275272	-1.66199	0.0453605	0.117559	---	---	normgene->intron	---
2339414	-1.66194	0.0291943	0.0894962	chr1	+	main	NM_003368 // USP1 // ubiquitin specific peptidase 1 // 1p31.3 // 7398 /// NM_001017415 // USP1 // ubiquitin specific peptidase 1 // 1p31.3 // 7398 /// NM_001017416 // USP1 // ubiquitin specific peptidase 1 // 1p31.3 // 7398 /// ENST00000339950 // USP1 // ubiquitin specific peptidase 1 // 1p31.3 // 7398 /// ENST00000371146 // USP1 // ubiquitin specific peptidase 1 // 1p31.3 // 7398 /// ENST0000043…
2355591	-1.66161	0.00234693	0.0243441	chr1	+	main	---
2514441	-1.66136	0.00524237	0.0359134	chr2	+	main	NM_004792 // PPIG // peptidylprolyl isomerase G (cyclophilin G) // 2q31.1 // 9360 /// ENST00000260970 // PPIG // peptidylprolyl isomerase G (cyclophilin G) // 2q31.1 // 9360 /// BC111693 // PPIG // peptidylprolyl isomerase G (cyclophilin G) // 2q31.1 // 9360 /// ENST00000448752 // PPIG // peptidylprolyl isomerase G (cyclophilin G) // 2q31.1 // 9360 /// ENST00000414307 // PPIG // peptidylprolyl is…
3004628	-1.66114	0.0327813	0.0958488	chr7	+	main	NM_016220 // ZNF107 // zinc finger protein 107 // 7q11.2 // 51427 /// NM_001013746 // ZNF107 // zinc finger protein 107 // 7q11.2 // 51427 /// ENST00000423627 // ZNF107 // zinc finger protein 107 // 7q11.2 // 51427 /// ENST00000395391 // ZNF107 // zinc finger protein 107 // 7q11.2 // 51427 /// ENST00000344930 // ZNF107 // zinc finger protein 107 // 7q11.2 // 51427 /// AB027251 // ZNF107 // zinc f…
3365249	-1.66051	0.00687676	0.0409754	chr11	-	main	NM_138421 // SAAL1 // serum amyloid A-like 1 // 11p15.1 // 113174 /// ENST00000300013 // SAAL1 // serum amyloid A-like 1 // 11p15.1 // 113174 /// BC012010 // SAAL1 // serum amyloid A-like 1 // 11p15.1 // 113174
2857301	-1.66026	0.00382177	0.0306519	chr5	-	main	NM_173514 // SLC38A9 // solute carrier family 38, member 9 // 5q11.2 // 153129 /// ENST00000396865 // SLC38A9 // solute carrier family 38, member 9 // 5q11.2 // 153129 /// ENST00000318672 // SLC38A9 // solute carrier family 38, member 9 // 5q11.2 // 153129 /// BC101362 // SLC38A9 // solute carrier family 38, member 9 // 5q11.2 // 153129 /// ENST00000508124 // SLC38A9 // solute carrier family 38, …
3042421	-1.65998	0.00110585	0.0168605	chr7	-	main	NM_031243 // HNRNPA2B1 // heterogeneous nuclear ribonucleoprotein A2/B1 // 7p15 // 3181 /// NM_002137 // HNRNPA2B1 // heterogeneous nuclear ribonucleoprotein A2/B1 // 7p15 // 3181 /// ENST00000354667 // HNRNPA2B1 // heterogeneous nuclear ribonucleoprotein A2/B1 // 7p15 // 3181 /// ENST00000360787 // HNRNPA2B1 // heterogeneous nuclear ribonucleoprotein A2/B1 // 7p15 // 3181 /// ENST00000356674 // …
3929664	-1.65736	0.00042579	0.0100164	chr21	-	main	NM_006134 // TMEM50B // transmembrane protein 50B // 21q22.11 // 757 /// ENST00000420455 // TMEM50B // transmembrane protein 50B // 21q22.11 // 757 /// ENST00000381964 // TMEM50B // transmembrane protein 50B // 21q22.11 // 757 /// BC000569 // TMEM50B // transmembrane protein 50B // 21q22.11 // 757 /// AY358634 // TMEM50B // transmembrane protein 50B // 21q22.11 // 757 /// AF045606 // TMEM50B // t…
2832392	-1.65707	0.000372555	0.00952381	chr5	+	main	NM_020957 // PCDHB16 // protocadherin beta 16 // 5q31 // 57717 /// NM_018936 // PCDHB2 // protocadherin beta 2 // 5q31 // 56133 /// NM_018936 // PCDHB2 // protocadherin beta 2 // 5q31 // 56133 /// ENST00000361016 // PCDHB16 // protocadherin beta 16 // 5q31 // 57717 /// ENST00000194155 // PCDHB2 // protocadherin beta 2 // 5q31 // 56133 /// ENST00000194155 // PCDHB2 // protocadherin beta 2 // 5q31 …
2615600	-1.65658	0.000706637	0.0130924	chr3	+	main	NM_178862 // STT3B // STT3, subunit of the oligosaccharyltransferase complex, homolog B (S. cerevisiae) // 3p23 // 201595 /// ENST00000295770 // STT3B // STT3, subunit of the oligosaccharyltransferase complex, homolog B (S. cerevisiae) // 3p23 // 201595 /// AY074880 // STT3B // STT3, subunit of the oligosaccharyltransferase complex, homolog B (S. cerevisiae) // 3p23 // 201595 /// ENST00000453168 …
2880932	-1.65657	0.0161494	0.0638611	chr5	-	main	NM_001025105 // CSNK1A1 // casein kinase 1, alpha 1 // 5q32 // 1452 /// NM_001892 // CSNK1A1 // casein kinase 1, alpha 1 // 5q32 // 1452 /// ENST00000377843 // CSNK1A1 // casein kinase 1, alpha 1 // 5q32 // 1452 /// ENST00000322237 // CSNK1A1 // casein kinase 1, alpha 1 // 5q32 // 1452 /// ENST00000515768 // CSNK1A1 // casein kinase 1, alpha 1 // 5q32 // 1452 /// BC008717 // CSNK1A1 // casein kin…
2875555	-1.65613	0.000111492	0.00441374	chr5	-	main	NM_014423 // AFF4 // AF4/FMR2 family, member 4 // 5q31 // 27125 /// ENST00000265343 // AFF4 // AF4/FMR2 family, member 4 // 5q31 // 27125 /// BC137226 // AFF4 // AF4/FMR2 family, member 4 // 5q31 // 27125 /// ENST00000421773 // AFF4 // AF4/FMR2 family, member 4 // 5q31 // 27125
3101802	-1.65589	0.00112348	0.0169553	chr8	+	main	NM_013257 // SGK3 // serum/glucocorticoid regulated kinase family, member 3 // 8q12 // 23678 /// NM_001033578 // SGK3 // serum/glucocorticoid regulated kinase family, member 3 // 8q12 // 23678 /// NM_170709 // SGK3 // serum/glucocorticoid regulated kinase family, member 3 // 8q12 // 23678 /// ENST00000396596 // SGK3 // serum/glucocorticoid regulated kinase family, member 3 // 8q12 // 23678 /// EN…
3345593	-1.65548	0.00187137	0.0215997	chr11	+	main	NM_014679 // CEP57 // centrosomal protein 57kDa // 11q21 // 9702 /// ENST00000325542 // CEP57 // centrosomal protein 57kDa // 11q21 // 9702 /// AY239292 // CEP57 // centrosomal protein 57kDa // 11q21 // 9702 /// ENST00000325486 // CEP57 // centrosomal protein 57kDa // 11q21 // 9702
2549260	-1.65531	0.00130775	0.0181379	chr2	-	main	NM_003618 // MAP4K3 // mitogen-activated protein kinase kinase kinase kinase 3 // 2p22.1 // 8491 /// ENST00000263881 // MAP4K3 // mitogen-activated protein kinase kinase kinase kinase 3 // 2p22.1 // 8491 /// BC071579 // MAP4K3 // mitogen-activated protein kinase kinase kinase kinase 3 // 2p22.1 // 8491 /// ENST00000341681 // MAP4K3 // mitogen-activated protein kinase kinase kinase kinase 3 // 2p2…
2385258	-1.65528	0.00241657	0.0246597	chr1	+	main	NM_001010984 // C1orf124 // chromosome 1 open reading frame 124 // 1q42.12-q43 // 83932 /// NM_032018 // C1orf124 // chromosome 1 open reading frame 124 // 1q42.12-q43 // 83932 /// NM_175876 // EXOC8 // exocyst complex component 8 // 1q42.2 // 149371 /// ENST00000391858 // C1orf124 // chromosome 1 open reading frame 124 // 1q42.12-q43 // 83932 /// ENST00000295050 // C1orf124 // chromosome 1 open …
2548402	-1.65498	0.00262464	0.0256418	chr2	-	main	NM_002759 // EIF2AK2 // eukaryotic translation initiation factor 2-alpha kinase 2 // 2p22-p21 // 5610 /// NM_001135651 // EIF2AK2 // eukaryotic translation initiation factor 2-alpha kinase 2 // 2p22-p21 // 5610 /// NM_001135652 // EIF2AK2 // eukaryotic translation initiation factor 2-alpha kinase 2 // 2p22-p21 // 5610 /// ENST00000233057 // EIF2AK2 // eukaryotic translation initiation factor 2-al…
3591281	-1.65458	0.000437653	0.0102046	chr15	+	main	NM_024956 // TMEM62 // transmembrane protein 62 // 15q15.2 // 80021 /// ENST00000260403 // TMEM62 // transmembrane protein 62 // 15q15.2 // 80021 /// BC009981 // TMEM62 // transmembrane protein 62 // 15q15.2 // 80021
3539147	-1.65407	0.0257951	0.0830688	chr14	+	main	NM_003082 // SNAPC1 // small nuclear RNA activating complex, polypeptide 1, 43kDa // 14q22 // 6617 /// ENST00000216294 // SNAPC1 // small nuclear RNA activating complex, polypeptide 1, 43kDa // 14q22 // 6617 /// BC019038 // SNAPC1 // small nuclear RNA activating complex, polypeptide 1, 43kDa // 14q22 // 6617
3136178	-1.65368	3.07e-05	0.00193318	chr8	-	main	NM_002655 // PLAG1 // pleiomorphic adenoma gene 1 // 8q12 // 5324 /// NM_001114634 // PLAG1 // pleiomorphic adenoma gene 1 // 8q12 // 5324 /// NM_001114635 // PLAG1 // pleiomorphic adenoma gene 1 // 8q12 // 5324 /// ENST00000316981 // PLAG1 // pleiomorphic adenoma gene 1 // 8q12 // 5324 /// ENST00000429357 // PLAG1 // pleiomorphic adenoma gene 1 // 8q12 // 5324 /// ENST00000423799 // PLAG1 // ple…
3354443	-1.65361	5.22e-05	0.002749	chr11	+	main	NM_198277 // SLC37A2 // solute carrier family 37 (glycerol-3-phosphate transporter), member 2 // 11q24.2 // 219855 /// NM_001145290 // SLC37A2 // solute carrier family 37 (glycerol-3-phosphate transporter), member 2 // 11q24.2 // 219855 /// ENST00000308074 // SLC37A2 // solute carrier family 37 (glycerol-3-phosphate transporter), member 2 // 11q24.2 // 219855 /// ENST00000403796 // SLC37A2 // sol…
2924619	-1.65336	0.00737215	0.0422961	chr6	+	main	NM_001031712 // TRMT11 // tRNA methyltransferase 11 homolog (S. cerevisiae) // 6q11.1-q22.33 // 60487 /// ENST00000334379 // TRMT11 // tRNA methyltransferase 11 homolog (S. cerevisiae) // 6q11.1-q22.33 // 60487 /// ENST00000444121 // TRMT11 // tRNA methyltransferase 11 homolog (S. cerevisiae) // 6q11.1-q22.33 // 60487 /// AF182423 // TRMT11 // tRNA methyltransferase 11 homolog (S. cerevisiae) // …
2434527	-1.65301	0.00038873	0.00970105	chr1	-	main	NM_018178 // GOLPH3L // golgi phosphoprotein 3-like // 1q21.3 // 55204 /// ENST00000271732 // GOLPH3L // golgi phosphoprotein 3-like // 1q21.3 // 55204 /// BC013870 // GOLPH3L // golgi phosphoprotein 3-like // 1q21.3 // 55204 /// ENST00000369003 // GOLPH3L // golgi phosphoprotein 3-like // 1q21.3 // 55204 /// ENST00000427665 // GOLPH3L // golgi phosphoprotein 3-like // 1q21.3 // 55204
2505957	-1.65232	1.32e-06	0.000385588	chr2	+	main	NM_017958 // PLEKHB2 // pleckstrin homology domain containing, family B (evectins) member 2 // 2q21.1 // 55041 /// NM_001100623 // PLEKHB2 // pleckstrin homology domain containing, family B (evectins) member 2 // 2q21.1 // 55041 /// ENST00000403716 // PLEKHB2 // pleckstrin homology domain containing, family B (evectins) member 2 // 2q21.1 // 55041 /// ENST00000234115 // PLEKHB2 // pleckstrin homo…
3849549	-1.65195	0.00397443	0.0313104	chr19	-	main	NM_001130031 // ZNF562 // zinc finger protein 562 // 19p13.2 // 54811 /// NM_001130032 // ZNF562 // zinc finger protein 562 // 19p13.2 // 54811 /// NM_001077624 // ZNF846 // zinc finger protein 846 // 19p13.2 // 162993 /// NM_017656 // ZNF562 // zinc finger protein 562 // 19p13.2 // 54811 /// NM_198535 // ZNF699 // zinc finger protein 699 // 19p13.2 // 374879 /// NM_001008727 // ZNF121 // zinc fi…
3347549	-1.65101	0.0122872	0.0549032	chr11	+	main	NM_003478 // CUL5 // cullin 5 // 11q22.3 // 8065 /// ENST00000299351 // CUL5 // cullin 5 // 11q22.3 // 8065 /// BC063306 // CUL5 // cullin 5 // 11q22.3 // 8065 /// ENST00000393094 // CUL5 // cullin 5 // 11q22.3 // 8065
2413423	-1.65099	0.000676284	0.0127774	chr1	-	main	NM_018087 // TMEM48 // transmembrane protein 48 // 1p32.3 // 55706 /// NM_001168551 // TMEM48 // transmembrane protein 48 // 1p32.3 // 55706 /// NR_033142 // TMEM48 // transmembrane protein 48 // 1p32.3 // 55706 /// ENST00000371429 // TMEM48 // transmembrane protein 48 // 1p32.3 // 55706 /// BC003082 // TMEM48 // transmembrane protein 48 // 1p32.3 // 55706 /// AK295000 // TMEM48 // transmembrane …
2331903	-1.65052	0.00927362	0.0477743	chr1	+	main	NM_023070 // ZNF643 // zinc finger protein 643 // 1p34.2 // 65243 /// ENST00000411995 // ZNF643 // zinc finger protein 643 // 1p34.2 // 65243 /// ENST00000361584 // ZNF643 // zinc finger protein 643 // 1p34.2 // 65243 /// AK091612 // ZNF643 // zinc finger protein 643 // 1p34.2 // 65243 /// ENST00000419492 // ZNF643 // zinc finger protein 643 // 1p34.2 // 65243 /// ENST00000431552 // ZNF643 // zin…
3397589	-1.6503	0.000216173	0.00673965	chr11	-	main	NM_001143820 // ETS1 // v-ets erythroblastosis virus E26 oncogene homolog 1 (avian) // 11q23.3 // 2113 /// NM_005238 // ETS1 // v-ets erythroblastosis virus E26 oncogene homolog 1 (avian) // 11q23.3 // 2113 /// NM_001162422 // ETS1 // v-ets erythroblastosis virus E26 oncogene homolog 1 (avian) // 11q23.3 // 2113 /// ENST00000392668 // ETS1 // v-ets erythroblastosis virus E26 oncogene homolog 1 (a…
3563395	-1.65005	0.020813	0.0736554	chr14	-	main	NM_002692 // POLE2 // polymerase (DNA directed), epsilon 2 (p59 subunit) // 14q21-q22 // 5427 /// NM_001197330 // POLE2 // polymerase (DNA directed), epsilon 2 (p59 subunit) // 14q21-q22 // 5427 /// NM_001197331 // POLE2 // polymerase (DNA directed), epsilon 2 (p59 subunit) // 14q21-q22 // 5427 /// ENST00000216367 // POLE2 // polymerase (DNA directed), epsilon 2 (p59 subunit) // 14q21-q22 // 5427…
2924330	-1.65005	0.00321606	0.0282139	chr6	+	main	NM_001003395 // TPD52L1 // tumor protein D52-like 1 // 6q22-q23 // 7164 /// NM_003287 // TPD52L1 // tumor protein D52-like 1 // 6q22-q23 // 7164 /// NM_001003396 // TPD52L1 // tumor protein D52-like 1 // 6q22-q23 // 7164 /// NM_001003397 // TPD52L1 // tumor protein D52-like 1 // 6q22-q23 // 7164 /// ENST00000392482 // TPD52L1 // tumor protein D52-like 1 // 6q22-q23 // 7164 /// ENST00000368402 // …
3246372	-1.64986	6.33e-05	0.00314662	chr10	+	main	NM_001145260 // NCOA4 // nuclear receptor coactivator 4 // 10q11.2 // 8031 /// NM_001145261 // NCOA4 // nuclear receptor coactivator 4 // 10q11.2 // 8031 /// NM_001145263 // NCOA4 // nuclear receptor coactivator 4 // 10q11.2 // 8031 /// NM_005437 // NCOA4 // nuclear receptor coactivator 4 // 10q11.2 // 8031 /// NM_001145262 // NCOA4 // nuclear receptor coactivator 4 // 10q11.2 // 8031 /// ENST000…
2674379	-1.64966	0.0321087	0.094522	---	---	normgene->intron	---
3602526	-1.64964	0.00178644	0.0211508	chr15	+	main	NM_147188 // FBXO22 // F-box protein 22 // 15q24.2 // 26263 /// NM_012170 // FBXO22 // F-box protein 22 // 15q24.2 // 26263 /// NR_003136 // FBXO22OS // FBXO22 opposite strand (non-protein coding) // 15q24.2 // 692224 /// ENST00000308275 // FBXO22 // F-box protein 22 // 15q24.2 // 26263 /// ENST00000453211 // FBXO22 // F-box protein 22 // 15q24.2 // 26263 /// BC041691 // FBXO22 // F-box protein 2…
2610241	-1.64955	0.00813633	0.0445718	chr3	+	main	NM_033084 // FANCD2 // Fanconi anemia, complementation group D2 // 3p26 // 2177 /// NM_001018115 // FANCD2 // Fanconi anemia, complementation group D2 // 3p26 // 2177 /// ENST00000287647 // FANCD2 // Fanconi anemia, complementation group D2 // 3p26 // 2177 /// ENST00000419585 // FANCD2 // Fanconi anemia, complementation group D2 // 3p26 // 2177 /// ENST00000383807 // FANCD2 // Fanconi anemia, com…
2331822	-1.64921	0.00130123	0.0181149	chr1	+	main	NM_005857 // ZMPSTE24 // zinc metallopeptidase (STE24 homolog, S. cerevisiae) // 1p34 // 10269 /// ENST00000372759 // ZMPSTE24 // zinc metallopeptidase (STE24 homolog, S. cerevisiae) // 1p34 // 10269 /// AB016068 // ZMPSTE24 // zinc metallopeptidase (STE24 homolog, S. cerevisiae) // 1p34 // 10269
4012868	-1.64912	0.0183294	0.0685905	chrX	-	main	NM_183353 // RLIM // ring finger protein, LIM domain interacting // Xq13-q21 // 51132 /// NM_016120 // RLIM // ring finger protein, LIM domain interacting // Xq13-q21 // 51132 /// ENST00000332687 // RLIM // ring finger protein, LIM domain interacting // Xq13-q21 // 51132 /// ENST00000349225 // RLIM // ring finger protein, LIM domain interacting // Xq13-q21 // 51132 /// ENST00000337896 // RLIM // …
2702307	-1.64904	0.00251174	0.0251529	chr3	-	main	NM_020307 // CCNL1 // cyclin L1 // 3q25.31 // 57018 /// ENST00000295926 // CCNL1 // cyclin L1 // 3q25.31 // 57018 /// BC038394 // CCNL1 // cyclin L1 // 3q25.31 // 57018 /// ENST00000475298 // CCNL1 // cyclin L1 // 3q25.31 // 57018 /// ENST00000470121 // CCNL1 // cyclin L1 // 3q25.31 // 57018 /// ENST00000477127 // CCNL1 // cyclin L1 // 3q25.31 // 57018 /// ENST00000465947 // CCNL1 // cyclin L1 //…
3634588	-1.64804	0.00181288	0.0212806	chr15	-	main	NM_025234 // WDR61 // WD repeat domain 61 // 15q25.1 // 80349 /// ENST00000267973 // WDR61 // WD repeat domain 61 // 15q25.1 // 80349 /// AF100786 // WDR61 // WD repeat domain 61 // 15q25.1 // 80349
2413685	-1.64775	0.0233096	0.0785468	chr1	-	main	NM_145716 // SSBP3 // single stranded DNA binding protein 3 // 1p32.3 // 23648 /// NM_001009955 // SSBP3 // single stranded DNA binding protein 3 // 1p32.3 // 23648 /// NM_018070 // SSBP3 // single stranded DNA binding protein 3 // 1p32.3 // 23648 /// ENST00000371320 // SSBP3 // single stranded DNA binding protein 3 // 1p32.3 // 23648 /// ENST00000371319 // SSBP3 // single stranded DNA binding pr…
3819602	-1.64769	0.040627	0.109912	---	---	normgene->exon	---
2832315	-1.64751	0.0378736	0.104931	chr5	+	main	NM_018938 // PCDHB4 // protocadherin beta 4 // 5q31 // 56131 /// NM_018938 // PCDHB4 // protocadherin beta 4 // 5q31 // 56131 /// ENST00000194152 // PCDHB4 // protocadherin beta 4 // 5q31 // 56131 /// AF217754 // PCDHB4 // protocadherin beta 4 // 5q31 // 56131 /// AF217754 // PCDHB4 // protocadherin beta 4 // 5q31 // 56131
3699044	-1.6472	0.00864461	0.0460495	chr16	-	main	NM_018124 // RFWD3 // ring finger and WD repeat domain 3 // 16q23.1 // 55159 /// ENST00000361070 // RFWD3 // ring finger and WD repeat domain 3 // 16q23.1 // 55159 /// AK291200 // RFWD3 // ring finger and WD repeat domain 3 // 16q23.1 // 55159 /// ENST00000444004 // RFWD3 // ring finger and WD repeat domain 3 // 16q23.1 // 55159
2384788	-1.64714	1.82e-06	0.000445561	chr1	+	main	NM_004481 // GALNT2 // UDP-N-acetyl-alpha-D-galactosamine:polypeptide N-acetylgalactosaminyltransferase 2 (GalNAc-T2) // 1q41-q42 // 2590 /// ENST00000366672 // GALNT2 // UDP-N-acetyl-alpha-D-galactosamine:polypeptide N-acetylgalactosaminyltransferase 2 (GalNAc-T2) // 1q41-q42 // 2590 /// BC041120 // GALNT2 // UDP-N-acetyl-alpha-D-galactosamine:polypeptide N-acetylgalactosaminyltransferase 2 (Gal…
3888133	-1.64701	0.0349628	0.0999307	chr20	+	main	NM_001316 // CSE1L // CSE1 chromosome segregation 1-like (yeast) // 20q13 // 1434 /// ENST00000262982 // CSE1L // CSE1 chromosome segregation 1-like (yeast) // 20q13 // 1434 /// AF053641 // CSE1L // CSE1 chromosome segregation 1-like (yeast) // 20q13 // 1434 /// ENST00000396192 // CSE1L // CSE1 chromosome segregation 1-like (yeast) // 20q13 // 1434 /// ENST00000417408 // CSE1L // CSE1 chromosome …
2784113	-1.64685	0.00578232	0.0377477	chr4	-	main	NM_001237 // CCNA2 // cyclin A2 // 4q25-q31 // 890 /// ENST00000274026 // CCNA2 // cyclin A2 // 4q25-q31 // 890 /// AK291931 // CCNA2 // cyclin A2 // 4q25-q31 // 890
3635125	-1.64632	0.0175974	0.067106	chr15	-	main	NM_006441 // MTHFS // 5,10-methenyltetrahydrofolate synthetase (5-formyltetrahydrofolate cyclo-ligase) // 15q25.1 // 10588 /// ENST00000258874 // MTHFS // 5,10-methenyltetrahydrofolate synthetase (5-formyltetrahydrofolate cyclo-ligase) // 15q25.1 // 10588 /// L38928 // MTHFS // 5,10-methenyltetrahydrofolate synthetase (5-formyltetrahydrofolate cyclo-ligase) // 15q25.1 // 10588
2608156	-1.64604	0.00330009	0.0285912	chr3	+	main	NM_182916 // TRNT1 // tRNA nucleotidyl transferase, CCA-adding, 1 // 3p25.1 // 51095 /// ENST00000473275 // TRNT1 // tRNA nucleotidyl transferase, CCA-adding, 1 // 3p25.1 // 51095 /// ENST00000251607 // TRNT1 // tRNA nucleotidyl transferase, CCA-adding, 1 // 3p25.1 // 51095 /// ENST00000434583 // TRNT1 // tRNA nucleotidyl transferase, CCA-adding, 1 // 3p25.1 // 51095 /// BC012537 // TRNT1 // tRNA…
3796244	-1.64597	0.00922092	0.0476101	chr18	-	main	NM_022840 // METTL4 // methyltransferase like 4 // 18p11.32 // 64863 /// ENST00000319888 // METTL4 // methyltransferase like 4 // 18p11.32 // 64863 /// BX647373 // METTL4 // methyltransferase like 4 // 18p11.32 // 64863
2383550	-1.64578	0.0151339	0.0612788	chr1	+	main	NM_178549 // ZNF678 // zinc finger protein 678 // 1q42.13 // 339500 /// NR_033184 // ZNF678 // zinc finger protein 678 // 1q42.13 // 339500
3592511	-1.64485	0.000802914	0.0140873	chr15	+	main	NM_021199 // SQRDL // sulfide quinone reductase-like (yeast) // 15q15 // 58472 /// ENST00000260324 // SQRDL // sulfide quinone reductase-like (yeast) // 15q15 // 58472 /// AK222463 // SQRDL // sulfide quinone reductase-like (yeast) // 15q15 // 58472
3453436	-1.64459	0.0110886	0.0522848	---	---	normgene->intron	---
3146898	-1.64437	0.0109702	0.0520177	chr8	-	main	NM_145690 // YWHAZ // tyrosine 3-monooxygenase/tryptophan 5-monooxygenase activation protein, zeta polypeptide // 8q23.1 // 7534 /// NM_003406 // YWHAZ // tyrosine 3-monooxygenase/tryptophan 5-monooxygenase activation protein, zeta polypeptide // 8q23.1 // 7534 /// NM_001135701 // YWHAZ // tyrosine 3-monooxygenase/tryptophan 5-monooxygenase activation protein, zeta polypeptide // 8q23.1 // 7534 /…
3012978	-1.64378	0.00080438	0.014091	chr7	+	main	NM_004126 // GNG11 // guanine nucleotide binding protein (G protein), gamma 11 // 7q21 // 2791 /// ENST00000248564 // GNG11 // guanine nucleotide binding protein (G protein), gamma 11 // 7q21 // 2791 /// BC009709 // GNG11 // guanine nucleotide binding protein (G protein), gamma 11 // 7q21 // 2791
2536354	-1.64338	2.22e-05	0.00165604	---	---	normgene->exon	---
3630156	-1.64326	0.00901216	0.0470732	chr15	-	main	NM_006049 // SNAPC5 // small nuclear RNA activating complex, polypeptide 5, 19kDa // 15q22.31 // 10302 /// ENST00000316634 // SNAPC5 // small nuclear RNA activating complex, polypeptide 5, 19kDa // 15q22.31 // 10302 /// ENST00000395589 // SNAPC5 // small nuclear RNA activating complex, polypeptide 5, 19kDa // 15q22.31 // 10302 /// AK024763 // SNAPC5 // small nuclear RNA activating complex, polype…
2944068	-1.64245	0.000743182	0.0134193	chr6	-	main	NM_003472 // DEK // DEK oncogene // 6p22.3 // 7913 /// NM_001134709 // DEK // DEK oncogene // 6p22.3 // 7913 /// NM_006773 // DDX18 // DEAD (Asp-Glu-Ala-Asp) box polypeptide 18 // 2q14.1 // 8886 /// ENST00000397239 // DEK // DEK oncogene // 6p22.3 // 7913 /// ENST00000244776 // DEK // DEK oncogene // 6p22.3 // 7913 /// ENST00000263239 // DDX18 // DEAD (Asp-Glu-Ala-Asp) box polypeptide 18 // 2q14.…
2703133	-1.64241	0.000302906	0.00837551	chr3	-	main	NM_001190241 // IFT80 // intraflagellar transport 80 homolog (Chlamydomonas) // 3q25.33 // 57560 /// NM_020800 // IFT80 // intraflagellar transport 80 homolog (Chlamydomonas) // 3q25.33 // 57560 /// NM_001190242 // IFT80 // intraflagellar transport 80 homolog (Chlamydomonas) // 3q25.33 // 57560 /// NM_173084 // TRIM59 // tripartite motif-containing 59 // 3q25.33 // 286827 /// ENST00000326448 // I…
3587495	-1.64241	0.00279123	0.0262764	chr15	+	main	NM_001144757 // SCG5 // secretogranin V (7B2 protein) // 15q13-q14 // 6447 /// NM_003020 // SCG5 // secretogranin V (7B2 protein) // 15q13-q14 // 6447 /// ENST00000300175 // SCG5 // secretogranin V (7B2 protein) // 15q13-q14 // 6447 /// ENST00000413748 // SCG5 // secretogranin V (7B2 protein) // 15q13-q14 // 6447 /// BC093053 // SCG5 // secretogranin V (7B2 protein) // 15q13-q14 // 6447
2443335	-1.64221	7.31e-05	0.00344413	chr1	-	main	NM_006996 // SLC19A2 // solute carrier family 19 (thiamine transporter), member 2 // 1q23.3 // 10560 /// ENST00000236137 // SLC19A2 // solute carrier family 19 (thiamine transporter), member 2 // 1q23.3 // 10560 /// AF153330 // SLC19A2 // solute carrier family 19 (thiamine transporter), member 2 // 1q23.3 // 10560 /// ENST00000367802 // SLC19A2 // solute carrier family 19 (thiamine transporter), …
3088544	-1.64205	4.09e-07	0.000183828	chr8	+	main	NM_001693 // ATP6V1B2 // ATPase, H+ transporting, lysosomal 56/58kDa, V1 subunit B2 // 8p21.3 // 526 /// ENST00000276390 // ATP6V1B2 // ATPase, H+ transporting, lysosomal 56/58kDa, V1 subunit B2 // 8p21.3 // 526 /// AB208806 // ATP6V1B2 // ATPase, H+ transporting, lysosomal 56/58kDa, V1 subunit B2 // 8p21.3 // 526
3435853	-1.64198	4.18e-06	0.000687197	chr12	+	main	NM_006815 // TMED2 // transmembrane emp24 domain trafficking protein 2 // 12q24.31 // 10959 /// ENST00000262225 // TMED2 // transmembrane emp24 domain trafficking protein 2 // 12q24.31 // 10959 /// BC025957 // TMED2 // transmembrane emp24 domain trafficking protein 2 // 12q24.31 // 10959 /// ENST00000438031 // TMED2 // transmembrane emp24 domain trafficking protein 2 // 12q24.31 // 10959 /// ENST…
3044753	-1.64145	0.0231923	0.0783194	chr7	-	main	NR_024466 // LSM5 // LSM5 homolog, U6 small nuclear RNA associated (S. cerevisiae) // 7p14.3 // 23658 /// NM_012322 // LSM5 // LSM5 homolog, U6 small nuclear RNA associated (S. cerevisiae) // 7p14.3 // 23658 /// NM_001139499 // LSM5 // LSM5 homolog, U6 small nuclear RNA associated (S. cerevisiae) // 7p14.3 // 23658 /// NM_001130710 // LSM5 // LSM5 homolog, U6 small nuclear RNA associated (S. cere…
3464912	-1.64094	0.0137767	0.0584981	chr12	-	main	NM_172240 // POC1B // POC1 centriolar protein homolog B (Chlamydomonas) // 12q21.33 // 282809 /// ENST00000313546 // POC1B // POC1 centriolar protein homolog B (Chlamydomonas) // 12q21.33 // 282809 /// AK123106 // POC1B // POC1 centriolar protein homolog B (Chlamydomonas) // 12q21.33 // 282809 /// ENST00000393179 // POC1B // POC1 centriolar protein homolog B (Chlamydomonas) // 12q21.33 // 282809 …
2403335	-1.64066	0.000495761	0.0109173	chr1	-	main	NM_001990 // EYA3 // eyes absent homolog 3 (Drosophila) // 1p36 // 2140 /// ENST00000373871 // EYA3 // eyes absent homolog 3 (Drosophila) // 1p36 // 2140 /// BX648945 // EYA3 // eyes absent homolog 3 (Drosophila) // 1p36 // 2140 /// ENST00000373863 // EYA3 // eyes absent homolog 3 (Drosophila) // 1p36 // 2140 /// ENST00000373864 // EYA3 // eyes absent homolog 3 (Drosophila) // 1p36 // 2140
3237548	-1.64057	9.22e-05	0.00394791	chr10	+	main	NM_178815 // ARL5B // ADP-ribosylation factor-like 5B // 10p12.31 // 221079 /// ENST00000377275 // ARL5B // ADP-ribosylation factor-like 5B // 10p12.31 // 221079 /// BC024163 // ARL5B // ADP-ribosylation factor-like 5B // 10p12.31 // 221079
3736636	-1.64056	0.00226849	0.0238793	chr17	+	main	NM_030968 // C1QTNF1 // C1q and tumor necrosis factor related protein 1 // 17q25.3 // 114897 /// NM_198593 // C1QTNF1 // C1q and tumor necrosis factor related protein 1 // 17q25.3 // 114897 /// NM_198594 // C1QTNF1 // C1q and tumor necrosis factor related protein 1 // 17q25.3 // 114897 /// ENST00000339142 // C1QTNF1 // C1q and tumor necrosis factor related protein 1 // 17q25.3 // 114897 /// ENST0…
3840372	-1.64013	0.049107	0.123777	chr19	+	main	NM_018260 // ZNF701 // zinc finger protein 701 // 19q13.41 // 55762 /// NM_001172655 // ZNF701 // zinc finger protein 701 // 19q13.41 // 55762 /// ENST00000301093 // ZNF701 // zinc finger protein 701 // 19q13.41 // 55762 /// ENST00000391786 // ZNF701 // zinc finger protein 701 // 19q13.41 // 55762 /// BC136425 // ZNF701 // zinc finger protein 701 // 19q13.41 // 55762 /// ENST00000391785 // ZNF701…
2402416	-1.63978	0.00447293	0.0332951	chr1	-	main	NM_024037 // C1orf135 // chromosome 1 open reading frame 135 // 1p36.11 // 79000 /// ENST00000374298 // C1orf135 // chromosome 1 open reading frame 135 // 1p36.11 // 79000 /// BC000209 // C1orf135 // chromosome 1 open reading frame 135 // 1p36.11 // 79000
2407729	-1.63963	0.000220519	0.0068268	chr1	-	main	NM_022157 // RRAGC // Ras-related GTP binding C // 1p34 // 64121 /// ENST00000373001 // RRAGC // Ras-related GTP binding C // 1p34 // 64121 /// AF323609 // RRAGC // Ras-related GTP binding C // 1p34 // 64121 /// ENST00000411897 // RRAGC // Ras-related GTP binding C // 1p34 // 64121
3627363	-1.63944	0.00649237	0.0398282	chr15	-	main	NM_024611 // NARG2 // NMDA receptor regulated 2 // 15q22.2 // 79664 /// NM_001018089 // NARG2 // NMDA receptor regulated 2 // 15q22.2 // 79664 /// ENST00000261520 // NARG2 // NMDA receptor regulated 2 // 15q22.2 // 79664 /// ENST00000439632 // NARG2 // NMDA receptor regulated 2 // 15q22.2 // 79664 /// BC140894 // NARG2 // NMDA receptor regulated 2 // 15q22.2 // 79664
3505319	-1.63855	0.0351193	0.100208	chr13	-	main	NM_014363 // SACS // spastic ataxia of Charlevoix-Saguenay (sacsin) // 13q12 // 26278 /// ENST00000382298 // SACS // spastic ataxia of Charlevoix-Saguenay (sacsin) // 13q12 // 26278 /// ENST00000382292 // SACS // spastic ataxia of Charlevoix-Saguenay (sacsin) // 13q12 // 26278 /// ENST00000281578 // SACS // spastic ataxia of Charlevoix-Saguenay (sacsin) // 13q12 // 26278 /// ENST00000402364 // SA…
3106310	-1.63787	0.000328345	0.00876941	chr8	+	main	NM_001359 // DECR1 // 2,4-dienoyl CoA reductase 1, mitochondrial // 8q21.3 // 1666 /// ENST00000220764 // DECR1 // 2,4-dienoyl CoA reductase 1, mitochondrial // 8q21.3 // 1666 /// AK300069 // DECR1 // 2,4-dienoyl CoA reductase 1, mitochondrial // 8q21.3 // 1666
3589212	-1.63776	0.0034981	0.0293209	chr15	+	main	NM_173611 // FAM98B // family with sequence similarity 98, member B // 15q14 // 283742 /// NM_001042429 // FAM98B // family with sequence similarity 98, member B // 15q14 // 283742 /// ENST00000397609 // FAM98B // family with sequence similarity 98, member B // 15q14 // 283742 /// ENST00000305752 // FAM98B // family with sequence similarity 98, member B // 15q14 // 283742 /// AK095745 // FAM98B /…
3034027	-1.63773	4.82e-06	0.000707638	chr7	+	main	NM_058246 // DNAJB6 // DnaJ (Hsp40) homolog, subfamily B, member 6 // 7q36.3 // 10049 /// NM_005494 // DNAJB6 // DnaJ (Hsp40) homolog, subfamily B, member 6 // 7q36.3 // 10049 /// ENST00000262177 // DNAJB6 // DnaJ (Hsp40) homolog, subfamily B, member 6 // 7q36.3 // 10049 /// ENST00000429029 // DNAJB6 // DnaJ (Hsp40) homolog, subfamily B, member 6 // 7q36.3 // 10049 /// BC002446 // DNAJB6 // DnaJ …
3341061	-1.63684	0.00784746	0.0437181	chr11	+	main	NM_018367 // ACER3 // alkaline ceramidase 3 // 11q13.5 // 55331 /// ENST00000278544 // ACER3 // alkaline ceramidase 3 // 11q13.5 // 55331 /// BC049837 // ACER3 // alkaline ceramidase 3 // 11q13.5 // 55331
2734047	-1.63669	0.00598614	0.0383813	chr4	+	main	NM_032717 // AGPAT9 // 1-acylglycerol-3-phosphate O-acyltransferase 9 // 4q21.23 // 84803 /// ENST00000395226 // AGPAT9 // 1-acylglycerol-3-phosphate O-acyltransferase 9 // 4q21.23 // 84803 /// ENST00000264409 // AGPAT9 // 1-acylglycerol-3-phosphate O-acyltransferase 9 // 4q21.23 // 84803 /// BC090956 // AGPAT9 // 1-acylglycerol-3-phosphate O-acyltransferase 9 // 4q21.23 // 84803
3390067	-1.63665	0.00636814	0.039462	chr11	-	main	NM_002519 // NPAT // nuclear protein, ataxia-telangiectasia locus // 11q22-q23 // 4863 /// NM_000051 // ATM // ataxia telangiectasia mutated // 11q22-q23 // 472 /// ENST00000278612 // NPAT // nuclear protein, ataxia-telangiectasia locus // 11q22-q23 // 4863 /// ENST00000278616 // ATM // ataxia telangiectasia mutated // 11q22-q23 // 472 /// D83243 // NPAT // nuclear protein, ataxia-telangiectasia …
3635198	-1.63651	0.00627279	0.0392279	chr15	-	main	NM_001114735 // BCL2A1 // BCL2-related protein A1 // 15q24.3 // 597 /// NM_004049 // BCL2A1 // BCL2-related protein A1 // 15q24.3 // 597 /// ENST00000267953 // BCL2A1 // BCL2-related protein A1 // 15q24.3 // 597 /// ENST00000322484 // ST20 // suppressor of tumorigenicity 20 // 15q25.1 // 400410 /// ENST00000417278 // ST20 // suppressor of tumorigenicity 20 // 15q25.1 // 400410 /// U29680 // BCL2A…
3761737	-1.63596	2.65e-05	0.00178416	chr17	-	main	NM_001145365 // ZNF652 // zinc finger protein 652 // 17q21.32 // 22834 /// NM_014897 // ZNF652 // zinc finger protein 652 // 17q21.32 // 22834 /// ENST00000362063 // ZNF652 // zinc finger protein 652 // 17q21.32 // 22834 /// ENST00000430262 // ZNF652 // zinc finger protein 652 // 17q21.32 // 22834 /// BC152440 // ZNF652 // zinc finger protein 652 // 17q21.32 // 22834 /// ENST00000508237 // ZNF652…
3199431	-1.63589	0.00403675	0.0315658	chr9	-	main	NM_178566 // ZDHHC21 // zinc finger, DHHC-type containing 21 // 9p22.3 // 340481 /// ENST00000380916 // ZDHHC21 // zinc finger, DHHC-type containing 21 // 9p22.3 // 340481 /// BC042558 // ZDHHC21 // zinc finger, DHHC-type containing 21 // 9p22.3 // 340481
3057370	-1.6351	9.23e-05	0.00394791	chr7	-	main	NM_005338 // HIP1 // huntingtin interacting protein 1 // 7q11.23 // 3092 /// ENST00000336926 // HIP1 // huntingtin interacting protein 1 // 7q11.23 // 3092 /// U79734 // HIP1 // huntingtin interacting protein 1 // 7q11.23 // 3092
3445123	-1.63449	0.00438104	0.0329032	chr12	-	main	NM_015987 // HEBP1 // heme binding protein 1 // 12p13.1 // 50865 /// ENST00000014930 // HEBP1 // heme binding protein 1 // 12p13.1 // 50865 /// AF117615 // HEBP1 // heme binding protein 1 // 12p13.1 // 50865
2319802	-1.63386	8.32e-06	0.000933253	chr1	+	main	NM_002631 // PGD // phosphogluconate dehydrogenase // 1p36.22 // 5226 /// ENST00000270776 // PGD // phosphogluconate dehydrogenase // 1p36.22 // 5226 /// BC000368 // PGD // phosphogluconate dehydrogenase // 1p36.22 // 5226 /// ENST00000377062 // PGD // phosphogluconate dehydrogenase // 1p36.22 // 5226
3628923	-1.63274	0.0117924	0.0538509	chr15	-	main	NM_032231 // FAM96A // family with sequence similarity 96, member A // 15q22.31 // 84191 /// NM_001014812 // FAM96A // family with sequence similarity 96, member A // 15q22.31 // 84191 /// ENST00000300030 // FAM96A // family with sequence similarity 96, member A // 15q22.31 // 84191 /// ENST00000380290 // FAM96A // family with sequence similarity 96, member A // 15q22.31 // 84191 /// BC008865 // …
2454838	-1.63263	0.000152269	0.00535396	chr1	-	main	NM_001042549 // NSL1 // NSL1, MIND kinetochore complex component, homolog (S. cerevisiae) // 1q41 // 25936 /// NM_015471 // NSL1 // NSL1, MIND kinetochore complex component, homolog (S. cerevisiae) // 1q41 // 25936 /// ENST00000366977 // NSL1 // NSL1, MIND kinetochore complex component, homolog (S. cerevisiae) // 1q41 // 25936 /// ENST00000366976 // NSL1 // NSL1, MIND kinetochore complex componen…
3132333	-1.63256	0.0152938	0.0617106	chr8	-	main	NM_031940 // TM2D2 // TM2 domain containing 2 // 8p11.22 // 83877 /// NM_001024380 // TM2D2 // TM2 domain containing 2 // 8p11.22 // 83877 /// NM_001024381 // TM2D2 // TM2 domain containing 2 // 8p11.22 // 83877 /// NM_078473 // TM2D2 // TM2 domain containing 2 // 8p11.22 // 83877 /// ENST00000412303 // TM2D2 // TM2 domain containing 2 // 8p11.22 // 83877 /// ENST00000456845 // TM2D2 // TM2 domai…
2901913	-1.6324	2.29e-05	0.00166562	chr6	+	main	NM_178014 // TUBB // tubulin, beta // 6p21.33 // 203068 /// ENST00000383564 // TUBB // tubulin, beta // 6p21.33 // 203068 /// ENST00000327892 // TUBB // tubulin, beta // 6p21.33 // 203068 /// ENST00000421473 // TUBB // tubulin, beta // 6p21.33 // 203068 /// ENST00000422650 // TUBB // tubulin, beta // 6p21.33 // 203068 /// ENST00000432462 // TUBB // tubulin, beta // 6p21.33 // 203068 /// ENST00000…
2969886	-1.63195	0.00178593	0.0211508	chr6	-	main	NM_002037 // FYN // FYN oncogene related to SRC, FGR, YES // 6q21 // 2534 /// NM_153047 // FYN // FYN oncogene related to SRC, FGR, YES // 6q21 // 2534 /// NM_153048 // FYN // FYN oncogene related to SRC, FGR, YES // 6q21 // 2534 /// ENST00000368682 // FYN // FYN oncogene related to SRC, FGR, YES // 6q21 // 2534 /// ENST00000368678 // FYN // FYN oncogene related to SRC, FGR, YES // 6q21 // 2534 /…
2956052	-1.63155	4.71e-06	0.000706541	chr6	-	main	NM_014452 // TNFRSF21 // tumor necrosis factor receptor superfamily, member 21 // 6p21.1 // 27242 /// ENST00000296861 // TNFRSF21 // tumor necrosis factor receptor superfamily, member 21 // 6p21.1 // 27242 /// AY358304 // TNFRSF21 // tumor necrosis factor receptor superfamily, member 21 // 6p21.1 // 27242 /// ENST00000419206 // TNFRSF21 // tumor necrosis factor receptor superfamily, member 21 // …
2887128	-1.63147	2.83e-06	0.00054949	chr5	-	main	NM_152277 // UBTD2 // ubiquitin domain containing 2 // 5q35.1 // 92181 /// ENST00000393792 // UBTD2 // ubiquitin domain containing 2 // 5q35.1 // 92181 /// BC019910 // UBTD2 // ubiquitin domain containing 2 // 5q35.1 // 92181
3551758	-1.63145	0.0304461	0.0915755	---	---	normgene->intron	---
3187577	-1.63109	0.00223771	0.0236345	chr9	+	main	NM_007018 // CEP110 // centrosomal protein 110kDa // 9q33.2 // 11064 /// ENST00000373855 // CEP110 // centrosomal protein 110kDa // 9q33.2 // 11064 /// ENST00000238341 // CEP110 // centrosomal protein 110kDa // 9q33.2 // 11064 /// BC137286 // CEP110 // centrosomal protein 110kDa // 9q33.2 // 11064 /// AF513978 // CEP110 // centrosomal protein 110kDa // 9q33.2 // 11064 /// BC137284 // CEP110 // ce…
3435362	-1.63107	0.0362587	0.102346	chr12	+	main	NM_014708 // KNTC1 // kinetochore associated 1 // 12q24.31 // 9735 /// ENST00000333479 // KNTC1 // kinetochore associated 1 // 12q24.31 // 9735 /// BC150278 // KNTC1 // kinetochore associated 1 // 12q24.31 // 9735 /// ENST00000436959 // KNTC1 // kinetochore associated 1 // 12q24.31 // 9735 /// ENST00000450485 // KNTC1 // kinetochore associated 1 // 12q24.31 // 9735
3911217	-1.631	0.000181001	0.00600908	chr20	-	main	NM_020182 // PMEPA1 // prostate transmembrane protein, androgen induced 1 // 20q13.31-q13.33 // 56937 /// NM_199169 // PMEPA1 // prostate transmembrane protein, androgen induced 1 // 20q13.31-q13.33 // 56937 /// NM_199170 // PMEPA1 // prostate transmembrane protein, androgen induced 1 // 20q13.31-q13.33 // 56937 /// NM_199171 // PMEPA1 // prostate transmembrane protein, androgen induced 1 // 20q1…
3551774	-1.63094	0.0203542	0.0727535	---	---	normgene->intron	---
2499053	-1.63024	0.0108382	0.0516808	chr2	+	main	NM_001193485 // LIMS1 // LIM and senescent cell antigen-like domains 1 // 2q12.3 // 3987 /// NM_001193483 // LIMS1 // LIM and senescent cell antigen-like domains 1 // 2q12.3 // 3987 /// NM_001193484 // LIMS1 // LIM and senescent cell antigen-like domains 1 // 2q12.3 // 3987 /// NM_001193488 // LIMS1 // LIM and senescent cell antigen-like domains 1 // 2q12.3 // 3987 /// NM_001193482 // LIMS1 // LI…
2446240	-1.6297	0.00417826	0.0321229	chr1	-	main	NM_022347 // TOR1AIP2 // torsin A interacting protein 2 // 1q25.2 // 163590 /// BC098348 // TOR1AIP2 // torsin A interacting protein 2 // 1q25.2 // 163590
3443868	-1.62896	0.0254098	0.0823339	chr12	-	main	NM_001781 // CD69 // CD69 molecule // 12p13 // 969 /// NR_026672 // CD69 // CD69 molecule // 12p13 // 969 /// NR_026671 // CD69 // CD69 molecule // 12p13 // 969 /// ENST00000228434 // CD69 // CD69 molecule // 12p13 // 969 /// Z22576 // CD69 // CD69 molecule // 12p13 // 969 /// ENST00000416624 // CD69 // CD69 molecule // 12p13 // 969
3286921	-1.62847	0.000102438	0.00418325	chr10	-	main	NM_001002265 // MARCH8 // membrane-associated ring finger (C3HC4) 8 // 10q11.21 // 220972 /// NM_001002266 // MARCH8 // membrane-associated ring finger (C3HC4) 8 // 10q11.21 // 220972 /// NM_145021 // MARCH8 // membrane-associated ring finger (C3HC4) 8 // 10q11.21 // 220972 /// ENST00000319836 // MARCH8 // membrane-associated ring finger (C3HC4) 8 // 10q11.21 // 220972 /// ENST00000395769 // MARC…
3733938	-1.6282	4.38e-06	0.000699127	chr17	+	main	NM_018714 // COG1 // component of oligomeric golgi complex 1 // 17q25.1 // 9382 /// ENST00000299886 // COG1 // component of oligomeric golgi complex 1 // 17q25.1 // 9382 /// AB037802 // COG1 // component of oligomeric golgi complex 1 // 17q25.1 // 9382 /// ENST00000438720 // COG1 // component of oligomeric golgi complex 1 // 17q25.1 // 9382
3490504	-1.62812	0.0213	0.0746834	chr13	+	main	NM_001004127 // ALG11 // asparagine-linked glycosylation 11, alpha-1,2-mannosyltransferase homolog (yeast) // 13q14.2 // 440138 /// NM_021645 // UTP14C // UTP14, U3 small nucleolar ribonucleoprotein, homolog C (yeast) // 13q14.2 // 9724 /// NR_036571 // ALG11 // asparagine-linked glycosylation 11, alpha-1,2-mannosyltransferase homolog (yeast) // 13q14.2 // 440138 /// NM_006649 // UTP14A // UTP14,…
2594313	-1.62697	7.83e-05	0.00358409	chr2	-	main	NR_004862 // C2orf60 // chromosome 2 open reading frame 60 // 2q33.1 // 129450 /// NM_001039693 // C2orf60 // chromosome 2 open reading frame 60 // 2q33.1 // 129450 /// ENST00000354611 // C2orf60 // chromosome 2 open reading frame 60 // 2q33.1 // 129450 /// ENST00000483328 // C2orf60 // chromosome 2 open reading frame 60 // 2q33.1 // 129450 /// ENST00000441832 // C2orf60 // chromosome 2 open read…
2951567	-1.62593	0.000396274	0.00981145	chr6	-	main	NM_001145775 // FKBP5 // FK506 binding protein 5 // 6p21.31 // 2289 /// NM_004117 // FKBP5 // FK506 binding protein 5 // 6p21.31 // 2289 /// NM_001145776 // FKBP5 // FK506 binding protein 5 // 6p21.31 // 2289 /// NM_001145777 // FKBP5 // FK506 binding protein 5 // 6p21.31 // 2289 /// ENST00000337746 // FKBP5 // FK506 binding protein 5 // 6p21.31 // 2289 /// ENST00000357266 // FKBP5 // FK506 bindi…
3766900	-1.62523	0.00269746	0.0259161	---	---	normgene->exon	---
3311157	-1.62512	0.00177463	0.0210687	chr10	-	main	NM_000274 // OAT // ornithine aminotransferase // 10q26 // 4942 /// NM_001171814 // OAT // ornithine aminotransferase // 10q26 // 4942 /// ENST00000368845 // OAT // ornithine aminotransferase // 10q26 // 4942 /// AB208817 // OAT // ornithine aminotransferase // 10q26 // 4942
3012064	-1.62505	0.00265829	0.0257534	chr7	+	main	NM_012395 // CDK14 // cyclin-dependent kinase 14 // 7q21-q22 // 5218 /// ENST00000265741 // CDK14 // cyclin-dependent kinase 14 // 7q21-q22 // 5218 /// BC167152 // CDK14 // cyclin-dependent kinase 14 // 7q21-q22 // 5218 /// ENST00000380050 // CDK14 // cyclin-dependent kinase 14 // 7q21-q22 // 5218 /// ENST00000436577 // CDK14 // cyclin-dependent kinase 14 // 7q21-q22 // 5218 /// ENST00000437482 /…
2855578	-1.62231	0.00100449	0.0159706	chr5	-	main	NM_022483 // C5orf28 // chromosome 5 open reading frame 28 // 5p12 // 64417 /// ENST00000500337 // C5orf28 // chromosome 5 open reading frame 28 // 5p12 // 64417 /// ENST00000397080 // C5orf28 // chromosome 5 open reading frame 28 // 5p12 // 64417 /// ENST00000512085 // C5orf28 // chromosome 5 open reading frame 28 // 5p12 // 64417 /// BC013351 // C5orf28 // chromosome 5 open reading frame 28 // …
3512874	-1.62205	0.00165748	0.0204105	chr13	-	main	NM_002298 // LCP1 // lymphocyte cytosolic protein 1 (L-plastin) // 13q14.3 // 3936 /// ENST00000398576 // LCP1 // lymphocyte cytosolic protein 1 (L-plastin) // 13q14.3 // 3936 /// ENST00000323076 // LCP1 // lymphocyte cytosolic protein 1 (L-plastin) // 13q14.3 // 3936 /// BC010271 // LCP1 // lymphocyte cytosolic protein 1 (L-plastin) // 13q14.3 // 3936 /// BC007673 // LCP1 // lymphocyte cytosolic…
3530982	-1.62197	0.035695	0.101331	chr14	+	main	NM_017769 // G2E3 // G2/M-phase specific E3 ubiquitin protein ligase // 14q12 // 55632 /// ENST00000206595 // G2E3 // G2/M-phase specific E3 ubiquitin protein ligase // 14q12 // 55632 /// BC000973 // G2E3 // G2/M-phase specific E3 ubiquitin protein ligase // 14q12 // 55632 /// ENST00000438909 // G2E3 // G2/M-phase specific E3 ubiquitin protein ligase // 14q12 // 55632
3464983	-1.62159	0.00300091	0.0273285	chr12	-	main	NM_001001323 // ATP2B1 // ATPase, Ca++ transporting, plasma membrane 1 // 12q21.3 // 490 /// NM_001682 // ATP2B1 // ATPase, Ca++ transporting, plasma membrane 1 // 12q21.3 // 490 /// ENST00000359142 // ATP2B1 // ATPase, Ca++ transporting, plasma membrane 1 // 12q21.3 // 490 /// ENST00000261173 // ATP2B1 // ATPase, Ca++ transporting, plasma membrane 1 // 12q21.3 // 490 /// J04027 // ATP2B1 // ATPa…
3884892	-1.62138	0.0116283	0.0534781	chr20	+	main	NM_030919 // FAM83D // family with sequence similarity 83, member D // 20q11.22-q12 // 81610 /// ENST00000217429 // FAM83D // family with sequence similarity 83, member D // 20q11.22-q12 // 81610 /// AK303860 // FAM83D // family with sequence similarity 83, member D // 20q11.22-q12 // 81610 /// ENST00000449225 // FAM83D // family with sequence similarity 83, member D // 20q11.22-q12 // 81610 /// …
3849797	-1.62077	0.00425685	0.0324438	chr19	-	main	NM_152289 // ZNF561 // zinc finger protein 561 // 19p13.2 // 93134 /// ENST00000302851 // ZNF561 // zinc finger protein 561 // 19p13.2 // 93134 /// BC032668 // ZNF561 // zinc finger protein 561 // 19p13.2 // 93134 /// AK293004 // ZNF561 // zinc finger protein 561 // 19p13.2 // 93134 /// AK304383 // ZNF561 // zinc finger protein 561 // 19p13.2 // 93134 /// ENST00000354661 // ZNF561 // zinc finger …
3534248	-1.62036	0.0383801	0.105891	chr14	+	main	NM_020937 // FANCM // Fanconi anemia, complementation group M // 14q21.2 // 57697 /// ENST00000267430 // FANCM // Fanconi anemia, complementation group M // 14q21.2 // 57697 /// DQ140356 // FANCM // Fanconi anemia, complementation group M // 14q21.2 // 57697
2691982	-1.62012	2.04e-05	0.00155877	chr3	-	main	NR_026698 // KPNA1 // karyopherin alpha 1 (importin alpha 5) // 3q21 // 3836 /// NM_002264 // KPNA1 // karyopherin alpha 1 (importin alpha 5) // 3q21 // 3836 /// ENST00000344337 // KPNA1 // karyopherin alpha 1 (importin alpha 5) // 3q21 // 3836 /// BC090864 // KPNA1 // karyopherin alpha 1 (importin alpha 5) // 3q21 // 3836 /// ENST00000494339 // KPNA1 // karyopherin alpha 1 (importin alpha 5) // …
3725906	-1.61955	0.0091594	0.0474148	---	---	normgene->intron	---
3096171	-1.61947	3.08e-05	0.00193318	chr8	+	main	NM_002690 // POLB // polymerase (DNA directed), beta // 8p11.2 // 5423 /// ENST00000265421 // POLB // polymerase (DNA directed), beta // 8p11.2 // 5423 /// AK223537 // POLB // polymerase (DNA directed), beta // 8p11.2 // 5423
2886977	-1.61904	3.38e-06	0.000620044	chr5	-	main	NM_033644 // FBXW11 // F-box and WD repeat domain containing 11 // 5q35.1 // 23291 /// NM_012300 // FBXW11 // F-box and WD repeat domain containing 11 // 5q35.1 // 23291 /// NM_033645 // FBXW11 // F-box and WD repeat domain containing 11 // 5q35.1 // 23291 /// ENST00000296933 // FBXW11 // F-box and WD repeat domain containing 11 // 5q35.1 // 23291 /// ENST00000265094 // FBXW11 // F-box and WD rep…
2961816	-1.61874	0.00168729	0.0205869	chr6	-	main	NM_017934 // PHIP // pleckstrin homology domain interacting protein // 6q14 // 55023 /// ENST00000275034 // PHIP // pleckstrin homology domain interacting protein // 6q14 // 55023 /// BC137488 // PHIP // pleckstrin homology domain interacting protein // 6q14 // 55023 /// ENST00000355098 // PHIP // pleckstrin homology domain interacting protein // 6q14 // 55023
2992197	-1.61857	4.75e-06	0.000706541	chr7	+	main	NM_003112 // SP4 // Sp4 transcription factor // 7p15.3 // 6671 /// ENST00000222584 // SP4 // Sp4 transcription factor // 7p15.3 // 6671 /// AK289728 // SP4 // Sp4 transcription factor // 7p15.3 // 6671 /// ENST00000448246 // SP4 // Sp4 transcription factor // 7p15.3 // 6671 /// ENST00000446800 // SP4 // Sp4 transcription factor // 7p15.3 // 6671 /// ENST00000440636 // SP4 // Sp4 transcription fac…
3726691	-1.61833	0.00741415	0.0424172	chr17	+	main	NM_003786 // ABCC3 // ATP-binding cassette, sub-family C (CFTR/MRP), member 3 // 17q22 // 8714 /// NM_001144070 // ABCC3 // ATP-binding cassette, sub-family C (CFTR/MRP), member 3 // 17q22 // 8714 /// ENST00000285238 // ABCC3 // ATP-binding cassette, sub-family C (CFTR/MRP), member 3 // 17q22 // 8714 /// ENST00000427699 // ABCC3 // ATP-binding cassette, sub-family C (CFTR/MRP), member 3 // 17q22 …
2318769	-1.61811	0.047448	0.121122	---	---	normgene->intron	---
3989721	-1.61745	0.00249146	0.0250409	chrX	+	main	NM_001042750 // STAG2 // stromal antigen 2 // Xq25 // 10735 /// NM_001042749 // STAG2 // stromal antigen 2 // Xq25 // 10735 /// NM_001042751 // STAG2 // stromal antigen 2 // Xq25 // 10735 /// NM_006603 // STAG2 // stromal antigen 2 // Xq25 // 10735 /// ENST00000218089 // STAG2 // stromal antigen 2 // Xq25 // 10735 /// ENST00000371157 // STAG2 // stromal antigen 2 // Xq25 // 10735 /// ENST00000371…
3708245	-1.61715	0.000904595	0.0150841	chr17	+	main	NM_201566 // SLC16A13 // solute carrier family 16, member 13 (monocarboxylic acid transporter 13) // 17p13.1 // 201232 /// ENST00000308027 // SLC16A13 // solute carrier family 16, member 13 (monocarboxylic acid transporter 13) // 17p13.1 // 201232 /// BC142618 // SLC16A13 // solute carrier family 16, member 13 (monocarboxylic acid transporter 13) // 17p13.1 // 201232
2427688	-1.61714	0.00472063	0.034219	chr1	-	main	NM_018372 // C1orf103 // chromosome 1 open reading frame 103 // 1p13.3 // 55791 /// NM_001006945 // C1orf103 // chromosome 1 open reading frame 103 // 1p13.3 // 55791 /// ENST00000369763 // C1orf103 // chromosome 1 open reading frame 103 // 1p13.3 // 55791 /// ENST00000443367 // C1orf103 // chromosome 1 open reading frame 103 // 1p13.3 // 55791 /// AY190122 // C1orf103 // chromosome 1 open readin…
3908963	-1.61659	0.000184573	0.00606767	chr20	-	main	NM_004776 // B4GALT5 // UDP-Gal:betaGlcNAc beta 1,4- galactosyltransferase, polypeptide 5 // 20q13.1-q13.2 // 9334 /// ENST00000371711 // B4GALT5 // UDP-Gal:betaGlcNAc beta 1,4- galactosyltransferase, polypeptide 5 // 20q13.1-q13.2 // 9334 /// AB004550 // B4GALT5 // UDP-Gal:betaGlcNAc beta 1,4- galactosyltransferase, polypeptide 5 // 20q13.1-q13.2 // 9334
3367965	-1.61626	0.037391	0.104099	chr11	-	main	NM_144981 // IMMP1L // IMP1 inner mitochondrial membrane peptidase-like (S. cerevisiae) // 11p13 // 196294 /// NM_181706 // DNAJC24 // DnaJ (Hsp40) homolog, subfamily C, member 24 // 11p13 // 120526 /// ENST00000278200 // IMMP1L // IMP1 inner mitochondrial membrane peptidase-like (S. cerevisiae) // 11p13 // 196294 /// ENST00000395949 // DNAJC24 // DnaJ (Hsp40) homolog, subfamily C, member 24 // 1…
2533493	-1.61622	5.41e-06	0.000744632	chr2	+	main	NM_014521 // SH3BP4 // SH3-domain binding protein 4 // 2q37.1-q37.2 // 23677 /// ENST00000409212 // SH3BP4 // SH3-domain binding protein 4 // 2q37.1-q37.2 // 23677 /// ENST00000392011 // SH3BP4 // SH3-domain binding protein 4 // 2q37.1-q37.2 // 23677 /// ENST00000344528 // SH3BP4 // SH3-domain binding protein 4 // 2q37.1-q37.2 // 23677 /// AF147747 // SH3BP4 // SH3-domain binding protein 4 // 2q3…
3285926	-1.61618	0.00366192	0.0300335	chr10	-	main	NR_026777 // ZNF37BP // zinc finger protein 37B, pseudogene // 10q11.21 // 100129482 /// NM_006955 // ZNF33B // zinc finger protein 33B // 10q11.2 // 7582 /// AK304306 // ZNF33B // zinc finger protein 33B // 10q11.2 // 7582 /// NR_024380 // LOC441666 // zinc finger protein 91 pseudogene // 10q11.21 // 441666 /// ENST00000416780 // ZNF33B // zinc finger protein 33B // 10q11.2 // 7582 /// ENST00000…
3591704	-1.61598	0.0320171	0.0943664	chr15	+	main	NM_024908 // WDR76 // WD repeat domain 76 // 15q15.3 // 79968 /// NM_001167941 // WDR76 // WD repeat domain 76 // 15q15.3 // 79968 /// ENST00000263795 // WDR76 // WD repeat domain 76 // 15q15.3 // 79968 /// EF011624 // WDR76 // WD repeat domain 76 // 15q15.3 // 79968
3958321	-1.61568	0.0476443	0.121452	---	---	normgene->intron	---
2867443	-1.61546	0.000137698	0.0050541	chr5	-	main	NM_024717 // MCTP1 // multiple C2 domains, transmembrane 1 // 5q15 // 79772 /// NM_001002796 // MCTP1 // multiple C2 domains, transmembrane 1 // 5q15 // 79772 /// ENST00000515393 // MCTP1 // multiple C2 domains, transmembrane 1 // 5q15 // 79772 /// ENST00000312216 // MCTP1 // multiple C2 domains, transmembrane 1 // 5q15 // 79772 /// AY656715 // MCTP1 // multiple C2 domains, transmembrane 1 // 5q1…
3696666	-1.61544	0.00303038	0.0274492	chr16	-	main	NM_000903 // NQO1 // NAD(P)H dehydrogenase, quinone 1 // 16q22.1 // 1728 /// NM_001025433 // NQO1 // NAD(P)H dehydrogenase, quinone 1 // 16q22.1 // 1728 /// NM_001025434 // NQO1 // NAD(P)H dehydrogenase, quinone 1 // 16q22.1 // 1728 /// NM_138714 // NFAT5 // nuclear factor of activated T-cells 5, tonicity-responsive // 16q22.1 // 10725 /// NM_138713 // NFAT5 // nuclear factor of activated T-cells…
3821479	-1.61395	0.0402364	0.109258	chr19	+	main	NM_152262 // ZNF439 // zinc finger protein 439 // 19p13.2 // 90594 /// NM_144566 // ZNF700 // zinc finger protein 700 // 19p13.2 // 90592 /// NM_144566 // ZNF700 // zinc finger protein 700 // 19p13.2 // 90592 /// ENST00000304030 // ZNF439 // zinc finger protein 439 // 19p13.2 // 90594 /// ENST00000254321 // ZNF700 // zinc finger protein 700 // 19p13.2 // 90592 /// ENST00000254321 // ZNF700 // zin…
3250237	-1.61363	0.000365745	0.00942672	chr10	+	main	NM_025130 // HKDC1 // hexokinase domain containing 1 // 10q22.1 // 80201 /// ENST00000354624 // HKDC1 // hexokinase domain containing 1 // 10q22.1 // 80201 /// AK291024 // HKDC1 // hexokinase domain containing 1 // 10q22.1 // 80201 /// ENST00000395086 // HKDC1 // hexokinase domain containing 1 // 10q22.1 // 80201 /// ENST00000395087 // HKDC1 // hexokinase domain containing 1 // 10q22.1 // 80201
3243262	-1.61272	0.0183967	0.068702	chr10	+	main	NR_003086 // HSD17B7P2 // hydroxysteroid (17-beta) dehydrogenase 7 pseudogene 2 // 10p11.1 // 158160 /// NM_016371 // HSD17B7 // hydroxysteroid (17-beta) dehydrogenase 7 // 1q23 // 51478 /// ENST00000254521 // HSD17B7 // hydroxysteroid (17-beta) dehydrogenase 7 // 1q23 // 51478 /// AF165514 // HSD17B7P2 // hydroxysteroid (17-beta) dehydrogenase 7 pseudogene 2 // 10p11.1 // 158160 /// AY871271 // …
2899413	-1.6126	0.00260793	0.0255352	chr6	+	main	NM_006994 // BTN3A3 // butyrophilin, subfamily 3, member A3 // 6p21.3 // 10384 /// NM_197974 // BTN3A3 // butyrophilin, subfamily 3, member A3 // 6p21.3 // 10384 /// ENST00000244519 // BTN3A3 // butyrophilin, subfamily 3, member A3 // 6p21.3 // 10384 /// ENST00000361232 // BTN3A3 // butyrophilin, subfamily 3, member A3 // 6p21.3 // 10384 /// BC015815 // BTN3A3 // butyrophilin, subfamily 3, member…
2695941	-1.61201	0.00152396	0.0196392	chr3	-	main	NM_007027 // TOPBP1 // topoisomerase (DNA) II binding protein 1 // 3q22.1 // 11073 /// ENST00000260810 // TOPBP1 // topoisomerase (DNA) II binding protein 1 // 3q22.1 // 11073 /// BC151237 // TOPBP1 // topoisomerase (DNA) II binding protein 1 // 3q22.1 // 11073
3275141	-1.61171	0.000688731	0.0129062	---	---	normgene->exon	---
2436754	-1.61159	1.35e-05	0.00129277	chr1	-	main	NM_001111 // ADAR // adenosine deaminase, RNA-specific // 1q21.1-q21.2 // 103 /// NM_015840 // ADAR // adenosine deaminase, RNA-specific // 1q21.1-q21.2 // 103 /// NM_001025107 // ADAR // adenosine deaminase, RNA-specific // 1q21.1-q21.2 // 103 /// NM_015841 // ADAR // adenosine deaminase, RNA-specific // 1q21.1-q21.2 // 103 /// NM_001193495 // ADAR // adenosine deaminase, RNA-specific // 1q21.1-…
3041519	-1.61152	0.0280601	0.0873966	chr7	-	main	NM_013293 // TRA2A // transformer 2 alpha homolog (Drosophila) // 7p15.3 // 29896 /// ENST00000297071 // TRA2A // transformer 2 alpha homolog (Drosophila) // 7p15.3 // 29896 /// AK298815 // TRA2A // transformer 2 alpha homolog (Drosophila) // 7p15.3 // 29896 /// ENST00000448549 // TRA2A // transformer 2 alpha homolog (Drosophila) // 7p15.3 // 29896
3257268	-1.61143	0.00409133	0.0317461	chr10	+	main	NM_012420 // IFIT5 // interferon-induced protein with tetratricopeptide repeats 5 // 10q23.31 // 24138 /// ENST00000371795 // IFIT5 // interferon-induced protein with tetratricopeptide repeats 5 // 10q23.31 // 24138 /// U34605 // IFIT5 // interferon-induced protein with tetratricopeptide repeats 5 // 10q23.31 // 24138 /// ENST00000416601 // IFIT5 // interferon-induced protein with tetratricopepti…
3168385	-1.6112	0.00293201	0.0269997	chr9	+	main	NM_022343 // GLIPR2 // GLI pathogenesis-related 2 // 9p13.3 // 152007 /// ENST00000377960 // GLIPR2 // GLI pathogenesis-related 2 // 9p13.3 // 152007 /// AK091288 // GLIPR2 // GLI pathogenesis-related 2 // 9p13.3 // 152007 /// ENST00000396613 // GLIPR2 // GLI pathogenesis-related 2 // 9p13.3 // 152007 /// ENST00000377949 // GLIPR2 // GLI pathogenesis-related 2 // 9p13.3 // 152007 /// ENST00000377…
3134013	-1.61118	0.010716	0.0514103	chr8	-	main	NM_005195 // CEBPD // CCAAT/enhancer binding protein (C/EBP), delta // 8p11.2-p11.1 // 1052 /// ENST00000408965 // CEBPD // CCAAT/enhancer binding protein (C/EBP), delta // 8p11.2-p11.1 // 1052 /// BC094715 // CEBPD // CCAAT/enhancer binding protein (C/EBP), delta // 8p11.2-p11.1 // 1052
3472274	-1.61073	0.000134811	0.00499685	chr12	-	main	NM_138451 // IQCD // IQ motif containing D // 12q24.13 // 115811 /// ENST00000299732 // IQCD // IQ motif containing D // 12q24.13 // 115811 /// BC013151 // IQCD // IQ motif containing D // 12q24.13 // 115811 /// ENST00000416617 // IQCD // IQ motif containing D // 12q24.13 // 115811 /// ENST00000392574 // IQCD // IQ motif containing D // 12q24.13 // 115811
2692816	-1.61067	0.000479137	0.0107076	chr3	-	main	NM_002213 // ITGB5 // integrin, beta 5 // 3q21.2 // 3693 /// ENST00000296181 // ITGB5 // integrin, beta 5 // 3q21.2 // 3693 /// BC006541 // ITGB5 // integrin, beta 5 // 3q21.2 // 3693 /// ENST00000465464 // ITGB5 // integrin, beta 5 // 3q21.2 // 3693 /// ENST00000483168 // ITGB5 // integrin, beta 5 // 3q21.2 // 3693
2783316	-1.61064	1.78e-05	0.00146836	chr4	-	main	NM_014822 // SEC24D // SEC24 family, member D (S. cerevisiae) // 4q26 // 9871 /// ENST00000280551 // SEC24D // SEC24 family, member D (S. cerevisiae) // 4q26 // 9871 /// BC035761 // SEC24D // SEC24 family, member D (S. cerevisiae) // 4q26 // 9871 /// ENST00000429811 // SEC24D // SEC24 family, member D (S. cerevisiae) // 4q26 // 9871 /// ENST00000379735 // SEC24D // SEC24 family, member D (S. cere…
3114832	-1.61	6.47e-05	0.00319164	chr8	+	main	NM_003129 // SQLE // squalene epoxidase // 8q24.1 // 6713 /// ENST00000265896 // SQLE // squalene epoxidase // 8q24.1 // 6713 /// D78130 // SQLE // squalene epoxidase // 8q24.1 // 6713
2503109	-1.60914	1.64e-07	0.000109357	chr2	+	main	NM_020909 // EPB41L5 // erythrocyte membrane protein band 4.1 like 5 // 2q14.2 // 57669 /// NM_001184937 // EPB41L5 // erythrocyte membrane protein band 4.1 like 5 // 2q14.2 // 57669 /// NM_001184938 // EPB41L5 // erythrocyte membrane protein band 4.1 like 5 // 2q14.2 // 57669 /// NM_001184939 // EPB41L5 // erythrocyte membrane protein band 4.1 like 5 // 2q14.2 // 57669 /// ENST00000263713 // EPB…
3042610	-1.60911	7.33e-05	0.00344805	chr7	-	main	NM_003930 // SKAP2 // src kinase associated phosphoprotein 2 // 7p15.2 // 8935 /// ENST00000345317 // SKAP2 // src kinase associated phosphoprotein 2 // 7p15.2 // 8935 /// BC036044 // SKAP2 // src kinase associated phosphoprotein 2 // 7p15.2 // 8935 /// ENST00000432747 // SKAP2 // src kinase associated phosphoprotein 2 // 7p15.2 // 8935
2931683	-1.60887	2.05e-05	0.00155877	chr6	+	main	AK298490 // C6orf211 // chromosome 6 open reading frame 211 // 6q25.1 // 79624 /// BC011348 // C6orf211 // chromosome 6 open reading frame 211 // 6q25.1 // 79624 /// AJ420548 // C6orf211 // chromosome 6 open reading frame 211 // 6q25.1 // 79624 /// ENST00000367294 // C6orf211 // chromosome 6 open reading frame 211 // 6q25.1 // 79624 /// AK022972 // C6orf211 // chromosome 6 open reading frame 211 …
2402459	-1.60872	4.46e-05	0.0025103	chr1	-	main	NM_203401 // STMN1 // stathmin 1 // 1p36.11 // 3925 /// NM_005563 // STMN1 // stathmin 1 // 1p36.11 // 3925 /// NM_203399 // STMN1 // stathmin 1 // 1p36.11 // 3925 /// NM_001145454 // STMN1 // stathmin 1 // 1p36.11 // 3925 /// ENST00000399728 // STMN1 // stathmin 1 // 1p36.11 // 3925 /// ENST00000455785 // STMN1 // stathmin 1 // 1p36.11 // 3925 /// ENST00000357865 // STMN1 // stathmin 1 // 1p36.1…
3699080	-1.60855	0.000900763	0.0150544	chr16	-	main	NM_152649 // MLKL // mixed lineage kinase domain-like // 16q23.1 // 197259 /// NM_001142497 // MLKL // mixed lineage kinase domain-like // 16q23.1 // 197259 /// ENST00000308807 // MLKL // mixed lineage kinase domain-like // 16q23.1 // 197259 /// ENST00000306247 // MLKL // mixed lineage kinase domain-like // 16q23.1 // 197259 /// AK122998 // MLKL // mixed lineage kinase domain-like // 16q23.1 // 1…
2960955	-1.60847	0.000361123	0.00932945	chr6	-	main	NM_012434 // SLC17A5 // solute carrier family 17 (anion/sugar transporter), member 5 // 6q14-q15 // 26503 /// ENST00000355773 // SLC17A5 // solute carrier family 17 (anion/sugar transporter), member 5 // 6q14-q15 // 26503 /// BC020961 // SLC17A5 // solute carrier family 17 (anion/sugar transporter), member 5 // 6q14-q15 // 26503 /// ENST00000393019 // SLC17A5 // solute carrier family 17 (anion/su…
2594089	-1.60826	2.45e-05	0.00171988	chr2	-	main	NM_001172509 // SATB2 // SATB homeobox 2 // 2q33 // 23314 /// NM_015265 // SATB2 // SATB homeobox 2 // 2q33 // 23314 /// NM_001172517 // SATB2 // SATB homeobox 2 // 2q33 // 23314 /// ENST00000417098 // SATB2 // SATB homeobox 2 // 2q33 // 23314 /// ENST00000260926 // SATB2 // SATB homeobox 2 // 2q33 // 23314 /// ENST00000420360 // SATB2 // SATB homeobox 2 // 2q33 // 23314 /// ENST00000457245 // SA…
3161167	-1.60807	0.00295317	0.027073	chr9	+	main	NM_020829 // KIAA1432 // KIAA1432 // 9p24.1 // 57589 /// NM_001135920 // KIAA1432 // KIAA1432 // 9p24.1 // 57589 /// ENST00000418622 // KIAA1432 // KIAA1432 // 9p24.1 // 57589 /// ENST00000381532 // KIAA1432 // KIAA1432 // 9p24.1 // 57589 /// AB205401 // KIAA1432 // KIAA1432 // 9p24.1 // 57589 /// ENST00000414202 // KIAA1432 // KIAA1432 // 9p24.1 // 57589 /// ENST00000251879 // KIAA1432 // KIAA14…
2476116	-1.60804	0.0105538	0.0509903	chr2	+	main	NM_001193513 // SLC30A6 // solute carrier family 30 (zinc transporter), member 6 // 2p22.3 // 55676 /// NM_017964 // SLC30A6 // solute carrier family 30 (zinc transporter), member 6 // 2p22.3 // 55676 /// NM_001193514 // SLC30A6 // solute carrier family 30 (zinc transporter), member 6 // 2p22.3 // 55676 /// NM_001193515 // SLC30A6 // solute carrier family 30 (zinc transporter), member 6 // 2p22.3…
2524653	-1.60764	8.35e-06	0.000933253	chr2	+	main	NM_003812 // ADAM23 // ADAM metallopeptidase domain 23 // 2q33 // 8745 /// ENST00000264377 // ADAM23 // ADAM metallopeptidase domain 23 // 2q33 // 8745 /// AJ005580 // ADAM23 // ADAM metallopeptidase domain 23 // 2q33 // 8745 /// ENST00000374416 // ADAM23 // ADAM metallopeptidase domain 23 // 2q33 // 8745 /// ENST00000374415 // ADAM23 // ADAM metallopeptidase domain 23 // 2q33 // 8745 /// ENST000…
2945677	-1.60755	0.00161259	0.0201104	chr6	-	main	NM_030939 // C6orf62 // chromosome 6 open reading frame 62 // 6p22.3 // 81688 /// ENST00000378119 // C6orf62 // chromosome 6 open reading frame 62 // 6p22.3 // 81688 /// BC047866 // C6orf62 // chromosome 6 open reading frame 62 // 6p22.3 // 81688 /// ENST00000378102 // C6orf62 // chromosome 6 open reading frame 62 // 6p22.3 // 81688
3107828	-1.60741	0.0322216	0.0946903	chr8	+	main	NM_024613 // PLEKHF2 // pleckstrin homology domain containing, family F (with FYVE domain) member 2 // 8q22.1 // 79666 /// ENST00000315367 // PLEKHF2 // pleckstrin homology domain containing, family F (with FYVE domain) member 2 // 8q22.1 // 79666 /// BC011806 // PLEKHF2 // pleckstrin homology domain containing, family F (with FYVE domain) member 2 // 8q22.1 // 79666
2866590	-1.60738	0.00270469	0.025929	chr5	-	main	NM_198273 // LYSMD3 // LysM, putative peptidoglycan-binding, domain containing 3 // 5q14.3 // 116068 /// ENST00000315948 // LYSMD3 // LysM, putative peptidoglycan-binding, domain containing 3 // 5q14.3 // 116068 /// BC136740 // LYSMD3 // LysM, putative peptidoglycan-binding, domain containing 3 // 5q14.3 // 116068 /// BC136741 // LYSMD3 // LysM, putative peptidoglycan-binding, domain containing 3…
2926323	-1.60693	0.00076584	0.0137271	chr6	+	main	NM_004100 // EYA4 // eyes absent homolog 4 (Drosophila) // 6q23 // 2070 /// NM_172105 // EYA4 // eyes absent homolog 4 (Drosophila) // 6q23 // 2070 /// NM_172103 // EYA4 // eyes absent homolog 4 (Drosophila) // 6q23 // 2070 /// ENST00000355167 // EYA4 // eyes absent homolog 4 (Drosophila) // 6q23 // 2070 /// ENST00000367895 // EYA4 // eyes absent homolog 4 (Drosophila) // 6q23 // 2070 /// ENST000…
3302990	-1.60645	0.00895639	0.0469826	chr10	-	main	NM_002079 // GOT1 // glutamic-oxaloacetic transaminase 1, soluble (aspartate aminotransferase 1) // 10q24.1-q25.1 // 2805 /// ENST00000370508 // GOT1 // glutamic-oxaloacetic transaminase 1, soluble (aspartate aminotransferase 1) // 10q24.1-q25.1 // 2805 /// M37400 // GOT1 // glutamic-oxaloacetic transaminase 1, soluble (aspartate aminotransferase 1) // 10q24.1-q25.1 // 2805
2854737	-1.60623	0.000138464	0.00506851	chr5	-	main	NM_206907 // PRKAA1 // protein kinase, AMP-activated, alpha 1 catalytic subunit // 5p12 // 5562 /// NM_006251 // PRKAA1 // protein kinase, AMP-activated, alpha 1 catalytic subunit // 5p12 // 5562 /// ENST00000397128 // PRKAA1 // protein kinase, AMP-activated, alpha 1 catalytic subunit // 5p12 // 5562 /// ENST00000354209 // PRKAA1 // protein kinase, AMP-activated, alpha 1 catalytic subunit // 5p12…
2957499	-1.60586	3.87e-05	0.00228117	chr6	-	main	NM_016513 // ICK // intestinal cell (MAK-like) kinase // 6p12.1 // 22858 /// NM_014920 // ICK // intestinal cell (MAK-like) kinase // 6p12.1 // 22858 /// ENST00000356971 // ICK // intestinal cell (MAK-like) kinase // 6p12.1 // 22858 /// ENST00000350082 // ICK // intestinal cell (MAK-like) kinase // 6p12.1 // 22858 /// BC152464 // ICK // intestinal cell (MAK-like) kinase // 6p12.1 // 22858
2475209	-1.60563	2.68e-05	0.00179066	chr2	+	main	NM_002709 // PPP1CB // protein phosphatase 1, catalytic subunit, beta isozyme // 2p23 // 5500 /// NM_206876 // PPP1CB // protein phosphatase 1, catalytic subunit, beta isozyme // 2p23 // 5500 /// ENST00000395366 // PPP1CB // protein phosphatase 1, catalytic subunit, beta isozyme // 2p23 // 5500 /// ENST00000358506 // PPP1CB // protein phosphatase 1, catalytic subunit, beta isozyme // 2p23 // 5500…
2548500	-1.60541	0.00216846	0.0233056	chr2	-	main	NM_005813 // PRKD3 // protein kinase D3 // 2p21 // 23683 /// ENST00000379066 // PRKD3 // protein kinase D3 // 2p21 // 23683 /// ENST00000234179 // PRKD3 // protein kinase D3 // 2p21 // 23683 /// AB015982 // PRKD3 // protein kinase D3 // 2p21 // 23683
3927226	-1.60536	0.00078695	0.0139241	chr21	-	main	NM_000484 // APP // amyloid beta (A4) precursor protein // 21q21.2|21q21.3 // 351 /// NM_201413 // APP // amyloid beta (A4) precursor protein // 21q21.2|21q21.3 // 351 /// NM_001136130 // APP // amyloid beta (A4) precursor protein // 21q21.2|21q21.3 // 351 /// NM_201414 // APP // amyloid beta (A4) precursor protein // 21q21.2|21q21.3 // 351 /// NM_001136129 // APP // amyloid beta (A4) precursor p…
2876257	-1.60498	0.00714607	0.041704	chr5	-	main	NM_001033503 // SAR1B // SAR1 homolog B (S. cerevisiae) // 5q31.1 // 51128 /// NM_016103 // SAR1B // SAR1 homolog B (S. cerevisiae) // 5q31.1 // 51128 /// ENST00000402673 // SAR1B // SAR1 homolog B (S. cerevisiae) // 5q31.1 // 51128 /// ENST00000282606 // SAR1B // SAR1 homolog B (S. cerevisiae) // 5q31.1 // 51128 /// ENST00000394992 // SAR1B // SAR1 homolog B (S. cerevisiae) // 5q31.1 // 51128 //…
3770632	-1.60409	0.0196544	0.0712356	chr17	-	main	NM_006937 // SUMO2 // SMT3 suppressor of mif two 3 homolog 2 (S. cerevisiae) // 17q25.1 // 6613 /// NM_001005849 // SUMO2 // SMT3 suppressor of mif two 3 homolog 2 (S. cerevisiae) // 17q25.1 // 6613 /// ENST00000420826 // SUMO2 // SMT3 suppressor of mif two 3 homolog 2 (S. cerevisiae) // 17q25.1 // 6613 /// ENST00000314523 // SUMO2 // SMT3 suppressor of mif two 3 homolog 2 (S. cerevisiae) // 17q2…
4017810	-1.60392	0.00162042	0.0201616	chrX	-	main	NM_022977 // ACSL4 // acyl-CoA synthetase long-chain family member 4 // Xq22.3-q23 // 2182 /// NM_004458 // ACSL4 // acyl-CoA synthetase long-chain family member 4 // Xq22.3-q23 // 2182 /// ENST00000340800 // ACSL4 // acyl-CoA synthetase long-chain family member 4 // Xq22.3-q23 // 2182 /// ENST00000469796 // ACSL4 // acyl-CoA synthetase long-chain family member 4 // Xq22.3-q23 // 2182 /// ENST000…
3624145	-1.60363	0.00126109	0.0180203	chr15	-	main	NM_001174116 // DMXL2 // Dmx-like 2 // 15q21.2 // 23312 /// NM_015263 // DMXL2 // Dmx-like 2 // 15q21.2 // 23312 /// NM_001174117 // DMXL2 // Dmx-like 2 // 15q21.2 // 23312 /// ENST00000251076 // DMXL2 // Dmx-like 2 // 15q21.2 // 23312 /// ENST00000449909 // DMXL2 // Dmx-like 2 // 15q21.2 // 23312 /// AF389880 // DMXL2 // Dmx-like 2 // 15q21.2 // 23312 /// ENST00000436119 // DMXL2 // Dmx-like 2 /…
2926476	-1.60334	0.00881681	0.0465165	chr6	+	main	NM_004865 // TBPL1 // TBP-like 1 // 6q22.1-q22.3 // 9519 /// ENST00000237264 // TBPL1 // TBP-like 1 // 6q22.1-q22.3 // 9519 /// AF136570 // TBPL1 // TBP-like 1 // 6q22.1-q22.3 // 9519 /// ENST00000367871 // TBPL1 // TBP-like 1 // 6q22.1-q22.3 // 9519 /// AL833602 // SLC2A12 // solute carrier family 2 (facilitated glucose transporter), member 12 // 6q23.2 // 154091 /// ENST00000416965 // TBPL1 // …
2325479	-1.60277	0.00026655	0.00768942	chr1	+	main	NM_013441 // RCAN3 // RCAN family member 3 // 1p35.3-p33 // 11123 /// ENST00000374395 // RCAN3 // RCAN family member 3 // 1p35.3-p33 // 11123 /// BC035854 // RCAN3 // RCAN family member 3 // 1p35.3-p33 // 11123 /// AF176116 // RCAN3 // RCAN family member 3 // 1p35.3-p33 // 11123 /// EF431960 // RCAN3 // RCAN family member 3 // 1p35.3-p33 // 11123 /// EF529733 // RCAN3 // RCAN family member 3 // 1…
3769779	-1.60263	2.19e-05	0.00163925	chr17	-	main	NM_001159770 // SLC39A11 // solute carrier family 39 (metal ion transporter), member 11 // 17q21.31 // 201266 /// NM_139177 // SLC39A11 // solute carrier family 39 (metal ion transporter), member 11 // 17q21.31 // 201266 /// ENST00000255559 // SLC39A11 // solute carrier family 39 (metal ion transporter), member 11 // 17q21.31 // 201266 /// BC035631 // SLC39A11 // solute carrier family 39 (metal i…
2420642	-1.60244	0.000430597	0.0101043	chr1	-	main	NM_153259 // MCOLN2 // mucolipin 2 // 1p22 // 255231 /// ENST00000370608 // MCOLN2 // mucolipin 2 // 1p22 // 255231 /// BC104891 // MCOLN2 // mucolipin 2 // 1p22 // 255231 /// ENST00000284027 // MCOLN2 // mucolipin 2 // 1p22 // 255231
3767531	-1.6021	0.0367015	0.103013	chr17	-	main	NM_145036 // CCDC46 // coiled-coil domain containing 46 // 17q24.1 // 201134 /// NM_001037325 // CCDC46 // coiled-coil domain containing 46 // 17q24.1 // 201134 /// ENST00000392769 // CCDC46 // coiled-coil domain containing 46 // 17q24.1 // 201134 /// ENST00000317442 // CCDC46 // coiled-coil domain containing 46 // 17q24.1 // 201134 /// AK299075 // CCDC46 // coiled-coil domain containing 46 // 17…
2820865	-1.60203	0.000741092	0.013401	chr5	+	main	NM_198150 // ARSK // arylsulfatase family, member K // 5q15 // 153642 /// ENST00000380009 // ARSK // arylsulfatase family, member K // 5q15 // 153642 /// AK303855 // ARSK // arylsulfatase family, member K // 5q15 // 153642 /// ENST00000513814 // ARSK // arylsulfatase family, member K // 5q15 // 153642 /// ENST00000504873 // ARSK // arylsulfatase family, member K // 5q15 // 153642 /// ENST00000358…
2724154	-1.60198	0.000873145	0.0147951	chr4	+	main	NM_015990 // KLHL5 // kelch-like 5 (Drosophila) // 4p14 // 51088 /// NM_199039 // KLHL5 // kelch-like 5 (Drosophila) // 4p14 // 51088 /// NM_001007075 // KLHL5 // kelch-like 5 (Drosophila) // 4p14 // 51088 /// NM_001171654 // KLHL5 // kelch-like 5 (Drosophila) // 4p14 // 51088 /// ENST00000504108 // KLHL5 // kelch-like 5 (Drosophila) // 4p14 // 51088 /// AK289785 // KLHL5 // kelch-like 5 (Drosoph…
2809245	-1.60141	0.011686	0.053534	chr5	+	main	NM_002203 // ITGA2 // integrin, alpha 2 (CD49B, alpha 2 subunit of VLA-2 receptor) // 5q11.2 // 3673 /// ENST00000296585 // ITGA2 // integrin, alpha 2 (CD49B, alpha 2 subunit of VLA-2 receptor) // 5q11.2 // 3673 /// ENST00000509960 // ITGA2 // integrin, alpha 2 (CD49B, alpha 2 subunit of VLA-2 receptor) // 5q11.2 // 3673 /// ENST00000503810 // ITGA2 // integrin, alpha 2 (CD49B, alpha 2 subunit of…
2450865	-1.6014	8.99e-05	0.00388857	chr1	-	main	NM_004078 // CSRP1 // cysteine and glycine-rich protein 1 // 1q32 // 1465 /// NM_001193571 // CSRP1 // cysteine and glycine-rich protein 1 // 1q32 // 1465 /// NM_001193570 // CSRP1 // cysteine and glycine-rich protein 1 // 1q32 // 1465 /// NM_001193572 // CSRP1 // cysteine and glycine-rich protein 1 // 1q32 // 1465 /// ENST00000367306 // CSRP1 // cysteine and glycine-rich protein 1 // 1q32 // 146…
2598496	-1.60094	2.32e-05	0.00166832	chr2	-	main	NM_018000 // MREG // melanoregulin // 2q35 // 55686 /// ENST00000423087 // MREG // melanoregulin // 2q35 // 55686 /// ENST00000263268 // MREG // melanoregulin // 2q35 // 55686 /// BC082990 // MREG // melanoregulin // 2q35 // 55686 /// AK296208 // PECR // peroxisomal trans-2-enoyl-CoA reductase // 2q35 // 55825 /// ENST00000236976 // MREG // melanoregulin // 2q35 // 55686 /// ENST00000442122 // PE…
2318849	-1.60055	0.0408163	0.110234	---	---	normgene->intron	---
3749576	-1.60054	0.00754936	0.042805	---	---	normgene->intron	---
2420521	-1.60022	0.000215702	0.00673449	chr1	-	main	NM_001166417 // SSX2IP // synovial sarcoma, X breakpoint 2 interacting protein // 1p22.3 // 117178 /// NM_014021 // SSX2IP // synovial sarcoma, X breakpoint 2 interacting protein // 1p22.3 // 117178 /// NM_001166293 // SSX2IP // synovial sarcoma, X breakpoint 2 interacting protein // 1p22.3 // 117178 /// NM_001166295 // SSX2IP // synovial sarcoma, X breakpoint 2 interacting protein // 1p22.3 // 1…
2739755	-1.60021	0.00682195	0.0407333	chr4	+	main	NM_018569 // AP1AR // adaptor-related protein complex 1 associated regulatory protein // 4q25 // 55435 /// NM_001128426 // AP1AR // adaptor-related protein complex 1 associated regulatory protein // 4q25 // 55435 /// ENST00000274000 // AP1AR // adaptor-related protein complex 1 associated regulatory protein // 4q25 // 55435 /// ENST00000309703 // AP1AR // adaptor-related protein complex 1 associa…
3693511	-1.59994	0.000513145	0.0111279	chr16	-	main	NM_013242 // C16orf80 // chromosome 16 open reading frame 80 // 16q21 // 29105 /// NM_017858 // TIPIN // TIMELESS interacting protein // 15q22.31 // 54962 /// ENST00000262498 // C16orf80 // chromosome 16 open reading frame 80 // 16q21 // 29105 /// AF093680 // C16orf80 // chromosome 16 open reading frame 80 // 16q21 // 29105 /// BC000870 // TIPIN // TIMELESS interacting protein // 15q22.31 // 54962
3453837	-1.59975	0.00641304	0.0395773	chr12	-	main	NM_006009 // TUBA1A // tubulin, alpha 1a // 12q13.12 // 7846 /// ENST00000301071 // TUBA1A // tubulin, alpha 1a // 12q13.12 // 7846 /// AF141347 // TUBA1A // tubulin, alpha 1a // 12q13.12 // 7846 /// AF081484 // TUBA1B // tubulin, alpha 1b // 12q13.12 // 10376
3354731	-1.59952	0.0120643	0.0543931	chr11	+	main	NM_004879 // EI24 // etoposide induced 2.4 mRNA // 11q24 // 9538 /// NM_001007277 // EI24 // etoposide induced 2.4 mRNA // 11q24 // 9538 /// ENST00000278903 // EI24 // etoposide induced 2.4 mRNA // 11q24 // 9538 /// ENST00000343678 // EI24 // etoposide induced 2.4 mRNA // 11q24 // 9538 /// BC002390 // EI24 // etoposide induced 2.4 mRNA // 11q24 // 9538
3414632	-1.59949	0.00340969	0.0290217	chr12	+	main	NM_173602 // DIP2B // DIP2 disco-interacting protein 2 homolog B (Drosophila) // 12q13.12 // 57609 /// ENST00000301180 // DIP2B // DIP2 disco-interacting protein 2 homolog B (Drosophila) // 12q13.12 // 57609 /// AK094890 // DIP2B // DIP2 disco-interacting protein 2 homolog B (Drosophila) // 12q13.12 // 57609
2934167	-1.59898	0.00215948	0.0232512	chr6	+	main	NM_014161 // MRPL18 // mitochondrial ribosomal protein L18 // 6q25.3 // 29074 /// ENST00000367034 // MRPL18 // mitochondrial ribosomal protein L18 // 6q25.3 // 29074 /// BC001623 // MRPL18 // mitochondrial ribosomal protein L18 // 6q25.3 // 29074
2702154	-1.59828	0.0115015	0.0533267	chr3	-	main	NM_007107 // SSR3 // signal sequence receptor, gamma (translocon-associated protein gamma) // 3q25.31 // 6747 /// ENST00000265044 // SSR3 // signal sequence receptor, gamma (translocon-associated protein gamma) // 3q25.31 // 6747 /// AF110647 // SSR3 // signal sequence receptor, gamma (translocon-associated protein gamma) // 3q25.31 // 6747
3060051	-1.59825	0.000280442	0.00797521	chr7	-	main	NM_024315 // C7orf23 // chromosome 7 open reading frame 23 // 7q21.1-q21.2 // 79161 /// NM_021145 // DMTF1 // cyclin D binding myb-like transcription factor 1 // 7q21 // 9988 /// NM_001142327 // DMTF1 // cyclin D binding myb-like transcription factor 1 // 7q21 // 9988 /// NM_001142326 // DMTF1 // cyclin D binding myb-like transcription factor 1 // 7q21 // 9988 /// NR_024549 // DMTF1 // cyclin D b…
3869650	-1.59825	0.0218282	0.0756363	chr19	-	main	NM_001105549 // ZNF83 // zinc finger protein 83 // 19q13.3 // 55769 /// NM_001105551 // ZNF83 // zinc finger protein 83 // 19q13.3 // 55769 /// NM_001105550 // ZNF83 // zinc finger protein 83 // 19q13.3 // 55769 /// NM_001105553 // ZNF83 // zinc finger protein 83 // 19q13.3 // 55769 /// NR_003936 // ZNF83 // zinc finger protein 83 // 19q13.3 // 55769 /// NM_001105552 // ZNF83 // zinc finger prote…
3625761	-1.59789	0.0121409	0.0545301	chr15	-	main	NM_018365 // MNS1 // meiosis-specific nuclear structural 1 // 15q21.3 // 55329 /// ENST00000260453 // MNS1 // meiosis-specific nuclear structural 1 // 15q21.3 // 55329 /// BC034991 // MNS1 // meiosis-specific nuclear structural 1 // 15q21.3 // 55329
3565361	-1.59739	0.00245712	0.0249578	chr14	-	main	NM_004124 // GMFB // glia maturation factor, beta // 14q22.2 // 2764 /// ENST00000358056 // GMFB // glia maturation factor, beta // 14q22.2 // 2764 /// ENST00000401663 // GMFB // glia maturation factor, beta // 14q22.2 // 2764 /// BX647679 // GMFB // glia maturation factor, beta // 14q22.2 // 2764 /// ENST00000354747 // GMFB // glia maturation factor, beta // 14q22.2 // 2764
2811656	-1.59727	0.00907878	0.0472754	chr5	+	main	NM_001098511 // KIF2A // kinesin heavy chain member 2A // 5q12-q13 // 3796 /// NM_004520 // KIF2A // kinesin heavy chain member 2A // 5q12-q13 // 3796 /// ENST00000407818 // KIF2A // kinesin heavy chain member 2A // 5q12-q13 // 3796 /// ENST00000401507 // KIF2A // kinesin heavy chain member 2A // 5q12-q13 // 3796 /// EF560716 // KIF2A // kinesin heavy chain member 2A // 5q12-q13 // 3796 /// ENST0…
2624639	-1.59703	0.00309132	0.0277387	chr3	+	main	NM_018398 // CACNA2D3 // calcium channel, voltage-dependent, alpha 2/delta subunit 3 // 3p21.1 // 55799 /// ENST00000288197 // CACNA2D3 // calcium channel, voltage-dependent, alpha 2/delta subunit 3 // 3p21.1 // 55799 /// ENST00000474759 // CACNA2D3 // calcium channel, voltage-dependent, alpha 2/delta subunit 3 // 3p21.1 // 55799 /// BC137502 // CACNA2D3 // calcium channel, voltage-dependent, alp…
3969713	-1.59679	0.0207952	0.0736554	chrX	+	main	NM_152581 // MOSPD2 // motile sperm domain containing 2 // Xp22.2 // 158747 /// NM_001177475 // MOSPD2 // motile sperm domain containing 2 // Xp22.2 // 158747 /// ENST00000380492 // MOSPD2 // motile sperm domain containing 2 // Xp22.2 // 158747 /// BC030641 // MOSPD2 // motile sperm domain containing 2 // Xp22.2 // 158747
2861952	-1.59671	0.00196428	0.0221949	chr5	-	main	NM_015084 // MRPS27 // mitochondrial ribosomal protein S27 // 5q13.2 // 23107 /// ENST00000261413 // MRPS27 // mitochondrial ribosomal protein S27 // 5q13.2 // 23107 /// BC064902 // MRPS27 // mitochondrial ribosomal protein S27 // 5q13.2 // 23107 /// ENST00000513900 // MRPS27 // mitochondrial ribosomal protein S27 // 5q13.2 // 23107 /// ENST00000431255 // MRPS27 // mitochondrial ribosomal protein…
2707764	-1.59668	6.44e-06	0.000829379	chr3	-	main	NM_020640 // DCUN1D1 // DCN1, defective in cullin neddylation 1, domain containing 1 (S. cerevisiae) // 3q26.3 // 54165 /// ENST00000292782 // DCUN1D1 // DCN1, defective in cullin neddylation 1, domain containing 1 (S. cerevisiae) // 3q26.3 // 54165 /// AF292100 // DCUN1D1 // DCN1, defective in cullin neddylation 1, domain containing 1 (S. cerevisiae) // 3q26.3 // 54165 /// ENST00000458486 // DCU…
2616317	-1.59663	6.68e-06	0.000834961	chr3	+	main	NM_013374 // PDCD6IP // programmed cell death 6 interacting protein // 3p22.3 // 10015 /// NM_001162429 // PDCD6IP // programmed cell death 6 interacting protein // 3p22.3 // 10015 /// NR_027867 // PDCD6IP // programmed cell death 6 interacting protein // 3p22.3 // 10015 /// NR_027868 // PDCD6IP // programmed cell death 6 interacting protein // 3p22.3 // 10015 /// ENST00000457054 // PDCD6IP // pr…
2318455	-1.59564	0.000194592	0.0062845	chr1	+	main	NM_015215 // CAMTA1 // calmodulin binding transcription activator 1 // 1p36.31-p36.23 // 23261 /// NM_001195563 // CAMTA1 // calmodulin binding transcription activator 1 // 1p36.31-p36.23 // 23261 /// ENST00000303635 // CAMTA1 // calmodulin binding transcription activator 1 // 1p36.31-p36.23 // 23261 /// BC151835 // CAMTA1 // calmodulin binding transcription activator 1 // 1p36.31-p36.23 // 23261…
2699726	-1.59523	0.000219434	0.00680276	chr3	-	main	NM_021105 // PLSCR1 // phospholipid scramblase 1 // 3q23 // 5359 /// ENST00000342435 // PLSCR1 // phospholipid scramblase 1 // 3q23 // 5359 /// AB006746 // PLSCR1 // phospholipid scramblase 1 // 3q23 // 5359 /// AF098642 // PLSCR1 // phospholipid scramblase 1 // 3q23 // 5359 /// BC032718 // PLSCR1 // phospholipid scramblase 1 // 3q23 // 5359 /// BC021100 // PLSCR1 // phospholipid scramblase 1 // …
3577277	-1.59502	0.000209074	0.00660247	chr14	-	main	NM_001002860 // BTBD7 // BTB (POZ) domain containing 7 // 14q32.12 // 55727 /// NM_018167 // BTBD7 // BTB (POZ) domain containing 7 // 14q32.12 // 55727 /// ENST00000334746 // BTBD7 // BTB (POZ) domain containing 7 // 14q32.12 // 55727 /// ENST00000298896 // BTBD7 // BTB (POZ) domain containing 7 // 14q32.12 // 55727 /// AK291422 // BTBD7 // BTB (POZ) domain containing 7 // 14q32.12 // 55727 /// …
2334098	-1.59488	0.00413093	0.0318814	chr1	+	main	NM_006845 // KIF2C // kinesin family member 2C // 1p34.1 // 11004 /// ENST00000372224 // KIF2C // kinesin family member 2C // 1p34.1 // 11004 /// BC008764 // KIF2C // kinesin family member 2C // 1p34.1 // 11004 /// BC014924 // KIF2C // kinesin family member 2C // 1p34.1 // 11004 /// AK300756 // KIF2C // kinesin family member 2C // 1p34.1 // 11004 /// AB264115 // KIF2C // kinesin family member 2C …
3782166	-1.59455	0.0374342	0.104184	chr18	+	main	NM_018439 // IMPACT // Impact homolog (mouse) // 18q11.2-q12.1 // 55364 /// ENST00000284202 // IMPACT // Impact homolog (mouse) // 18q11.2-q12.1 // 55364 /// AB026264 // IMPACT // Impact homolog (mouse) // 18q11.2-q12.1 // 55364
3831588	-1.59437	0.000828951	0.0142994	chr19	+	main	NM_003419 // ZNF345 // zinc finger protein 345 // 19q13.12 // 25850 /// ENST00000299672 // ZNF345 // zinc finger protein 345 // 19q13.12 // 25850 /// AK094146 // ZNF345 // zinc finger protein 345 // 19q13.12 // 25850
3245682	-1.59352	0.0136298	0.0581742	chr10	+	main	NM_002750 // MAPK8 // mitogen-activated protein kinase 8 // 10q11.22 // 5599 /// NM_139049 // MAPK8 // mitogen-activated protein kinase 8 // 10q11.22 // 5599 /// NM_139046 // MAPK8 // mitogen-activated protein kinase 8 // 10q11.22 // 5599 /// NM_139047 // MAPK8 // mitogen-activated protein kinase 8 // 10q11.22 // 5599 /// ENST00000374189 // MAPK8 // mitogen-activated protein kinase 8 // 10q11.22 …
2349402	-1.593	0.0362969	0.102393	chr1	+	main	NM_020978 // AMY2B // amylase, alpha 2B (pancreatic) // 1p21 // 280 /// NM_004038 // AMY1A // amylase, alpha 1A (salivary) // 1p21 // 276 /// NM_001008221 // AMY1A // amylase, alpha 1A (salivary) // 1p21 // 276 /// NM_001008218 // AMY1B // amylase, alpha 1B (salivary) // 1p21 // 277 /// NM_001008219 // AMY1C // amylase, alpha 1C (salivary) // 1p21 // 278 /// NM_000699 // AMY2A // amylase, alpha 2…
3486807	-1.59299	0.0170465	0.0659075	chr13	+	main	NM_007187 // WBP4 // WW domain binding protein 4 (formin binding protein 21) // 13q14.11 // 11193 /// ENST00000379487 // WBP4 // WW domain binding protein 4 (formin binding protein 21) // 13q14.11 // 11193 /// AF071185 // WBP4 // WW domain binding protein 4 (formin binding protein 21) // 13q14.11 // 11193
3326842	-1.59255	2.26e-06	0.000500655	chr11	+	main	NM_017583 // TRIM44 // tripartite motif-containing 44 // 11p13 // 54765 /// ENST00000299413 // TRIM44 // tripartite motif-containing 44 // 11p13 // 54765 /// BC024031 // TRIM44 // tripartite motif-containing 44 // 11p13 // 54765 /// AK091052 // LOC283270 // hypothetical protein LOC283270 // 11p13 // 283270
3487095	-1.59249	0.00533338	0.0361766	chr13	+	main	NM_178009 // DGKH // diacylglycerol kinase, eta // 13q14.11 // 160851 /// NM_152910 // DGKH // diacylglycerol kinase, eta // 13q14.11 // 160851 /// ENST00000337343 // DGKH // diacylglycerol kinase, eta // 13q14.11 // 160851 /// ENST00000261491 // DGKH // diacylglycerol kinase, eta // 13q14.11 // 160851 /// AB078968 // DGKH // diacylglycerol kinase, eta // 13q14.11 // 160851 /// ENST00000379274 //…
3663055	-1.59211	0.000423131	0.0100164	chr16	+	main	NM_024598 // C16orf57 // chromosome 16 open reading frame 57 // 16q21 // 79650 /// NM_001195302 // C16orf57 // chromosome 16 open reading frame 57 // 16q21 // 79650 /// ENST00000219281 // C16orf57 // chromosome 16 open reading frame 57 // 16q21 // 79650 /// BC004415 // C16orf57 // chromosome 16 open reading frame 57 // 16q21 // 79650 /// ENST00000423271 // C16orf57 // chromosome 16 open reading f…
2518583	-1.59082	0.0123863	0.0551882	chr2	+	main	NM_018981 // DNAJC10 // DnaJ (Hsp40) homolog, subfamily C, member 10 // 2q32.1 // 54431 /// ENST00000264065 // DNAJC10 // DnaJ (Hsp40) homolog, subfamily C, member 10 // 2q32.1 // 54431 /// AL832632 // DNAJC10 // DnaJ (Hsp40) homolog, subfamily C, member 10 // 2q32.1 // 54431 /// ENST00000392392 // DNAJC10 // DnaJ (Hsp40) homolog, subfamily C, member 10 // 2q32.1 // 54431 /// ENST00000418559 // D…
3220846	-1.59064	5.51e-05	0.00287187	chr9	-	main	NM_022486 // SUSD1 // sushi domain containing 1 // 9q31.3-q33.1 // 64420 /// ENST00000374270 // SUSD1 // sushi domain containing 1 // 9q31.3-q33.1 // 64420 /// BC060770 // SUSD1 // sushi domain containing 1 // 9q31.3-q33.1 // 64420 /// ENST00000374264 // SUSD1 // sushi domain containing 1 // 9q31.3-q33.1 // 64420 /// ENST00000374263 // SUSD1 // sushi domain containing 1 // 9q31.3-q33.1 // 64420 /…
2342576	-1.58959	0.013246	0.0572807	chr1	+	main	NM_000016 // ACADM // acyl-CoA dehydrogenase, C-4 to C-12 straight chain // 1p31 // 34 /// NM_001127328 // ACADM // acyl-CoA dehydrogenase, C-4 to C-12 straight chain // 1p31 // 34 /// ENST00000370841 // ACADM // acyl-CoA dehydrogenase, C-4 to C-12 straight chain // 1p31 // 34 /// ENST00000420607 // ACADM // acyl-CoA dehydrogenase, C-4 to C-12 straight chain // 1p31 // 34 /// BC005377 // ACADM //…
3542689	-1.58953	0.00102456	0.0161312	chr14	+	main	NM_014982 // PCNX // pecanex homolog (Drosophila) // 14q24.2 // 22990 /// ENST00000304743 // PCNX // pecanex homolog (Drosophila) // 14q24.2 // 22990 /// AF233450 // PCNX // pecanex homolog (Drosophila) // 14q24.2 // 22990 /// ENST00000439984 // PCNX // pecanex homolog (Drosophila) // 14q24.2 // 22990 /// ENST00000238570 // PCNX // pecanex homolog (Drosophila) // 14q24.2 // 22990
2361036	-1.58909	0.000555974	0.0116483	chr1	+	main	NM_033657 // DAP3 // death associated protein 3 // 1q22 // 7818 /// NM_004632 // DAP3 // death associated protein 3 // 1q22 // 7818 /// ENST00000368336 // DAP3 // death associated protein 3 // 1q22 // 7818 /// ENST00000343043 // DAP3 // death associated protein 3 // 1q22 // 7818 /// BC107488 // DAP3 // death associated protein 3 // 1q22 // 7818 /// ENST00000421487 // DAP3 // death associated prot…
3869714	-1.58899	0.00043261	0.01013	chr19	-	main	NM_001161499 // ZNF611 // zinc finger protein 611 // 19q13.41 // 81856 /// NM_030972 // ZNF611 // zinc finger protein 611 // 19q13.41 // 81856 /// NM_001161500 // ZNF611 // zinc finger protein 611 // 19q13.41 // 81856 /// NM_001161501 // ZNF611 // zinc finger protein 611 // 19q13.41 // 81856 /// NM_207333 // ZNF320 // zinc finger protein 320 // 19q13.41 // 162967 /// NM_198457 // ZNF600 // zinc f…
2796553	-1.58888	6.93e-06	0.000854733	chr4	-	main	NM_001995 // ACSL1 // acyl-CoA synthetase long-chain family member 1 // 4q35 // 2180 /// ENST00000281455 // ACSL1 // acyl-CoA synthetase long-chain family member 1 // 4q35 // 2180 /// ENST00000515030 // ACSL1 // acyl-CoA synthetase long-chain family member 1 // 4q35 // 2180 /// ENST00000504342 // ACSL1 // acyl-CoA synthetase long-chain family member 1 // 4q35 // 2180 /// BC050073 // ACSL1 // acyl…
3374402	-1.58877	0.000104524	0.00422228	chr11	-	main	NM_001143995 // LPXN // leupaxin // 11q12.1 // 9404 /// NM_004811 // LPXN // leupaxin // 11q12.1 // 9404 /// ENST00000263845 // LPXN // leupaxin // 11q12.1 // 9404 /// ENST00000395074 // LPXN // leupaxin // 11q12.1 // 9404 /// AF062075 // LPXN // leupaxin // 11q12.1 // 9404 /// ENST00000412226 // LPXN // leupaxin // 11q12.1 // 9404
3348891	-1.58876	0.00844477	0.0455025	chr11	+	main	NM_018195 // C11orf57 // chromosome 11 open reading frame 57 // 11q23.1 // 55216 /// NM_001082970 // C11orf57 // chromosome 11 open reading frame 57 // 11q23.1 // 55216 /// NM_001082969 // C11orf57 // chromosome 11 open reading frame 57 // 11q23.1 // 55216 /// NM_012459 // TIMM8B // translocase of inner mitochondrial membrane 8 homolog B (yeast) // 11q23.1-q23.2 // 26521 /// NR_028383 // TIMM8B /…
3556769	-1.58804	0.00162403	0.0201616	---	---	normgene->intron	---
2540317	-1.58757	0.000105354	0.00424714	chr2	-	main	NM_005742 // PDIA6 // protein disulfide isomerase family A, member 6 // 2p25.1 // 10130 /// ENST00000272227 // PDIA6 // protein disulfide isomerase family A, member 6 // 2p25.1 // 10130 /// AK127433 // PDIA6 // protein disulfide isomerase family A, member 6 // 2p25.1 // 10130 /// ENST00000381611 // PDIA6 // protein disulfide isomerase family A, member 6 // 2p25.1 // 10130 /// ENST00000458536 // P…
3730941	-1.58749	0.00115299	0.0171824	chr17	+	main	NM_002805 // PSMC5 // proteasome (prosome, macropain) 26S subunit, ATPase, 5 // 17q23.3 // 5705 /// ENST00000310144 // PSMC5 // proteasome (prosome, macropain) 26S subunit, ATPase, 5 // 17q23.3 // 5705 /// AK098484 // PSMC5 // proteasome (prosome, macropain) 26S subunit, ATPase, 5 // 17q23.3 // 5705 /// ENST00000375812 // PSMC5 // proteasome (prosome, macropain) 26S subunit, ATPase, 5 // 17q23.3 …
2434776	-1.58748	0.00147056	0.0192899	chr1	-	main	NM_001038707 // CDC42SE1 // CDC42 small effector 1 // 1q21.3 // 56882 /// NM_020239 // CDC42SE1 // CDC42 small effector 1 // 1q21.3 // 56882 /// ENST00000357235 // CDC42SE1 // CDC42 small effector 1 // 1q21.3 // 56882 /// AF286592 // CDC42SE1 // CDC42 small effector 1 // 1q21.3 // 56882
3749590	-1.58714	0.0241124	0.0799425	---	---	normgene->intron	---
2442698	-1.58711	0.00528616	0.0360521	chr1	-	main	NM_003851 // CREG1 // cellular repressor of E1A-stimulated genes 1 // 1q24 // 8804 /// ENST00000370509 // CREG1 // cellular repressor of E1A-stimulated genes 1 // 1q24 // 8804 /// AF084523 // CREG1 // cellular repressor of E1A-stimulated genes 1 // 1q24 // 8804
2376799	-1.58654	0.000184696	0.00606767	chr1	+	main	NM_014002 // IKBKE // inhibitor of kappa light polypeptide gene enhancer in B-cells, kinase epsilon // 1q32.1 // 9641 /// NM_001193322 // IKBKE // inhibitor of kappa light polypeptide gene enhancer in B-cells, kinase epsilon // 1q32.1 // 9641 /// NM_001193321 // IKBKE // inhibitor of kappa light polypeptide gene enhancer in B-cells, kinase epsilon // 1q32.1 // 9641 /// ENST00000367120 // IKBKE //…
3539724	-1.5865	0.000467203	0.0105907	chr14	+	main	NM_182914 // SYNE2 // spectrin repeat containing, nuclear envelope 2 // 14q23.2 // 23224 /// NM_015180 // SYNE2 // spectrin repeat containing, nuclear envelope 2 // 14q23.2 // 23224 /// NM_182913 // SYNE2 // spectrin repeat containing, nuclear envelope 2 // 14q23.2 // 23224 /// NM_182910 // SYNE2 // spectrin repeat containing, nuclear envelope 2 // 14q23.2 // 23224 /// ENST00000358025 // SYNE2 //…
2519140	-1.58643	0.00682682	0.0407333	chr2	+	main	NM_018471 // ZC3H15 // zinc finger CCCH-type containing 15 // 2q32.1 // 55854 /// ENST00000337859 // ZC3H15 // zinc finger CCCH-type containing 15 // 2q32.1 // 55854 /// AF220184 // ZC3H15 // zinc finger CCCH-type containing 15 // 2q32.1 // 55854 /// ENST00000421536 // ZC3H15 // zinc finger CCCH-type containing 15 // 2q32.1 // 55854 /// ENST00000437396 // ZC3H15 // zinc finger CCCH-type containin…
3555272	-1.58641	1.61e-06	0.00042556	chr14	-	main	NM_138376 // TTC5 // tetratricopeptide repeat domain 5 // 14q11.2 // 91875 /// ENST00000383029 // TTC5 // tetratricopeptide repeat domain 5 // 14q11.2 // 91875 /// ENST00000258821 // TTC5 // tetratricopeptide repeat domain 5 // 14q11.2 // 91875 /// BX648584 // TTC5 // tetratricopeptide repeat domain 5 // 14q11.2 // 91875 /// ENST00000423949 // TTC5 // tetratricopeptide repeat domain 5 // 14q11.2 …
2689112	-1.58601	0.000408787	0.00996308	chr3	-	main	NM_144718 // SPICE1 // spindle and centriole associated protein 1 // 3q13.2 // 152185 /// ENST00000295872 // SPICE1 // spindle and centriole associated protein 1 // 3q13.2 // 152185 /// BC036951 // SPICE1 // spindle and centriole associated protein 1 // 3q13.2 // 152185 /// ENST00000495812 // SPICE1 // spindle and centriole associated protein 1 // 3q13.2 // 152185 /// ENST00000480527 // SPICE1 //…
2835960	-1.58592	1.13e-05	0.00113916	chr5	+	main	NM_005754 // G3BP1 // GTPase activating protein (SH3 domain) binding protein 1 // 5q33.1 // 10146 /// NM_198395 // G3BP1 // GTPase activating protein (SH3 domain) binding protein 1 // 5q33.1 // 10146 /// ENST00000394123 // G3BP1 // GTPase activating protein (SH3 domain) binding protein 1 // 5q33.1 // 10146 /// ENST00000356245 // G3BP1 // GTPase activating protein (SH3 domain) binding protein 1 //…
2818454	-1.58554	0.0184829	0.0688835	chr5	+	main	NM_022550 // XRCC4 // X-ray repair complementing defective repair in Chinese hamster cells 4 // 5q14.2 // 7518 /// NM_003401 // XRCC4 // X-ray repair complementing defective repair in Chinese hamster cells 4 // 5q14.2 // 7518 /// NM_022406 // XRCC4 // X-ray repair complementing defective repair in Chinese hamster cells 4 // 5q14.2 // 7518 /// ENST00000511817 // XRCC4 // X-ray repair complementing…
3293887	-1.58538	0.00190151	0.0217537	chr10	-	main	NM_015947 // ASCC1 // activating signal cointegrator 1 complex subunit 1 // 10pter-q25.3 // 51008 /// ENST00000394919 // ASCC1 // activating signal cointegrator 1 complex subunit 1 // 10pter-q25.3 // 51008 /// ENST00000317126 // ASCC1 // activating signal cointegrator 1 complex subunit 1 // 10pter-q25.3 // 51008 /// ENST00000317168 // ASCC1 // activating signal cointegrator 1 complex subunit 1 //…
3318443	-1.58459	0.00340093	0.0289697	chr11	+	main	NM_006074 // TRIM22 // tripartite motif-containing 22 // 11p15 // 10346 /// ENST00000379965 // TRIM22 // tripartite motif-containing 22 // 11p15 // 10346 /// BC035582 // TRIM22 // tripartite motif-containing 22 // 11p15 // 10346 /// ENST00000455293 // TRIM22 // tripartite motif-containing 22 // 11p15 // 10346 /// ENST00000414641 // TRIM22 // tripartite motif-containing 22 // 11p15 // 10346 /// EN…
3275168	-1.58446	0.00838987	0.0454068	---	---	normgene->exon	---
2969810	-1.58445	0.00020286	0.00649239	chr6	-	main	NR_028338 // TRAF3IP2 // TRAF3 interacting protein 2 // 6q21 // 10758 /// NM_147686 // TRAF3IP2 // TRAF3 interacting protein 2 // 6q21 // 10758 /// NM_001164281 // TRAF3IP2 // TRAF3 interacting protein 2 // 6q21 // 10758 /// NM_001164282 // TRAF3IP2 // TRAF3 interacting protein 2 // 6q21 // 10758 /// NM_001164283 // TRAF3IP2 // TRAF3 interacting protein 2 // 6q21 // 10758 /// ENST00000368761 // T…
2948926	-1.58369	0.0219462	0.0758627	chr6	-	main	NM_005514 // HLA-B // major histocompatibility complex, class I, B // 6p21.3 // 3106 /// ENST00000412585 // HLA-B // major histocompatibility complex, class I, B // 6p21.3 // 3106 /// BC091497 // HLA-B // major histocompatibility complex, class I, B // 6p21.3 // 3106 /// AK292226 // HLA-B // major histocompatibility complex, class I, B // 6p21.3 // 3106 /// U04244 // HLA-B // major histocompatibi…
2747961	-1.58349	0.000129975	0.00489038	chr4	+	main	NM_033393 // FHDC1 // FH2 domain containing 1 // 4q31.3 // 85462 /// ENST00000511601 // FHDC1 // FH2 domain containing 1 // 4q31.3 // 85462 /// ENST00000260008 // FHDC1 // FH2 domain containing 1 // 4q31.3 // 85462
2971678	-1.58315	0.00507606	0.0354042	chr6	-	main	AK299076 // MCM9 // minichromosome maintenance complex component 9 // 6q22.31 // 254394 /// ENST00000316316 // MCM9 // minichromosome maintenance complex component 9 // 6q22.31 // 254394
3351841	-1.58284	0.00740787	0.0424035	chr11	+	main	NM_000190 // HMBS // hydroxymethylbilane synthase // 11q23.3 // 3145 /// NM_001024382 // HMBS // hydroxymethylbilane synthase // 11q23.3 // 3145 /// ENST00000278715 // HMBS // hydroxymethylbilane synthase // 11q23.3 // 3145 /// ENST00000392841 // HMBS // hydroxymethylbilane synthase // 11q23.3 // 3145 /// ENST00000442944 // HMBS // hydroxymethylbilane synthase // 11q23.3 // 3145 /// BX647328 // H…
3840164	-1.58271	0.00346944	0.0292284	chr19	+	main	NM_001161425 // ZNF610 // zinc finger protein 610 // 19q13.41 // 162963 /// NM_173530 // ZNF610 // zinc finger protein 610 // 19q13.41 // 162963 /// NM_001161426 // ZNF610 // zinc finger protein 610 // 19q13.41 // 162963 /// NM_001161427 // ZNF610 // zinc finger protein 610 // 19q13.41 // 162963 /// NM_144684 // ZNF480 // zinc finger protein 480 // 19q13.41 // 147657 /// ENST00000403906 // ZNF610…
3733999	-1.58249	0.00676851	0.0405613	chr17	+	main	NM_017941 // C17orf80 // chromosome 17 open reading frame 80 // 17q25.1 // 55028 /// NM_001100621 // C17orf80 // chromosome 17 open reading frame 80 // 17q25.1 // 55028 /// NM_001100622 // C17orf80 // chromosome 17 open reading frame 80 // 17q25.1 // 55028 /// ENST00000359042 // C17orf80 // chromosome 17 open reading frame 80 // 17q25.1 // 55028 /// ENST00000268942 // C17orf80 // chromosome 17 op…
2482505	-1.58245	4.33e-05	0.00245863	chr2	+	main	NM_003128 // SPTBN1 // spectrin, beta, non-erythrocytic 1 // 2p21 // 6711 /// NM_178313 // SPTBN1 // spectrin, beta, non-erythrocytic 1 // 2p21 // 6711 /// ENST00000356805 // SPTBN1 // spectrin, beta, non-erythrocytic 1 // 2p21 // 6711 /// ENST00000333896 // SPTBN1 // spectrin, beta, non-erythrocytic 1 // 2p21 // 6711 /// AB371586 // SPTBN1 // spectrin, beta, non-erythrocytic 1 // 2p21 // 6711 //…
3929775	-1.58211	0.00873052	0.0463166	chr21	-	main	NM_017613 // DONSON // downstream neighbor of SON // 21q22.1 // 29980 /// ENST00000303071 // DONSON // downstream neighbor of SON // 21q22.1 // 29980 /// BC048266 // DONSON // downstream neighbor of SON // 21q22.1 // 29980 /// AF232673 // DONSON // downstream neighbor of SON // 21q22.1 // 29980 /// AF232674 // DONSON // downstream neighbor of SON // 21q22.1 // 29980 /// AF232675 // DONSON // down…
2529546	-1.58154	0.000889243	0.0149642	chr2	+	main	NM_004457 // ACSL3 // acyl-CoA synthetase long-chain family member 3 // 2q34-q35 // 2181 /// NM_203372 // ACSL3 // acyl-CoA synthetase long-chain family member 3 // 2q34-q35 // 2181 /// ENST00000357430 // ACSL3 // acyl-CoA synthetase long-chain family member 3 // 2q34-q35 // 2181 /// ENST00000392066 // ACSL3 // acyl-CoA synthetase long-chain family member 3 // 2q34-q35 // 2181 /// BC041692 // ACS…
3116535	-1.58083	0.00328628	0.0285482	chr8	+	main	NM_016018 // PHF20L1 // PHD finger protein 20-like 1 // 8q24.22 // 51105 /// NM_032205 // PHF20L1 // PHD finger protein 20-like 1 // 8q24.22 // 51105 /// NM_198513 // PHF20L1 // PHD finger protein 20-like 1 // 8q24.22 // 51105 /// ENST00000315808 // PHF20L1 // PHD finger protein 20-like 1 // 8q24.22 // 51105 /// ENST00000395382 // PHF20L1 // PHD finger protein 20-like 1 // 8q24.22 // 51105 /// EN…
3560711	-1.58075	0.0114976	0.0533267	chr14	-	main	NM_013448 // BAZ1A // bromodomain adjacent to zinc finger domain, 1A // 14q13.2 // 11177 /// NM_182648 // BAZ1A // bromodomain adjacent to zinc finger domain, 1A // 14q13.2 // 11177 /// ENST00000360310 // BAZ1A // bromodomain adjacent to zinc finger domain, 1A // 14q13.2 // 11177 /// ENST00000358716 // BAZ1A // bromodomain adjacent to zinc finger domain, 1A // 14q13.2 // 11177 /// ENST00000382422…
3655140	-1.5804	8.29e-05	0.00370225	chr16	+	main	NM_032815 // NFATC2IP // nuclear factor of activated T-cells, cytoplasmic, calcineurin-dependent 2 interacting protein // 16p11.2 // 84901 /// ENST00000320805 // NFATC2IP // nuclear factor of activated T-cells, cytoplasmic, calcineurin-dependent 2 interacting protein // 16p11.2 // 84901 /// BC101741 // NFATC2IP // nuclear factor of activated T-cells, cytoplasmic, calcineurin-dependent 2 interacti…
3150289	-1.57946	0.00296433	0.0271363	chr8	-	main	NM_207506 // SAMD12 // sterile alpha motif domain containing 12 // 8q24.12 // 401474 /// NM_001101676 // SAMD12 // sterile alpha motif domain containing 12 // 8q24.12 // 401474 /// ENST00000314727 // SAMD12 // sterile alpha motif domain containing 12 // 8q24.12 // 401474 /// ENST00000409003 // SAMD12 // sterile alpha motif domain containing 12 // 8q24.12 // 401474 /// BC124554 // SAMD12 // steril…
2347502	-1.5792	0.0199477	0.0718191	chr1	+	main	NM_002858 // ABCD3 // ATP-binding cassette, sub-family D (ALD), member 3 // 1p22-p21 // 5825 /// NM_001122674 // ABCD3 // ATP-binding cassette, sub-family D (ALD), member 3 // 1p22-p21 // 5825 /// ENST00000370214 // ABCD3 // ATP-binding cassette, sub-family D (ALD), member 3 // 1p22-p21 // 5825 /// ENST00000315713 // ABCD3 // ATP-binding cassette, sub-family D (ALD), member 3 // 1p22-p21 // 5825 …
2840736	-1.57852	0.0325931	0.0954587	---	---	normgene->intron	---
2817053	-1.5785	0.00222629	0.0235591	chr5	+	main	NM_004866 // SCAMP1 // secretory carrier membrane protein 1 // 5q14.1 // 9522 /// ENST00000502681 // SCAMP1 // secretory carrier membrane protein 1 // 5q14.1 // 9522 /// BC034048 // SCAMP1 // secretory carrier membrane protein 1 // 5q14.1 // 9522 /// ENST00000509998 // SCAMP1 // secretory carrier membrane protein 1 // 5q14.1 // 9522
2874725	-1.57831	0.0127498	0.0560023	---	---	normgene->intron	---
2620685	-1.57831	0.00897566	0.047001	chr3	+	main	NM_014016 // SACM1L // SAC1 suppressor of actin mutations 1-like (yeast) // 3p21.3 // 22908 /// ENST00000389061 // SACM1L // SAC1 suppressor of actin mutations 1-like (yeast) // 3p21.3 // 22908 /// AK291142 // SACM1L // SAC1 suppressor of actin mutations 1-like (yeast) // 3p21.3 // 22908 /// ENST00000455997 // SACM1L // SAC1 suppressor of actin mutations 1-like (yeast) // 3p21.3 // 22908 /// ENST…
3970214	-1.57793	0.00747578	0.0425853	chrX	+	main	NM_004726 // REPS2 // RALBP1 associated Eps domain containing 2 // Xp22.2 // 9185 /// NM_001080975 // REPS2 // RALBP1 associated Eps domain containing 2 // Xp22.2 // 9185 /// ENST00000357277 // REPS2 // RALBP1 associated Eps domain containing 2 // Xp22.2 // 9185 /// ENST00000303843 // REPS2 // RALBP1 associated Eps domain containing 2 // Xp22.2 // 9185 /// AF010233 // REPS2 // RALBP1 associated E…
3717452	-1.57729	0.00244177	0.0248332	chr17	+	main	NR_015341 // LRRC37BP1 // leucine rich repeat containing 37B pseudogene 1 // 17q11.2 // 147172 /// NR_033412 // SH3GL1P1 // SH3-domain GRB2-like 1 pseudogene 1 // 17q11.2 // 6458 /// NR_033420 // SH3GL1P2 // SH3-domain GRB2-like 1 pseudogene 2 // 17q11.2 // 6459 /// NM_052888 // LRRC37B // leucine rich repeat containing 37B // --- // 114659 /// ENST00000341671 // LRRC37B // leucine rich repeat co…
3135567	-1.57704	0.03717	0.103747	chr8	-	main	NM_006330 // LYPLA1 // lysophospholipase I // 8q11.23 // 10434 /// ENST00000316963 // LYPLA1 // lysophospholipase I // 8q11.23 // 10434 /// AF081281 // LYPLA1 // lysophospholipase I // 8q11.23 // 10434 /// ENST00000419058 // LYPLA1 // lysophospholipase I // 8q11.23 // 10434 /// ENST00000438564 // LYPLA1 // lysophospholipase I // 8q11.23 // 10434 /// ENST00000343231 // LYPLA1 // lysophospholipase …
3749734	-1.57688	0.0498814	0.125136	---	---	normgene->intron	---
3433747	-1.57592	0.0199151	0.071778	chr12	+	main	NM_181578 // RFC5 // replication factor C (activator 1) 5, 36.5kDa // 12q24.23 // 5985 /// NM_001130113 // RFC5 // replication factor C (activator 1) 5, 36.5kDa // 12q24.23 // 5985 /// NM_007370 // RFC5 // replication factor C (activator 1) 5, 36.5kDa // 12q24.23 // 5985 /// NM_001130112 // RFC5 // replication factor C (activator 1) 5, 36.5kDa // 12q24.23 // 5985 /// ENST00000392542 // RFC5 // re…
3537747	-1.57419	0.0449384	0.116781	chr14	+	main	NM_002788 // PSMA3 // proteasome (prosome, macropain) subunit, alpha type, 3 // 14q23 // 5684 /// NM_152132 // PSMA3 // proteasome (prosome, macropain) subunit, alpha type, 3 // 14q23 // 5684 /// ENST00000216455 // PSMA3 // proteasome (prosome, macropain) subunit, alpha type, 3 // 14q23 // 5684 /// ENST00000412908 // PSMA3 // proteasome (prosome, macropain) subunit, alpha type, 3 // 14q23 // 5684…
3944243	-1.57379	0.0308221	0.0922908	chr22	+	main	NM_030641 // APOL6 // apolipoprotein L, 6 // 22q12.3 // 80830 /// ENST00000409652 // APOL6 // apolipoprotein L, 6 // 22q12.3 // 80830 /// BC047864 // APOL6 // apolipoprotein L, 6 // 22q12.3 // 80830
2492015	-1.57347	0.016411	0.064392	chr2	+	main	NM_016622 // MRPL35 // mitochondrial ribosomal protein L35 // 2p11.2 // 51318 /// NM_145644 // MRPL35 // mitochondrial ribosomal protein L35 // 2p11.2 // 51318 /// ENST00000337109 // MRPL35 // mitochondrial ribosomal protein L35 // 2p11.2 // 51318 /// ENST00000254644 // MRPL35 // mitochondrial ribosomal protein L35 // 2p11.2 // 51318 /// BC020651 // MRPL35 // mitochondrial ribosomal protein L35 /…
2896545	-1.57329	0.0156763	0.0626569	chr6	+	main	NM_006877 // GMPR // guanosine monophosphate reductase // 6p23 // 2766 /// ENST00000259727 // GMPR // guanosine monophosphate reductase // 6p23 // 2766 /// BC008281 // GMPR // guanosine monophosphate reductase // 6p23 // 2766
3114878	-1.57229	0.00773507	0.0433664	chr8	+	main	NM_173685 // NSMCE2 // non-SMC element 2, MMS21 homolog (S. cerevisiae) // 8q24.13 // 286053 /// ENST00000287437 // NSMCE2 // non-SMC element 2, MMS21 homolog (S. cerevisiae) // 8q24.13 // 286053 /// BC032797 // NSMCE2 // non-SMC element 2, MMS21 homolog (S. cerevisiae) // 8q24.13 // 286053
2993688	-1.572	0.0364095	0.10257	---	---	normgene->intron	---
2768145	-1.57086	0.00204049	0.0225355	chr4	-	main	NM_017845 // COMMD8 // COMM domain containing 8 // 4p12 // 54951 /// ENST00000381571 // COMMD8 // COMM domain containing 8 // 4p12 // 54951 /// BC008371 // COMMD8 // COMM domain containing 8 // 4p12 // 54951 /// ENST00000306848 // COMMD8 // COMM domain containing 8 // 4p12 // 54951
3107661	-1.5707	3.48e-05	0.0020888	chr8	+	main	NM_017864 // INTS8 // integrator complex subunit 8 // 8q22.1 // 55656 /// ENST00000343161 // INTS8 // integrator complex subunit 8 // 8q22.1 // 55656 /// AB161944 // INTS8 // integrator complex subunit 8 // 8q22.1 // 55656 /// ENST00000447247 // INTS8 // integrator complex subunit 8 // 8q22.1 // 55656
3259703	-1.57051	0.0381612	0.10551	chr10	+	main	BC024315 // C10orf12 // chromosome 10 open reading frame 12 // 10q24.1 // 26148 /// ENST00000286067 // C10orf12 // chromosome 10 open reading frame 12 // 10q24.1 // 26148
3872310	-1.57046	0.00132444	0.0182659	chr19	-	main	NM_001039654 // ZNF550 // zinc finger protein 550 // 19q13.43 // 162972 /// ENST00000506609 // ZNF550 // zinc finger protein 550 // 19q13.43 // 162972 /// BC053858 // ZNF550 // zinc finger protein 550 // 19q13.43 // 162972 /// AL833090 // ZNF549 // zinc finger protein 549 // 19q13.43 // 256051
2519480	-1.56989	0.000836846	0.0143792	chr2	+	main	NM_016315 // GULP1 // GULP, engulfment adaptor PTB domain containing 1 // 2q32.3-q33 // 51454 /// ENST00000409580 // GULP1 // GULP, engulfment adaptor PTB domain containing 1 // 2q32.3-q33 // 51454 /// ENST00000359135 // GULP1 // GULP, engulfment adaptor PTB domain containing 1 // 2q32.3-q33 // 51454 /// ENST00000409609 // GULP1 // GULP, engulfment adaptor PTB domain containing 1 // 2q32.3-q33 //…
3835339	-1.56979	0.00041811	0.00999485	chr19	+	main	NM_006300 // ZNF230 // zinc finger protein 230 // 19q13.31 // 7773 /// NM_013360 // ZNF222 // zinc finger protein 222 // 19q13.2 // 7673 /// ENST00000187879 // ZNF222 // zinc finger protein 222 // 19q13.2 // 7673 /// BC050340 // ZNF230 // zinc finger protein 230 // 19q13.31 // 7773 /// AF187988 // ZNF222 // zinc finger protein 222 // 19q13.2 // 7673 /// ENST00000391961 // ZNF221 // zinc finger pr…
3623320	-1.56789	0.00411755	0.0318445	chr15	-	main	NM_001193489 // SECISBP2L // SECIS binding protein 2-like // 15q21.1 // 9728 /// NM_014701 // SECISBP2L // SECIS binding protein 2-like // 15q21.1 // 9728 /// ENST00000261847 // SECISBP2L // SECIS binding protein 2-like // 15q21.1 // 9728 /// BC033001 // SECISBP2L // SECIS binding protein 2-like // 15q21.1 // 9728 /// ENST00000380927 // SECISBP2L // SECIS binding protein 2-like // 15q21.1 // 9728
[truncated: 730 more rows]
