# Supplementary material for: The histone demethylase KDM4B regulates peritoneal seeding of ovarian cancer
Source: Oncogene. 2016 Nov 21;36(18):2565–76. doi: 10.1038/onc.2016.412 (PMC5418103; doi:10.1038/onc.2016.412)
Supplement: Supplementary Table S5 [file onc2016412x9.xls]

## Sheet: AJK02_T05B
Supplemental Table S5. Down-regulated genes in hypoxic SKOV3ip.1 cells following siRNA to KDM4B (SiKDM4B vs. SiControl in Hypoxia) with Fold-Change less than or equal -1.0 (p-value less than or equal to 0.05)
Probe Set ID	Fold-Change	p-value	p-value (FDR step-up)	seqname	strand	category	gene_assignment
3662130	-11.0612	0.00197612	0.153333	chr16	+	main	NR_001447 // MT1L // metallothionein 1L (gene/pseudogene) // 16q13 // 4500 /// NR_001447 // MT1L // metallothionein 1L (gene/pseudogene) // 16q13 // 4500 /// BC070351 // MT1L // metallothionein 1L (gene/pseudogene) // 16q13 // 4500
3725960	-9.42522	0.0390585	0.416056	---	---	normgene->intron	---
3677169	-8.93898	0.00196875	0.153333	---	---	normgene->exon	---
3722329	-7.06545	0.00186923	0.152384	---	---	normgene->intron	---
2318869	-6.65451	0.0304722	0.388221	---	---	normgene->intron	---
3304970	-5.77161	0.00385616	0.198241	chr10	-	main	NM_014631 // SH3PXD2A // SH3 and PX domains 2A // 10q24.33 // 9644 /// ENST00000355946 // SH3PXD2A // SH3 and PX domains 2A // 10q24.33 // 9644 /// AL833070 // SH3PXD2A // SH3 and PX domains 2A // 10q24.33 // 9644 /// ENST00000369774 // SH3PXD2A // SH3 and PX domains 2A // 10q24.33 // 9644
3958375	-5.76261	0.0253544	0.36899	---	---	normgene->intron	---
3475016	-5.66198	0.0199341	0.33905	---	---	normgene->intron	---
2325222	-5.60771	0.00489549	0.214436	---	---	normgene->intron	---
2571510	-5.57588	0.00162973	0.142916	chr2	-	main	NM_000576 // IL1B // interleukin 1, beta // 2q14 // 3553 /// ENST00000263341 // IL1B // interleukin 1, beta // 2q14 // 3553 /// BC008678 // IL1B // interleukin 1, beta // 2q14 // 3553 /// ENST00000418817 // IL1B // interleukin 1, beta // 2q14 // 3553 /// ENST00000432018 // IL1B // interleukin 1, beta // 2q14 // 3553 /// ENST00000416750 // IL1B // interleukin 1, beta // 2q14 // 3553
2436051	-5.54065	0.00513084	0.217601	chr1	-	main	NM_002963 // S100A7 // S100 calcium binding protein A7 // 1q21 // 6278 /// NM_176823 // S100A7A // S100 calcium binding protein A7A // 1q21.3 // 338324 /// NM_176823 // S100A7A // S100 calcium binding protein A7A // 1q21.3 // 338324 /// ENST00000368723 // S100A7 // S100 calcium binding protein A7 // 1q21 // 6278 /// ENST00000368722 // S100A7 // S100 calcium binding protein A7 // 1q21 // 6278 /// …
3551837	-5.17625	0.0162444	0.317267	---	---	normgene->intron	---
3556697	-5.16515	0.0193456	0.334945	---	---	normgene->intron	---
2841438	-5.04066	0.0222185	0.354026	---	---	normgene->intron	---
2406293	-4.81245	0.00508779	0.217228	---	---	normgene->intron	---
3003384	-4.79806	0.00385933	0.198241	chr7	+	main	NR_026929 // DKFZp434L192 // hypothetical protein DKFZp434L192 // 7p11.2 // 222029 /// NR_026929 // DKFZp434L192 // hypothetical protein DKFZp434L192 // 7p11.2 // 222029
3725826	-4.73542	0.00295192	0.17728	---	---	normgene->intron	---
3825194	-4.73222	0.0158195	0.315657	---	---	normgene->intron	---
3726036	-4.72205	0.0248998	0.367412	---	---	normgene->intron	---
3275388	-4.68513	0.00831697	0.252503	---	---	normgene->intron	---
3556054	-4.45329	0.024657	0.366706	---	---	normgene->intron	---
3763270	-4.3944	3.93e-05	0.0253619	chr17	-	main	NM_012329 // MMD // monocyte to macrophage differentiation-associated // 17q // 23531 /// ENST00000262065 // MMD // monocyte to macrophage differentiation-associated // 17q // 23531 /// AY424289 // MMD // monocyte to macrophage differentiation-associated // 17q // 23531
3275366	-4.37537	0.0121693	0.294597	---	---	normgene->intron	---
3475003	-4.35053	0.026365	0.372478	---	---	normgene->intron	---
3435891	-4.30651	0.0181644	0.329338	---	---	normgene->intron	---
2599930	-4.16353	0.0049381	0.214436	---	---	normgene->intron	---
4048764	-4.13654	0.0480858	0.451338	chr6	-	main	NM_018452 // C6orf35 // chromosome 6 open reading frame 35 // 6q25.3 // 729515 /// ENST00000400788 // C6orf35 // chromosome 6 open reading frame 35 // 6q25.3 // 729515 /// BC029130 // C6orf35 // chromosome 6 open reading frame 35 // 6q25.3 // 729515 /// ENST00000367144 // C6orf35 // chromosome 6 open reading frame 35 // 6q25.3 // 729515
3725840	-4.13619	0.0210051	0.347627	---	---	normgene->intron	---
2901805	-4.04927	8.29e-05	0.0364884	---	---	normgene->intron	---
3832887	-3.98923	0.0384532	0.413928	chr19	+	main	NM_172138 // IL28A // interleukin 28A (interferon, lambda 2) // 19q13.13 // 282616 /// NM_172139 // IL28B // interleukin 28B (interferon, lambda 3) // 19q13.13 // 282617 /// ENST00000331982 // IL28A // interleukin 28A (interferon, lambda 2) // 19q13.13 // 282616 /// ENST00000355055 // IL28B // interleukin 28B (interferon, lambda 3) // 19q13.13 // 282617 /// ENST00000413851 // IL28B // interleukin…
2840704	-3.98615	0.00725973	0.241527	---	---	normgene->intron	---
3551835	-3.89281	0.0365025	0.408468	---	---	normgene->intron	---
3392956	-3.863	0.0164376	0.317458	---	---	normgene->intron	---
3330700	-3.7369	0.0137723	0.304919	chr11	+	main	NM_001004124 // OR4P4 // olfactory receptor, family 4, subfamily P, member 4 // 11q12.1 // 81300 /// ENST00000314612 // OR4P4 // olfactory receptor, family 4, subfamily P, member 4 // 11q12.1 // 81300
2844371	-3.6635	0.0200905	0.340804	---	---	normgene->intron	---
3475088	-3.56197	0.0115057	0.289551	---	---	normgene->intron	---
2726227	-3.56118	0.0140264	0.305075	chr4	+	main	NM_001142564 // CNGA1 // cyclic nucleotide gated channel alpha 1 // 4p12 // 1259 /// NM_000087 // CNGA1 // cyclic nucleotide gated channel alpha 1 // 4p12 // 1259 /// ENST00000514170 // CNGA1 // cyclic nucleotide gated channel alpha 1 // 4p12 // 1259 /// ENST00000420489 // CNGA1 // cyclic nucleotide gated channel alpha 1 // 4p12 // 1259 /// ENST00000358519 // CNGA1 // cyclic nucleotide gated chan…
3756709	-3.52898	0.0360525	0.406145	chr17	-	main	NM_033032 // KRTAP2-2 // keratin associated protein 2-2 // 17q21.2 // 728279 /// NM_001123387 // KRTAP2-1 // keratin associated protein 2-1 // 17q12-q21 // 81872 /// NM_033184 // KRTAP2-4 // keratin associated protein 2-4 // 17q12-q21 // 85294 /// ENST00000398477 // KRTAP2-2 // keratin associated protein 2-2 // 17q21.2 // 728279 /// BC101147 // KRTAP2-4 // keratin associated protein 2-4 // 17q12-…
3375999	-3.43582	0.00044026	0.0828253	chr11	-	main	NM_024099 // C11orf48 // chromosome 11 open reading frame 48 // 11q12.3 // 79081 /// ENST00000354588 // C11orf48 // chromosome 11 open reading frame 48 // 11q12.3 // 79081 /// AK055736 // C11orf48 // chromosome 11 open reading frame 48 // 11q12.3 // 79081 /// ENST00000431002 // C11orf48 // chromosome 11 open reading frame 48 // 11q12.3 // 79081 /// ENST00000415855 // C11orf48 // chromosome 11 ope…
2465902	-3.43189	0.000602766	0.0950214	chr1	-	main	NM_001004691 // OR2M7 // olfactory receptor, family 2, subfamily M, member 7 // 1q44 // 391196 /// NM_001004690 // OR2M5 // olfactory receptor, family 2, subfamily M, member 5 // 1q44 // 127059 /// NR_002141 // OR2M1P // olfactory receptor, family 2, subfamily M, member 1 pseudogene // 1q44 // 388762 /// NM_001004689 // OR2M3 // olfactory receptor, family 2, subfamily M, member 3 // 1q44 // 12706…
3375147	-3.4195	0.0434136	0.43699	chr11	-	main	NM_017966 // VPS37C // vacuolar protein sorting 37 homolog C (S. cerevisiae) // 11q12.2 // 55048 /// ENST00000301765 // VPS37C // vacuolar protein sorting 37 homolog C (S. cerevisiae) // 11q12.2 // 55048 /// AL834261 // VPS37C // vacuolar protein sorting 37 homolog C (S. cerevisiae) // 11q12.2 // 55048
2674327	-3.40054	0.0255985	0.36899	---	---	normgene->intron	---
3564790	-3.37909	8e-05	0.0364884	chr14	-	main	NM_014584 // ERO1L // ERO1-like (S. cerevisiae) // 14q22.1 // 30001 /// ENST00000395686 // ERO1L // ERO1-like (S. cerevisiae) // 14q22.1 // 30001 /// AF081886 // ERO1L // ERO1-like (S. cerevisiae) // 14q22.1 // 30001 /// ENST00000359133 // ERO1L // ERO1-like (S. cerevisiae) // 14q22.1 // 30001
2536386	-3.33529	0.0179127	0.327882	---	---	normgene->intron	---
3749516	-3.28742	0.000737292	0.105799	---	---	normgene->exon	---
3275188	-3.19982	0.0369784	0.409598	---	---	normgene->intron	---
2841414	-3.19387	0.00386477	0.198241	---	---	normgene->intron	---
3203413	-3.17989	0.0499652	0.45684	chr9	-	main	NM_001497 // B4GALT1 // UDP-Gal:betaGlcNAc beta 1,4- galactosyltransferase, polypeptide 1 // 9p13 // 2683 /// ENST00000379731 // B4GALT1 // UDP-Gal:betaGlcNAc beta 1,4- galactosyltransferase, polypeptide 1 // 9p13 // 2683 /// D29805 // B4GALT1 // UDP-Gal:betaGlcNAc beta 1,4- galactosyltransferase, polypeptide 1 // 9p13 // 2683
3127818	-3.17741	4.99e-06	0.0102775	chr8	-	main	NM_002318 // LOXL2 // lysyl oxidase-like 2 // 8p21.3 // 4017 /// U89942 // LOXL2 // lysyl oxidase-like 2 // 8p21.3 // 4017 /// ENST00000404624 // LOXL2 // lysyl oxidase-like 2 // 8p21.3 // 4017
2406365	-3.17682	0.0264283	0.37296	---	---	normgene->intron	---
3201345	-3.17104	0.00144255	0.140182	chr9	-	main	NR_029505 // MIR31 // microRNA 31 // 9p21.3 // 407035 /// NR_027054 // LOC554202 // hypothetical LOC554202 // 9p21.3 // 554202
3662236	-3.15969	0.000320636	0.0698763	chr16	+	main	NR_003669 // MT1IP // metallothionein 1I (pseudogene) // 16q13 // 644314 /// AF348997 // MT1IP // metallothionein 1I (pseudogene) // 16q13 // 644314 /// ENST00000394490 // MT1X // metallothionein 1X // 16q13 // 4501
2968347	-3.14201	0.0148834	0.31052	---	---	normgene->intron	---
2318637	-3.06658	4.06e-07	0.00361273	chr1	+	main	NM_004781 // VAMP3 // vesicle-associated membrane protein 3 (cellubrevin) // 1p36.23 // 9341 /// ENST00000054666 // VAMP3 // vesicle-associated membrane protein 3 (cellubrevin) // 1p36.23 // 9341 /// BC007050 // VAMP3 // vesicle-associated membrane protein 3 (cellubrevin) // 1p36.23 // 9341
3848039	-3.05997	0.0397282	0.419002	chr19	-	main	NM_000064 // C3 // complement component 3 // 19p13.3-p13.2 // 718 /// ENST00000245907 // C3 // complement component 3 // 19p13.3-p13.2 // 718 /// BC150179 // C3 // complement component 3 // 19p13.3-p13.2 // 718 /// ENST00000428815 // C3 // complement component 3 // 19p13.3-p13.2 // 718
3082590	-3.02305	0.00391008	0.199189	chr8	+	main	AK091672 // LOC286161 // hypothetical protein LOC286161 // 8p23.3 // 286161
3980962	-3.00681	0.0478547	0.450898	---	---	normgene->intron	---
2536303	-2.99872	0.0315658	0.389241	---	---	normgene->exon	---
3958361	-2.99545	0.0263269	0.372478	---	---	normgene->intron	---
3989062	-2.99227	0.0156496	0.315448	chrX	+	main	NM_032498 // RHOXF2 // Rhox homeobox family, member 2 // Xq24 // 84528 /// NM_001099685 // RHOXF2B // Rhox homeobox family, member 2B // Xq24 // 727940 /// ENST00000371388 // RHOXF2 // Rhox homeobox family, member 2 // Xq24 // 84528 /// AF317219 // RHOXF2 // Rhox homeobox family, member 2 // Xq24 // 84528
3318244	-2.98578	0.0317375	0.390023	chr11	+	main	NM_001004759 // OR51T1 // olfactory receptor, family 51, subfamily T, member 1 // 11p15.4 // 401665 /// ENST00000380378 // OR51T1 // olfactory receptor, family 51, subfamily T, member 1 // 11p15.4 // 401665 /// ENST00000322049 // OR51T1 // olfactory receptor, family 51, subfamily T, member 1 // 11p15.4 // 401665
2366884	-2.95339	0.0167735	0.319617	chr1	+	main	NM_025063 // C1orf129 // chromosome 1 open reading frame 129 // 1q24.3 // 80133 /// ENST00000367758 // C1orf129 // chromosome 1 open reading frame 129 // 1q24.3 // 80133 /// ENST00000418677 // C1orf129 // chromosome 1 open reading frame 129 // 1q24.3 // 80133 /// NM_001163629 // C1orf129 // chromosome 1 open reading frame 129 // 1q24.3 // 80133 /// ENST00000367759 // C1orf129 // chromosome 1 open…
3394074	-2.9511	0.0204279	0.342597	---	---	normgene->intron	---
3975869	-2.94425	0.000281728	0.0656489	chrX	+	main	NM_006915 // RP2 // retinitis pigmentosa 2 (X-linked recessive) // Xp11.3 // 6102 /// ENST00000218340 // RP2 // retinitis pigmentosa 2 (X-linked recessive) // Xp11.3 // 6102 /// BC043348 // RP2 // retinitis pigmentosa 2 (X-linked recessive) // Xp11.3 // 6102
2841356	-2.90881	0.0137064	0.304919	---	---	normgene->intron	---
3707035	-2.90595	0.0239648	0.362287	chr17	+	---	---
3318495	-2.90561	0.00236707	0.166459	chr11	+	main	NM_001005180 // OR56B1 // olfactory receptor, family 56, subfamily B, member 1 // 11p15.4 // 387748 /// ENST00000317121 // OR56B1 // olfactory receptor, family 56, subfamily B, member 1 // 11p15.4 // 387748 /// BC137184 // OR56B1 // olfactory receptor, family 56, subfamily B, member 1 // 11p15.4 // 387748
3598267	-2.88713	0.026755	0.374427	chr15	+	main	NM_178859 // OSTBETA // organic solute transporter beta // 15q22.31 // 123264 /// ENST00000334287 // OSTBETA // organic solute transporter beta // 15q22.31 // 123264 /// ENST00000395712 // OSTBETA // organic solute transporter beta // 15q22.31 // 123264 /// AY194242 // OSTBETA // organic solute transporter beta // 15q22.31 // 123264
2818884	-2.8735	0.0234171	0.35944	chr5	+	main	NR_003719 // NBPF22P // neuroblastoma breakpoint family, member 22 (pseudogene) // 5q14.3 // 285622 /// NM_001143987 // NBPF6 // neuroblastoma breakpoint family, member 6 // 1p13.3 // 653149 /// NM_001143988 // NBPF6 // neuroblastoma breakpoint family, member 6 // 1p13.3 // 653149 /// NM_001143989 // NBPF4 // neuroblastoma breakpoint family, member 4 // 1p13.3 // 148545 /// ENST00000444143 // NBP…
3405396	-2.86388	0.000283342	0.0656489	chr12	+	main	NM_001310 // CREBL2 // cAMP responsive element binding protein-like 2 // 12p13 // 1389 /// ENST00000228865 // CREBL2 // cAMP responsive element binding protein-like 2 // 12p13 // 1389 /// BC106052 // CREBL2 // cAMP responsive element binding protein-like 2 // 12p13 // 1389
2320078	-2.81767	0.0196538	0.337313	---	---	normgene->exon	---
3335856	-2.79467	0.0129841	0.298634	---	---	normgene->intron	---
3699794	-2.79372	0.0394955	0.418151	---	---	normgene->intron	---
4001029	-2.78546	0.00199095	0.153333	chrX	-	main	---
3318349	-2.77119	0.0223729	0.354026	chr11	+	main	NM_001004754 // OR51I2 // olfactory receptor, family 51, subfamily I, member 2 // 11p15.4 // 390064 /// ENST00000341449 // OR51I2 // olfactory receptor, family 51, subfamily I, member 2 // 11p15.4 // 390064 /// BC140730 // OR51I2 // olfactory receptor, family 51, subfamily I, member 2 // 11p15.4 // 390064
3664779	-2.75139	0.00229612	0.166092	chr16	+	main	---
3015519	-2.74135	0.00776661	0.249205	chr7	+	main	NM_013439 // PILRA // paired immunoglobin-like type 2 receptor alpha // 7q22.1 // 29992 /// NM_178272 // PILRA // paired immunoglobin-like type 2 receptor alpha // 7q22.1 // 29992 /// NM_178273 // PILRA // paired immunoglobin-like type 2 receptor alpha // 7q22.1 // 29992 /// ENST00000198536 // PILRA // paired immunoglobin-like type 2 receptor alpha // 7q22.1 // 29992 /// ENST00000350573 // PILRA …
3699886	-2.73953	0.00152898	0.141405	---	---	normgene->intron	---
2536460	-2.7349	0.0271192	0.374535	---	---	normgene->intron	---
2949059	-2.71945	0.000587853	0.0950214	---	---	normgene->intron	---
3475124	-2.70707	0.0216762	0.351931	---	---	normgene->intron	---
3555206	-2.69233	0.0378613	0.412153	chr14	-	main	NM_001004714 // OR4K13 // olfactory receptor, family 4, subfamily K, member 13 // 14q11.2 // 390433 /// ENST00000315693 // OR4K13 // olfactory receptor, family 4, subfamily K, member 13 // 14q11.2 // 390433
3959746	-2.68887	0.00145672	0.140182	---	---	normgene->intron	---
3257098	-2.68384	0.00142957	0.140182	chr10	+	main	NM_000043 // FAS // Fas (TNF receptor superfamily, member 6) // 10q24.1 // 355 /// NM_152872 // FAS // Fas (TNF receptor superfamily, member 6) // 10q24.1 // 355 /// NM_152871 // FAS // Fas (TNF receptor superfamily, member 6) // 10q24.1 // 355 /// NR_028036 // FAS // Fas (TNF receptor superfamily, member 6) // 10q24.1 // 355 /// NR_028033 // FAS // Fas (TNF receptor superfamily, member 6) // 10q…
3416830	-2.68156	0.037656	0.411611	chr12	+	main	NM_001005182 // OR6C1 // olfactory receptor, family 6, subfamily C, member 1 // 12q13.2 // 390321 /// ENST00000379668 // OR6C1 // olfactory receptor, family 6, subfamily C, member 1 // 12q13.2 // 390321 /// BC136957 // OR6C1 // olfactory receptor, family 6, subfamily C, member 1 // 12q13.2 // 390321
3577612	-2.67296	0.000238156	0.059496	chr14	-	main	NM_001002236 // SERPINA1 // serpin peptidase inhibitor, clade A (alpha-1 antiproteinase, antitrypsin), member 1 // 14q32.1 // 5265 /// NM_001127701 // SERPINA1 // serpin peptidase inhibitor, clade A (alpha-1 antiproteinase, antitrypsin), member 1 // 14q32.1 // 5265 /// NM_001127703 // SERPINA1 // serpin peptidase inhibitor, clade A (alpha-1 antiproteinase, antitrypsin), member 1 // 14q32.1 // 526…
2406387	-2.6679	0.0163326	0.317267	---	---	normgene->intron	---
2523618	-2.66527	0.0383721	0.413928	---	---	normgene->intron	---
3575371	-2.65436	0.0110103	0.283403	chr14	-	main	NM_183387 // EML5 // echinoderm microtubule associated protein like 5 // 14q31.3 // 161436 /// ENST00000380664 // EML5 // echinoderm microtubule associated protein like 5 // 14q31.3 // 161436 /// BC150639 // EML5 // echinoderm microtubule associated protein like 5 // 14q31.3 // 161436 /// ENST00000352093 // EML5 // echinoderm microtubule associated protein like 5 // 14q31.3 // 161436
3444300	-2.65325	0.0127794	0.298488	chr12	-	main	NM_023919 // TAS2R7 // taste receptor, type 2, member 7 // 12p13 // 50837 /// ENST00000240687 // TAS2R7 // taste receptor, type 2, member 7 // 12p13 // 50837 /// BC093992 // TAS2R7 // taste receptor, type 2, member 7 // 12p13 // 50837
2999676	-2.64463	0.0107121	0.278047	chr7	+	main	NM_175064 // SPDYE1 // speedy homolog E1 (Xenopus laevis) // 7p13 // 285955 /// NM_001031618 // SPDYE2 // speedy homolog E2 (Xenopus laevis) // 7q22.1 // 441273 /// NM_001166339 // SPDYE2L // WBSCR19-like protein 3 // 7q22.1 // 100310812 /// NM_001099435 // SPDYE5 // speedy homolog E5 (Xenopus laevis) // 7q11.23 // 442590 /// NR_003666 // SPDYE7P // speedy homolog E7 (Xenopus laevis), pseudogene …
2536364	-2.64266	0.000243271	0.059496	---	---	normgene->exon	---
2434575	-2.63637	3.79e-05	0.0253071	chr1	-	main	NM_004079 // CTSS // cathepsin S // 1q21 // 1520 /// ENST00000368985 // CTSS // cathepsin S // 1q21 // 1520 /// BC002642 // CTSS // cathepsin S // 1q21 // 1520 /// ENST00000448301 // CTSS // cathepsin S // 1q21 // 1520
3171441	-2.62254	0.0344422	0.399846	chr9	+	main	NR_026801 // FAM74A3 // family with sequence similarity 74, member A3 // 9p13.1 // 728495 /// BC121813 // FAM74A4 // family with sequence similarity 74, member A4 // 9q12 // 401508
3753474	-2.62219	0.00332234	0.186551	chr17	-	main	NM_152462 // AMAC1 // acyl-malonyl condensing enzyme 1 // 17q12 // 146861 /// NM_054028 // AMAC1L2 // acyl-malonyl condensing enzyme 1-like 2 // 8p23.1 // 83650 /// NM_001102614 // AMAC1L3 // acyl-malonyl condensing enzyme 1-like 3 // 17p13.1 // 643664 /// ENST00000297307 // AMAC1 // acyl-malonyl condensing enzyme 1 // 17q12 // 146861 /// ENST00000382435 // AMAC1L2 // acyl-malonyl condensing enzy…
3422231	-2.61714	0.0127999	0.298488	chr12	+	main	NM_018279 // TMEM19 // transmembrane protein 19 // 12q21.1 // 55266 /// ENST00000266673 // TMEM19 // transmembrane protein 19 // 12q21.1 // 55266 /// BC008596 // TMEM19 // transmembrane protein 19 // 12q21.1 // 55266 /// ENST00000422859 // TMEM19 // transmembrane protein 19 // 12q21.1 // 55266
2436452	-2.59919	0.00303901	0.178378	---	---	normgene->intron	---
2901735	-2.59828	0.0324521	0.39316	---	---	normgene->intron	---
3453484	-2.59191	0.000860067	0.111962	---	---	normgene->intron	---
2982319	-2.58828	0.0192836	0.334456	chr6	-	main	NM_001024465 // SOD2 // superoxide dismutase 2, mitochondrial // 6q25.3 // 6648 /// NM_001024466 // SOD2 // superoxide dismutase 2, mitochondrial // 6q25.3 // 6648 /// NM_000636 // SOD2 // superoxide dismutase 2, mitochondrial // 6q25.3 // 6648 /// ENST00000367055 // SOD2 // superoxide dismutase 2, mitochondrial // 6q25.3 // 6648 /// ENST00000367054 // SOD2 // superoxide dismutase 2, mitochondria…
2899874	-2.58733	0.0285324	0.379243	chr6	+	main	NM_032030 // FKSG83 // FKSG83 // 6p22.1 // 83954 /// BC107050 // FKSG83 // FKSG83 // 6p22.1 // 83954
2732655	-2.58035	5.26e-05	0.0294949	chr4	+	main	NM_025074 // FRAS1 // Fraser syndrome 1 // 4q21.21 // 80144 /// NM_001166133 // FRAS1 // Fraser syndrome 1 // 4q21.21 // 80144 /// ENST00000264895 // FRAS1 // Fraser syndrome 1 // 4q21.21 // 80144 /// BC131820 // FRAS1 // Fraser syndrome 1 // 4q21.21 // 80144 /// ENST00000380674 // FRAS1 // Fraser syndrome 1 // 4q21.21 // 80144 /// ENST00000264899 // FRAS1 // Fraser syndrome 1 // 4q21.21 // 80144…
3778504	-2.56708	0.000670895	0.102092	chr18	+	main	NM_006868 // RAB31 // RAB31, member RAS oncogene family // 18p11.3 // 11031 /// ENST00000306096 // RAB31 // RAB31, member RAS oncogene family // 18p11.3 // 11031 /// AF183421 // RAB31 // RAB31, member RAS oncogene family // 18p11.3 // 11031 /// ENST00000435762 // RAB31 // RAB31, member RAS oncogene family // 18p11.3 // 11031
2844273	-2.56355	0.046062	0.447427	---	---	normgene->intron	---
3931946	-2.56228	0.00783471	0.249205	chr21	-	main	AY204749 // NCRNA00114 // non-protein coding RNA 114 // 21q22.2 // 400866 /// AY204748 // NCRNA00114 // non-protein coding RNA 114 // 21q22.2 // 400866
3430086	-2.55847	0.0131551	0.300371	chr12	+	main	NM_152772 // TCP11L2 // t-complex 11 (mouse)-like 2 // 12q23.3 // 255394 /// ENST00000299045 // TCP11L2 // t-complex 11 (mouse)-like 2 // 12q23.3 // 255394 /// BC033617 // TCP11L2 // t-complex 11 (mouse)-like 2 // 12q23.3 // 255394
3597702	-2.55014	0.00605949	0.227215	chr15	+	main	NM_203373 // FBXL22 // F-box and leucine-rich repeat protein 22 // 15q22.31 // 283807 /// ENST00000360587 // FBXL22 // F-box and leucine-rich repeat protein 22 // 15q22.31 // 283807 /// AK096945 // FBXL22 // F-box and leucine-rich repeat protein 22 // 15q22.31 // 283807
3726026	-2.54355	0.0211246	0.348635	---	---	normgene->intron	---
3749606	-2.53887	0.00241256	0.167324	---	---	normgene->intron	---
2536345	-2.52765	0.00632227	0.230006	---	---	normgene->exon	---
2557611	-2.50002	0.0329183	0.394399	---	---	normgene->intron	---
3414846	-2.49865	0.000579042	0.0950214	chr12	+	main	NM_014764 // DAZAP2 // DAZ associated protein 2 // 12q12 // 9802 /// NM_001136266 // DAZAP2 // DAZ associated protein 2 // 12q12 // 9802 /// NM_001136264 // DAZAP2 // DAZ associated protein 2 // 12q12 // 9802 /// NM_001136267 // DAZAP2 // DAZ associated protein 2 // 12q12 // 9802 /// NM_001136268 // DAZAP2 // DAZ associated protein 2 // 12q12 // 9802 /// NM_001136269 // DAZAP2 // DAZ associated p…
3610958	-2.49221	0.0201211	0.340804	chr15	+	main	NM_000875 // IGF1R // insulin-like growth factor 1 receptor // 15q26.3 // 3480 /// ENST00000268035 // IGF1R // insulin-like growth factor 1 receptor // 15q26.3 // 3480 /// AB425196 // IGF1R // insulin-like growth factor 1 receptor // 15q26.3 // 3480
3556816	-2.48663	0.0204359	0.342597	chr14	-	main	NM_003982 // SLC7A7 // solute carrier family 7 (cationic amino acid transporter, y+ system), member 7 // 14q11.2 // 9056 /// NM_001126106 // SLC7A7 // solute carrier family 7 (cationic amino acid transporter, y+ system), member 7 // 14q11.2 // 9056 /// NM_001126105 // SLC7A7 // solute carrier family 7 (cationic amino acid transporter, y+ system), member 7 // 14q11.2 // 9056 /// ENST00000397532 //…
3360529	-2.47229	0.0479237	0.451131	chr11	-	main	NM_001005288 // OR51I1 // olfactory receptor, family 51, subfamily I, member 1 // 11p15.4 // 390063 /// ENST00000380211 // OR51I1 // olfactory receptor, family 51, subfamily I, member 1 // 11p15.4 // 390063 /// BC151148 // OR51I1 // olfactory receptor, family 51, subfamily I, member 1 // 11p15.4 // 390063 /// ENST00000317283 // OR51I1 // olfactory receptor, family 51, subfamily I, member 1 // 11p…
4016193	-2.45205	0.000412079	0.0800701	chrX	-	main	NM_021992 // TMSB15A // thymosin beta 15a // Xq21.33-q22.3 // 11013 /// D82345 // TMSB15A // thymosin beta 15a // Xq21.33-q22.3 // 11013 /// BC029803 // TMSB15B // thymosin beta 15B // Xq22.2 // 286527
2536354	-2.44291	2.27e-05	0.0209927	---	---	normgene->exon	---
3718555	-2.44121	0.0127469	0.298488	chr17	+	main	NM_144975 // SLFN5 // schlafen family member 5 // 17q12 // 162394 /// ENST00000299977 // SLFN5 // schlafen family member 5 // 17q12 // 162394 /// AK303299 // SLFN5 // schlafen family member 5 // 17q12 // 162394
3753935	-2.43876	0.000780319	0.108706	chr17	-	main	NM_020426 // LYZL6 // lysozyme-like 6 // 17q11.2 // 57151 /// ENST00000293274 // LYZL6 // lysozyme-like 6 // 17q11.2 // 57151 /// ENST00000394523 // LYZL6 // lysozyme-like 6 // 17q11.2 // 57151 /// BC054481 // LYZL6 // lysozyme-like 6 // 17q11.2 // 57151
3354380	-2.43736	0.0228783	0.355839	chr11	+	main	NM_001037558 // HEPN1 // HEPACAM opposite strand 1 // 11q24 // 641654 /// NM_152722 // HEPACAM // hepatocyte cell adhesion molecule // 11q24.2 // 220296 /// ENST00000298251 // HEPACAM // hepatocyte cell adhesion molecule // 11q24.2 // 220296 /// ENST00000408930 // HEPN1 // HEPACAM opposite strand 1 // 11q24 // 641654 /// AY275431 // HEPN1 // HEPACAM opposite strand 1 // 11q24 // 641654 /// AL8344…
2439314	-2.43114	0.0156499	0.315448	chr1	-	main	NM_001004476 // OR10K2 // olfactory receptor, family 10, subfamily K, member 2 // 1q23.1 // 391107 /// ENST00000314902 // OR10K2 // olfactory receptor, family 10, subfamily K, member 2 // 1q23.1 // 391107 /// ENST00000392265 // OR10K2 // olfactory receptor, family 10, subfamily K, member 2 // 1q23.1 // 391107
3556676	-2.4208	0.048273	0.451759	---	---	normgene->intron	---
2536334	-2.41763	7.18e-08	0.00158094	---	---	normgene->exon	---
3847774	-2.41724	0.02645	0.37296	chr19	-	main	NM_004158 // PSPN // persephin // 19p13.3 // 5623 /// ENST00000245810 // PSPN // persephin // 19p13.3 // 5623 /// AK055490 // PSPN // persephin // 19p13.3 // 5623
3841756	-2.39469	0.0108019	0.279718	chr19	+	main	NM_014218 // KIR2DL1 // killer cell immunoglobulin-like receptor, two domains, long cytoplasmic tail, 1 // 19q13.4 // 3802 /// NM_015868 // KIR2DL3 // killer cell immunoglobulin-like receptor, two domains, long cytoplasmic tail, 3 // 19q13.4 // 3804 /// NM_014219 // KIR2DL2 // killer cell immunoglobulin-like receptor, two domains, long cytoplasmic tail, 2 // 19q13.4 // 3803 /// NM_014512 // KIR2D…
3319323	-2.38473	0.0312243	0.388591	---	---	normgene->intron	---
3819749	-2.38017	0.034286	0.399719	---	---	normgene->intron	---
3736636	-2.37826	0.00276726	0.173533	chr17	+	main	NM_030968 // C1QTNF1 // C1q and tumor necrosis factor related protein 1 // 17q25.3 // 114897 /// NM_198593 // C1QTNF1 // C1q and tumor necrosis factor related protein 1 // 17q25.3 // 114897 /// NM_198594 // C1QTNF1 // C1q and tumor necrosis factor related protein 1 // 17q25.3 // 114897 /// ENST00000339142 // C1QTNF1 // C1q and tumor necrosis factor related protein 1 // 17q25.3 // 114897 /// ENST0…
3361672	-2.37472	0.00250146	0.169512	chr11	-	main	NM_002315 // LMO1 // LIM domain only 1 (rhombotin 1) // 11p15 // 4004 /// ENST00000335790 // LMO1 // LIM domain only 1 (rhombotin 1) // 11p15 // 4004 /// M26682 // LMO1 // LIM domain only 1 (rhombotin 1) // 11p15 // 4004 /// ENST00000452557 // LMO1 // LIM domain only 1 (rhombotin 1) // 11p15 // 4004 /// ENST00000428101 // LMO1 // LIM domain only 1 (rhombotin 1) // 11p15 // 4004 /// ENST0000033291…
4000704	-2.37123	4.03e-05	0.0253619	chrX	-	main	NM_003916 // AP1S2 // adaptor-related protein complex 1, sigma 2 subunit // Xp22.2 // 8905 /// ENST00000329235 // AP1S2 // adaptor-related protein complex 1, sigma 2 subunit // Xp22.2 // 8905 /// AF251295 // AP1S2 // adaptor-related protein complex 1, sigma 2 subunit // Xp22.2 // 8905 /// NR_027408 // LOC653653 // adaptor-related protein complex 1, sigma 2 subunit pseudogene // 17q23.1 // 653653 …
3303862	-2.36982	0.0146622	0.309165	chr10	-	main	---
3457872	-2.36561	0.0213036	0.349674	chr12	-	main	NM_012064 // MIP // major intrinsic protein of lens fiber // 12q13 // 4284 /// ENST00000257979 // MIP // major intrinsic protein of lens fiber // 12q13 // 4284 /// BC074913 // MIP // major intrinsic protein of lens fiber // 12q13 // 4284
2901761	-2.36519	0.0238187	0.361318	---	---	normgene->intron	---
3190331	-2.36312	0.0378804	0.412153	chr9	+	main	---
3321592	-2.34682	0.0163513	0.317267	chr11	+	main	NM_000728 // CALCB // calcitonin-related polypeptide beta // 11p15.2-p15.1 // 797 /// ENST00000396377 // CALCB // calcitonin-related polypeptide beta // 11p15.2-p15.1 // 797 /// ENST00000324229 // CALCB // calcitonin-related polypeptide beta // 11p15.2-p15.1 // 797 /// AK054728 // CALCB // calcitonin-related polypeptide beta // 11p15.2-p15.1 // 797
3740612	-2.3417	0.0191534	0.334043	---	---	normgene->intron	---
3937967	-2.33332	0.0355882	0.40407	chr22	+	main	AK128837 // LOC284861 // hypothetical LOC284861 // 22q11.21 // 284861 /// AK129567 // LOC729461 // hypothetical LOC729461 // 22q11.21 // 729461 /// ENST00000342888 // LOC729461 // hypothetical LOC729461 // 22q11.21 // 729461 /// BC040613 // NCRNA00281 // non-protein coding RNA 281 // --- // 26080
2610359	-2.32537	0.000411165	0.0800701	chr3	+	main	NM_001570 // IRAK2 // interleukin-1 receptor-associated kinase 2 // 3p25.3 // 3656 /// ENST00000256458 // IRAK2 // interleukin-1 receptor-associated kinase 2 // 3p25.3 // 3656 /// BC125184 // IRAK2 // interleukin-1 receptor-associated kinase 2 // 3p25.3 // 3656
3268274	-2.32088	0.0152897	0.313118	chr10	+	main	NM_001195608 // PLEKHA1 // pleckstrin homology domain containing, family A (phosphoinositide binding specific) member 1 // 10q26.13 // 59338 /// NM_001001974 // PLEKHA1 // pleckstrin homology domain containing, family A (phosphoinositide binding specific) member 1 // 10q26.13 // 59338 /// NM_021622 // PLEKHA1 // pleckstrin homology domain containing, family A (phosphoinositide binding specific) m…
2674349	-2.3195	0.0346746	0.400888	---	---	normgene->intron	---
3475178	-2.30744	0.0270549	0.374535	---	---	normgene->intron	---
3338192	-2.30671	0.00112228	0.126852	chr11	+	main	NM_053056 // CCND1 // cyclin D1 // 11q13 // 595 /// ENST00000227507 // CCND1 // cyclin D1 // 11q13 // 595 /// BC023620 // CCND1 // cyclin D1 // 11q13 // 595
3432678	-2.3049	0.00559407	0.223063	chr12	+	main	NM_001143819 // TPCN1 // two pore segment channel 1 // 12q24.13 // 53373 /// NM_017901 // TPCN1 // two pore segment channel 1 // 12q24.13 // 53373 /// ENST00000335509 // TPCN1 // two pore segment channel 1 // 12q24.13 // 53373 /// ENST00000392569 // TPCN1 // two pore segment channel 1 // 12q24.13 // 53373 /// BC142664 // TPCN1 // two pore segment channel 1 // 12q24.13 // 53373 /// ENST00000428632…
2530713	-2.30222	0.0360735	0.406145	chr2	+	main	NM_004591 // CCL20 // chemokine (C-C motif) ligand 20 // 2q33-q37 // 6364 /// NM_001130046 // CCL20 // chemokine (C-C motif) ligand 20 // 2q33-q37 // 6364 /// ENST00000358813 // CCL20 // chemokine (C-C motif) ligand 20 // 2q33-q37 // 6364 /// ENST00000409189 // CCL20 // chemokine (C-C motif) ligand 20 // 2q33-q37 // 6364 /// BC020698 // CCL20 // chemokine (C-C motif) ligand 20 // 2q33-q37 // 6364
3311546	-2.29274	0.00918882	0.259634	chr10	-	main	AK097855 // FLJ40536 // FLJ40536 protein // 10q26.13 // 399819
2536363	-2.29107	0.00023874	0.059496	---	---	normgene->exon	---
3425134	-2.29055	0.0114502	0.289358	chr12	+	main	NM_181783 // TMTC3 // transmembrane and tetratricopeptide repeat containing 3 // 12q21.32 // 160418 /// ENST00000266712 // TMTC3 // transmembrane and tetratricopeptide repeat containing 3 // 12q21.32 // 160418 /// BX538169 // TMTC3 // transmembrane and tetratricopeptide repeat containing 3 // 12q21.32 // 160418
3705170	-2.28071	0.0162891	0.317267	chr16	-	main	NM_001214 // C16orf3 // chromosome 16 open reading frame 3 // 16q24.3 // 750 /// ENST00000408886 // C16orf3 // chromosome 16 open reading frame 3 // 16q24.3 // 750 /// AF050081 // C16orf3 // chromosome 16 open reading frame 3 // 16q24.3 // 750
3224331	-2.27819	0.031736	0.390023	chr9	-	main	NM_012363 // OR1N1 // olfactory receptor, family 1, subfamily N, member 1 // 9q33.2 // 138883 /// ENST00000304880 // OR1N1 // olfactory receptor, family 1, subfamily N, member 1 // 9q33.2 // 138883 /// ENST00000359439 // OR1N1 // olfactory receptor, family 1, subfamily N, member 1 // 9q33.2 // 138883
3570081	-2.27032	0.0253653	0.36899	---	---	normgene->intron	---
3201255	-2.2647	0.0153738	0.313618	chr9	-	main	NM_002169 // IFNA5 // interferon, alpha 5 // 9p22 // 3442 /// ENST00000380212 // IFNA5 // interferon, alpha 5 // 9p22 // 3442 /// BC093755 // IFNA5 // interferon, alpha 5 // 9p22 // 3442
3877809	-2.25804	0.0178167	0.327882	chr20	+	main	NM_020157 // OTOR // otoraplin // 20p12.1-p11.23 // 56914 /// ENST00000246081 // OTOR // otoraplin // 20p12.1-p11.23 // 56914 /// AF233261 // OTOR // otoraplin // 20p12.1-p11.23 // 56914
2536362	-2.25208	9.96e-06	0.0128939	---	---	normgene->exon	---
2516455	-2.2501	0.0163753	0.317267	---	---	normgene->exon	---
3747958	-2.24738	0.0133828	0.303678	chr17	-	main	NR_024007 // SMCR5 // Smith-Magenis syndrome chromosome region, candidate 5 (non-protein coding) // --- // 140771 /// AF467442 // SMCR5 // Smith-Magenis syndrome chromosome region, candidate 5 (non-protein coding) // --- // 140771
2751722	-2.24249	0.00432912	0.205519	chr4	+	main	NM_001034845 // GALNTL6 // UDP-N-acetyl-alpha-D-galactosamine:polypeptide N-acetylgalactosaminyltransferase-like 6 // 4q34.1 // 442117 /// ENST00000506823 // GALNTL6 // UDP-N-acetyl-alpha-D-galactosamine:polypeptide N-acetylgalactosaminyltransferase-like 6 // 4q34.1 // 442117 /// ENST00000404275 // GALNTL6 // UDP-N-acetyl-alpha-D-galactosamine:polypeptide N-acetylgalactosaminyltransferase-like 6 …
3288013	-2.24032	0.0457768	0.446259	chr10	-	main	NR_026566 // BMS1P1 // BMS1 pseudogene 1 // 10q11.22 // 728053 /// NR_003611 // BMS1P5 // BMS1 pseudogene 5 // 10q11.22 // 399761 /// NM_133446 // AGAP4 // ArfGAP with GTPase domain, ankyrin repeat and PH domain 4 // 10q11.22 // 119016 /// NM_001077686 // AGAP8 // ArfGAP with GTPase domain, ankyrin repeat and PH domain 8 // 10q11.23 // 728404 /// NM_001144000 // AGAP5 // ArfGAP with GTPase domain…
3012019	-2.23789	0.00302438	0.177993	chr7	+	main	NM_001185072 // CLDN12 // claudin 12 // 7q21 // 9069 /// NM_001185073 // CLDN12 // claudin 12 // 7q21 // 9069 /// NM_012129 // CLDN12 // claudin 12 // 7q21 // 9069 /// ENST00000496677 // CLDN12 // claudin 12 // 7q21 // 9069 /// ENST00000287916 // CLDN12 // claudin 12 // 7q21 // 9069 /// ENST00000394605 // CLDN12 // claudin 12 // 7q21 // 9069 /// BC068532 // CLDN12 // claudin 12 // 7q21 // 9069 //…
3331150	-2.23629	0.0236669	0.360757	chr11	+	main	NM_001005210 // LRRC55 // leucine rich repeat containing 55 // 11q12.1 // 219527 /// BC136737 // LRRC55 // leucine rich repeat containing 55 // 11q12.1 // 219527 /// ENST00000497933 // LRRC55 // leucine rich repeat containing 55 // 11q12.1 // 219527 /// ENST00000332362 // LRRC55 // leucine rich repeat containing 55 // 11q12.1 // 219527
2948648	-2.23111	0.00442532	0.207688	chr6	-	main	AK098012 // NCRNA00243 // non-protein coding RNA 243 // 6p21.33 // 401247
2557621	-2.22224	0.0493732	0.456157	---	---	normgene->intron	---
2775510	-2.21851	0.0360329	0.406145	---	---	normgene->intron	---
2900750	-2.21344	0.0404715	0.422838	chr6	+	main	NM_001005216 // OR2J3 // olfactory receptor, family 2, subfamily J, member 3 // 6p22.1 // 442186 /// BC136973 // OR2J3 // olfactory receptor, family 2, subfamily J, member 3 // 6p22.1 // 442186
2705014	-2.20839	0.0292998	0.383139	chr3	-	main	NM_020949 // SLC7A14 // solute carrier family 7 (cationic amino acid transporter, y+ system), member 14 // 3q26.2 // 57709
3318961	-2.20699	0.0304819	0.388221	chr11	+	main	NM_178168 // OR10A5 // olfactory receptor, family 10, subfamily A, member 5 // 11p15.4 // 144124 /// NM_001004460 // OR10A2 // olfactory receptor, family 10, subfamily A, member 2 // 11p15.4 // 341276 /// ENST00000299454 // OR10A5 // olfactory receptor, family 10, subfamily A, member 5 // 11p15.4 // 144124 /// ENST00000307322 // OR10A2 // olfactory receptor, family 10, subfamily A, member 2 // 11…
3942007	-2.20409	0.00923302	0.260094	chr22	+	main	NM_021026 // RFPL1 // ret finger protein-like 1 // 22q12.2 // 5988 /// NM_006605 // RFPL2 // ret finger protein-like 2 // 22q12.3 // 10739 /// NM_001098535 // RFPL3 // ret finger protein-like 3 // 22q12.3 // 10738 /// ENST00000354373 // RFPL1 // ret finger protein-like 1 // 22q12.2 // 5988 /// ENST00000248980 // RFPL2 // ret finger protein-like 2 // 22q12.3 // 10739 /// ENST00000249007 // RFPL3 /…
3535922	-2.20399	0.01577	0.315657	chr14	+	main	NM_145251 // STYX // serine/threonine/tyrosine interacting protein // --- // 6815 /// NM_001130701 // STYX // serine/threonine/tyrosine interacting protein // --- // 6815 /// BC146995 // STYX // serine/threonine/tyrosine interacting protein // --- // 6815
2406403	-2.20211	0.0274524	0.375547	---	---	normgene->intron	---
3448975	-2.20169	0.0105051	0.275928	chr12	-	main	NM_016570 // ERGIC2 // ERGIC and golgi 2 // 12p11.22 // 51290 /// ENST00000360150 // ERGIC2 // ERGIC and golgi 2 // 12p11.22 // 51290 /// AL834128 // ERGIC2 // ERGIC and golgi 2 // 12p11.22 // 51290 /// ENST00000201023 // ERGIC2 // ERGIC and golgi 2 // 12p11.22 // 51290
3889624	-2.20074	0.0165655	0.318	chr20	+	main	NM_173485 // TSHZ2 // teashirt zinc finger homeobox 2 // 20q13.2 // 128553 /// NM_001193421 // TSHZ2 // teashirt zinc finger homeobox 2 // 20q13.2 // 128553 /// ENST00000371497 // TSHZ2 // teashirt zinc finger homeobox 2 // 20q13.2 // 128553 /// AY926481 // TSHZ2 // teashirt zinc finger homeobox 2 // 20q13.2 // 128553
3748659	-2.20044	0.0465506	0.448797	chr17	-	main	NM_006613 // GRAP // GRB2-related adaptor protein // 17p11.2 // 10750 /// NM_001129778 // GRAPL // GRB2-related adaptor protein-like // 17p11.2 // 400581 /// ENST00000284154 // GRAP // GRB2-related adaptor protein // 17p11.2 // 10750 /// ENST00000512988 // GRAPL // GRB2-related adaptor protein-like // 17p11.2 // 400581 /// BC035856 // GRAP // GRB2-related adaptor protein // 17p11.2 // 10750 /// B…
3864944	-2.19205	0.0406757	0.423264	chr19	-	main	NM_001102597 // CEACAM20 // carcinoembryonic antigen-related cell adhesion molecule 20 // 19q13.31 // 125931 /// NM_001102599 // CEACAM20 // carcinoembryonic antigen-related cell adhesion molecule 20 // 19q13.31 // 125931 /// NM_001102600 // CEACAM20 // carcinoembryonic antigen-related cell adhesion molecule 20 // 19q13.31 // 125931 /// NM_001102598 // CEACAM20 // carcinoembryonic antigen-related…
2639129	-2.19053	3.04e-05	0.0223116	chr3	+	main	NM_032839 // DIRC2 // disrupted in renal carcinoma 2 // 3q21.1 // 84925 /// ENST00000261038 // DIRC2 // disrupted in renal carcinoma 2 // 3q21.1 // 84925 /// AK075158 // DIRC2 // disrupted in renal carcinoma 2 // 3q21.1 // 84925 /// ENST00000477647 // DIRC2 // disrupted in renal carcinoma 2 // 3q21.1 // 84925 /// ENST00000324630 // DIRC2 // disrupted in renal carcinoma 2 // 3q21.1 // 84925
3042063	-2.19045	0.000123722	0.0469525	chr7	-	main	NM_022150 // NPVF // neuropeptide VF precursor // 7p21-p15 // 64111 /// ENST00000222674 // NPVF // neuropeptide VF precursor // 7p21-p15 // 64111 /// AB040290 // NPVF // neuropeptide VF precursor // 7p21-p15 // 64111
3373411	-2.18943	0.0115	0.289551	chr11	-	main	NM_001004744 // OR5R1 // olfactory receptor, family 5, subfamily R, member 1 // 11q12.1 // 219479 /// ENST00000312253 // OR5R1 // olfactory receptor, family 5, subfamily R, member 1 // 11q12.1 // 219479
3474553	-2.18596	0.0417157	0.428723	---	---	normgene->intron	---
2974566	-2.18541	0.0140659	0.305493	chr6	-	main	NM_001033080 // TAAR2 // trace amine associated receptor 2 // 6q24 // 9287 /// NM_014626 // TAAR2 // trace amine associated receptor 2 // 6q24 // 9287 /// ENST00000367931 // TAAR2 // trace amine associated receptor 2 // 6q24 // 9287 /// ENST00000275191 // TAAR2 // trace amine associated receptor 2 // 6q24 // 9287 /// AY703480 // TAAR2 // trace amine associated receptor 2 // 6q24 // 9287
3444406	-2.18115	0.00541545	0.221434	chr12	-	main	NM_023920 // TAS2R13 // taste receptor, type 2, member 13 // 12p13 // 50838 /// ENST00000390677 // TAS2R13 // taste receptor, type 2, member 13 // 12p13 // 50838 /// BC095518 // TAS2R13 // taste receptor, type 2, member 13 // 12p13 // 50838
3335828	-2.17578	0.0225401	0.354453	---	---	normgene->intron	---
2495758	-2.17174	0.00132146	0.139138	chr2	+	main	BC021264 // C2orf15 // chromosome 2 open reading frame 15 // 2q11.2 // 150590 /// ENST00000302513 // C2orf15 // chromosome 2 open reading frame 15 // 2q11.2 // 150590 /// ENST00000409684 // C2orf15 // chromosome 2 open reading frame 15 // 2q11.2 // 150590 /// AK126402 // MRPL30 // mitochondrial ribosomal protein L30 // 2q11.2 // 51263
3958259	-2.17172	0.00358064	0.192293	---	---	normgene->intron	---
3096544	-2.16673	0.0328907	0.394399	---	---	normgene->intron	---
3444304	-2.16161	0.0224634	0.354453	chr12	-	main	NM_023918 // TAS2R8 // taste receptor, type 2, member 8 // 12p13 // 50836 /// ENST00000240615 // TAS2R8 // taste receptor, type 2, member 8 // 12p13 // 50836 /// BC098353 // TAS2R8 // taste receptor, type 2, member 8 // 12p13 // 50836
3833967	-2.15914	0.0343323	0.399719	chr19	+	main	NM_000774 // CYP2F1 // cytochrome P450, family 2, subfamily F, polypeptide 1 // 19q13.2 // 1572 /// ENST00000331105 // CYP2F1 // cytochrome P450, family 2, subfamily F, polypeptide 1 // 19q13.2 // 1572 /// J02906 // CYP2F1 // cytochrome P450, family 2, subfamily F, polypeptide 1 // 19q13.2 // 1572
2655113	-2.15804	0.0117099	0.292652	chr3	+	main	NM_017644 // KLHL24 // kelch-like 24 (Drosophila) // 3q27.1 // 54800 /// ENST00000454652 // KLHL24 // kelch-like 24 (Drosophila) // 3q27.1 // 54800 /// ENST00000242810 // KLHL24 // kelch-like 24 (Drosophila) // 3q27.1 // 54800 /// AY422472 // KLHL24 // kelch-like 24 (Drosophila) // 3q27.1 // 54800 /// BC142993 // KLHL24 // kelch-like 24 (Drosophila) // 3q27.1 // 54800 /// DQ925701 // KLHL24 // ke…
3887004	-2.15605	0.00395771	0.200641	chr20	+	main	NM_172005 // WFDC13 // WAP four-disulfide core domain 13 // 20q13.12 // 164237 /// ENST00000305479 // WFDC13 // WAP four-disulfide core domain 13 // 20q13.12 // 164237 /// AF454505 // WFDC13 // WAP four-disulfide core domain 13 // 20q13.12 // 164237
2657250	-2.15577	6.6e-05	0.0330221	chr3	+	main	NM_005578 // LPP // LIM domain containing preferred translocation partner in lipoma // 3q28 // 4026 /// NM_001167671 // LPP // LIM domain containing preferred translocation partner in lipoma // 3q28 // 4026 /// NM_001167672 // LPP // LIM domain containing preferred translocation partner in lipoma // 3q28 // 4026 /// ENST00000312675 // LPP // LIM domain containing preferred translocation partner i…
3328600	-2.15557	1.05e-06	0.00467019	chr11	+	main	NM_130783 // TSPAN18 // tetraspanin 18 // 11p11.2 // 90139 /// ENST00000340160 // TSPAN18 // tetraspanin 18 // 11p11.2 // 90139 /// AY358087 // TSPAN18 // tetraspanin 18 // 11p11.2 // 90139 /// ENST00000425677 // TSPAN18 // tetraspanin 18 // 11p11.2 // 90139
2821347	-2.15298	0.000762129	0.106849	chr5	+	main	NM_022350 // ERAP2 // endoplasmic reticulum aminopeptidase 2 // 5q15 // 64167 /// NM_001130140 // ERAP2 // endoplasmic reticulum aminopeptidase 2 // 5q15 // 64167 /// ENST00000437043 // ERAP2 // endoplasmic reticulum aminopeptidase 2 // 5q15 // 64167 /// ENST00000343361 // ERAP2 // endoplasmic reticulum aminopeptidase 2 // 5q15 // 64167 /// AB163917 // ERAP2 // endoplasmic reticulum aminopeptidas…
2654967	-2.15271	0.00811236	0.250788	chr3	+	main	NM_032047 // B3GNT5 // UDP-GlcNAc:betaGal beta-1,3-N-acetylglucosaminyltransferase 5 // 3q28 // 84002 /// ENST00000326505 // B3GNT5 // UDP-GlcNAc:betaGal beta-1,3-N-acetylglucosaminyltransferase 5 // 3q28 // 84002 /// ENST00000460419 // B3GNT5 // UDP-GlcNAc:betaGal beta-1,3-N-acetylglucosaminyltransferase 5 // 3q28 // 84002 /// ENST00000465010 // B3GNT5 // UDP-GlcNAc:betaGal beta-1,3-N-acetylgluc…
3223738	-2.15074	0.00112381	0.126852	chr9	-	main	NM_001190945 // TRAF1 // TNF receptor-associated factor 1 // 9q33-q34 // 7185 /// NM_005658 // TRAF1 // TNF receptor-associated factor 1 // 9q33-q34 // 7185 /// NM_001190947 // TRAF1 // TNF receptor-associated factor 1 // 9q33-q34 // 7185 /// ENST00000373887 // TRAF1 // TNF receptor-associated factor 1 // 9q33-q34 // 7185 /// BC024145 // TRAF1 // TNF receptor-associated factor 1 // 9q33-q34 // 71…
2953570	-2.14932	0.0185316	0.33055	chr6	-	main	NM_018643 // TREM1 // triggering receptor expressed on myeloid cells 1 // 6p21.1 // 54210 /// ENST00000244709 // TREM1 // triggering receptor expressed on myeloid cells 1 // 6p21.1 // 54210 /// AK292162 // TREM1 // triggering receptor expressed on myeloid cells 1 // 6p21.1 // 54210 /// ENST00000334475 // TREM1 // triggering receptor expressed on myeloid cells 1 // 6p21.1 // 54210
2330687	-2.14784	0.00194355	0.153333	chr1	+	main	NM_025079 // ZC3H12A // zinc finger CCCH-type containing 12A // 1p34.3 // 80149 /// ENST00000373087 // ZC3H12A // zinc finger CCCH-type containing 12A // 1p34.3 // 80149 /// ENST00000373082 // ZC3H12A // zinc finger CCCH-type containing 12A // 1p34.3 // 80149 /// AK093343 // ZC3H12A // zinc finger CCCH-type containing 12A // 1p34.3 // 80149
3958297	-2.14596	0.04949	0.456157	---	---	normgene->intron	---
3110272	-2.14292	0.000813478	0.110358	chr8	+	main	NM_003506 // FZD6 // frizzled homolog 6 (Drosophila) // 8q22.3-q23.1 // 8323 /// NM_001164615 // FZD6 // frizzled homolog 6 (Drosophila) // 8q22.3-q23.1 // 8323 /// NM_001164616 // FZD6 // frizzled homolog 6 (Drosophila) // 8q22.3-q23.1 // 8323 /// ENST00000358755 // FZD6 // frizzled homolog 6 (Drosophila) // 8q22.3-q23.1 // 8323 /// BC060836 // FZD6 // frizzled homolog 6 (Drosophila) // 8q22.3-q…
3443868	-2.14238	0.0468534	0.449702	chr12	-	main	NM_001781 // CD69 // CD69 molecule // 12p13 // 969 /// NR_026672 // CD69 // CD69 molecule // 12p13 // 969 /// NR_026671 // CD69 // CD69 molecule // 12p13 // 969 /// ENST00000228434 // CD69 // CD69 molecule // 12p13 // 969 /// Z22576 // CD69 // CD69 molecule // 12p13 // 969 /// ENST00000416624 // CD69 // CD69 molecule // 12p13 // 969
3961699	-2.14204	0.0244612	0.366111	chr22	-	main	NM_145174 // DNAJB7 // DnaJ (Hsp40) homolog, subfamily B, member 7 // 22q13.2 // 150353 /// ENST00000307221 // DNAJB7 // DnaJ (Hsp40) homolog, subfamily B, member 7 // 22q13.2 // 150353 /// AF085232 // DNAJB7 // DnaJ (Hsp40) homolog, subfamily B, member 7 // 22q13.2 // 150353 /// BC005331 // XPNPEP3 // X-prolyl aminopeptidase (aminopeptidase P) 3, putative // 22q13.2 // 63929
3556050	-2.14188	0.00600258	0.227184	---	---	normgene->intron	---
3220180	-2.13097	0.0186605	0.331311	chr9	-	main	NM_001003936 // TXNDC8 // thioredoxin domain containing 8 (spermatozoa) // 9q31.3 // 255220 /// NM_153366 // SVEP1 // sushi, von Willebrand factor type A, EGF and pentraxin domain containing 1 // 9q32 // 79987 /// ENST00000374510 // TXNDC8 // thioredoxin domain containing 8 (spermatozoa) // 9q31.3 // 255220 /// ENST00000401783 // SVEP1 // sushi, von Willebrand factor type A, EGF and pentraxin dom…
3837257	-2.12663	0.0307452	0.38845	chr19	+	main	NM_001736 // C5AR1 // complement component 5a receptor 1 // 19q13.3-q13.4 // 728 /// ENST00000355085 // C5AR1 // complement component 5a receptor 1 // 19q13.3-q13.4 // 728 /// BC008982 // C5AR1 // complement component 5a receptor 1 // 19q13.3-q13.4 // 728
3430603	-2.12377	0.0461833	0.447815	chr12	+	main	NM_203436 // ASCL4 // achaete-scute complex homolog 4 (Drosophila) // 12q23.3 // 121549 /// ENST00000342331 // ASCL4 // achaete-scute complex homolog 4 (Drosophila) // 12q23.3 // 121549 /// AY238895 // ASCL4 // achaete-scute complex homolog 4 (Drosophila) // 12q23.3 // 121549 /// ENST00000426949 // ASCL4 // achaete-scute complex homolog 4 (Drosophila) // 12q23.3 // 121549
3993515	-2.11854	0.0133181	0.302523	chrX	+	main	NM_005462 // MAGEC1 // melanoma antigen family C, 1 // Xq26 // 9947 /// ENST00000285879 // MAGEC1 // melanoma antigen family C, 1 // Xq26 // 9947 /// AF056334 // MAGEC1 // melanoma antigen family C, 1 // Xq26 // 9947 /// ENST00000370511 // MAGEC1 // melanoma antigen family C, 1 // Xq26 // 9947 /// ENST00000370510 // MAGEC1 // melanoma antigen family C, 1 // Xq26 // 9947
2440730	-2.11829	0.00398178	0.200665	chr1	-	main	NM_001643 // APOA2 // apolipoprotein A-II // 1q21-q23 // 336 /// ENST00000367990 // APOA2 // apolipoprotein A-II // 1q21-q23 // 336 /// BC005282 // APOA2 // apolipoprotein A-II // 1q21-q23 // 336 /// ENST00000446517 // APOA2 // apolipoprotein A-II // 1q21-q23 // 336
3756676	-2.11699	0.047125	0.449949	chr17	-	main	NM_031957 // KRTAP1-5 // keratin associated protein 1-5 // 17q12-q21 // 83895 /// NM_031957 // KRTAP1-5 // keratin associated protein 1-5 // 17q12-q21 // 83895 /// NM_031957 // KRTAP1-5 // keratin associated protein 1-5 // 17q12-q21 // 83895 /// ENST00000361883 // KRTAP1-5 // keratin associated protein 1-5 // 17q12-q21 // 83895 /// ENST00000361883 // KRTAP1-5 // keratin associated protein 1-5 // …
3579501	-2.11448	0.00149934	0.140824	chr14	-	main	NM_001039355 // SLC25A29 // solute carrier family 25, member 29 // 14q32.2 // 123096 /// ENST00000359232 // SLC25A29 // solute carrier family 25, member 29 // 14q32.2 // 123096 /// AL832299 // SLC25A29 // solute carrier family 25, member 29 // 14q32.2 // 123096
2844283	-2.10346	0.0234703	0.359502	---	---	normgene->intron	---
3202293	-2.1021	0.0311343	0.388591	chr9	-	main	NM_020641 // C9orf11 // chromosome 9 open reading frame 11 // 9p21 // 54586 /// NM_001161585 // C9orf11 // chromosome 9 open reading frame 11 // 9p21 // 54586 /// ENST00000380032 // C9orf11 // chromosome 9 open reading frame 11 // 9p21 // 54586 /// BC137351 // C9orf11 // chromosome 9 open reading frame 11 // 9p21 // 54586 /// ENST00000380031 // C9orf11 // chromosome 9 open reading frame 11 // 9p2…
2406407	-2.09988	0.0315228	0.389241	---	---	normgene->intron	---
2903285	-2.09823	0.00498986	0.215387	chr6	+	main	NM_002800 // PSMB9 // proteasome (prosome, macropain) subunit, beta type, 9 (large multifunctional peptidase 2) // 6p21.3 // 5698 /// ENST00000444284 // PSMB9 // proteasome (prosome, macropain) subunit, beta type, 9 (large multifunctional peptidase 2) // 6p21.3 // 5698 /// ENST00000374859 // PSMB9 // proteasome (prosome, macropain) subunit, beta type, 9 (large multifunctional peptidase 2) // 6p21…
3416484	-2.09714	0.0436177	0.438188	---	---	normgene->exon	---
3512874	-2.09496	0.004909	0.214436	chr13	-	main	NM_002298 // LCP1 // lymphocyte cytosolic protein 1 (L-plastin) // 13q14.3 // 3936 /// ENST00000398576 // LCP1 // lymphocyte cytosolic protein 1 (L-plastin) // 13q14.3 // 3936 /// ENST00000323076 // LCP1 // lymphocyte cytosolic protein 1 (L-plastin) // 13q14.3 // 3936 /// BC010271 // LCP1 // lymphocyte cytosolic protein 1 (L-plastin) // 13q14.3 // 3936 /// BC007673 // LCP1 // lymphocyte cytosolic…
3504193	-2.09002	0.000136669	0.0493767	chr13	-	main	NM_004004 // GJB2 // gap junction protein, beta 2, 26kDa // 13q11-q12 // 2706 /// ENST00000382844 // GJB2 // gap junction protein, beta 2, 26kDa // 13q11-q12 // 2706 /// ENST00000382848 // GJB2 // gap junction protein, beta 2, 26kDa // 13q11-q12 // 2706 /// M86849 // GJB2 // gap junction protein, beta 2, 26kDa // 13q11-q12 // 2706
3890099	-2.08751	0.0136745	0.304919	chr20	+	main	NM_019888 // MC3R // melanocortin 3 receptor // 20q13.2-q13.3 // 4159 /// ENST00000243911 // MC3R // melanocortin 3 receptor // 20q13.2-q13.3 // 4159 /// AY227893 // MC3R // melanocortin 3 receptor // 20q13.2-q13.3 // 4159 /// ENST00000371389 // MC3R // melanocortin 3 receptor // 20q13.2-q13.3 // 4159
3381806	-2.0856	0.0118425	0.292881	chr11	-	main	NM_153614 // DNAJB13 // DnaJ (Hsp40) homolog, subfamily B, member 13 // 11q13.4 // 374407 /// ENST00000339764 // DNAJB13 // DnaJ (Hsp40) homolog, subfamily B, member 13 // 11q13.4 // 374407 /// AK128589 // DNAJB13 // DnaJ (Hsp40) homolog, subfamily B, member 13 // 11q13.4 // 374407
2335160	-2.08111	0.0220583	0.352853	chr1	+	main	NM_012186 // FOXE3 // forkhead box E3 // 1p32 // 2301 /// NM_012186 // FOXE3 // forkhead box E3 // 1p32 // 2301 /// ENST00000335071 // FOXE3 // forkhead box E3 // 1p32 // 2301 /// ENST00000335071 // FOXE3 // forkhead box E3 // 1p32 // 2301 /// AF275722 // FOXE3 // forkhead box E3 // 1p32 // 2301
3985511	-2.07905	0.0485459	0.452198	chrX	+	main	NM_152278 // TCEAL7 // transcription elongation factor A (SII)-like 7 // Xq22.1 // 56849 /// ENST00000332431 // TCEAL7 // transcription elongation factor A (SII)-like 7 // Xq22.1 // 56849 /// ENST00000372666 // TCEAL7 // transcription elongation factor A (SII)-like 7 // Xq22.1 // 56849 /// AK094400 // TCEAL7 // transcription elongation factor A (SII)-like 7 // Xq22.1 // 56849
3708582	-2.07902	0.00973048	0.266146	chr17	+	main	AK097400 // SPEM1 // spermatid maturation 1 // 17p13.1 // 374768 /// ENST00000323383 // SPEM1 // spermatid maturation 1 // 17p13.1 // 374768
2957402	-2.0787	0.04069	0.423264	chr6	-	main	NM_000847 // GSTA3 // glutathione S-transferase alpha 3 // 6p12.1 // 2940 /// NM_145740 // GSTA1 // glutathione S-transferase alpha 1 // 6p12.1 // 2938 /// NM_000846 // GSTA2 // glutathione S-transferase alpha 2 // 6p12.1 // 2939 /// ENST00000211122 // GSTA3 // glutathione S-transferase alpha 3 // 6p12.1 // 2940 /// ENST00000334575 // GSTA1 // glutathione S-transferase alpha 1 // 6p12.1 // 2938 /…
3952508	-2.07791	0.00725316	0.241527	chr22	-	main	NM_022719 // DGCR14 // DiGeorge syndrome critical region gene 14 // 22q11.21|22q11.2 // 8220 /// NM_053006 // TSSK2 // testis-specific serine kinase 2 // 22q11.21 // 23617 /// ENST00000252137 // DGCR14 // DiGeorge syndrome critical region gene 14 // 22q11.21|22q11.2 // 8220 /// ENST00000399635 // TSSK2 // testis-specific serine kinase 2 // 22q11.21 // 23617 /// BC037781 // TSSK2 // testis-specifi…
3429008	-2.07677	0.0143731	0.307152	chr12	+	main	NM_004316 // ASCL1 // achaete-scute complex homolog 1 (Drosophila) // 12q23.2 // 429 /// ENST00000266744 // ASCL1 // achaete-scute complex homolog 1 (Drosophila) // 12q23.2 // 429 /// BC004425 // ASCL1 // achaete-scute complex homolog 1 (Drosophila) // 12q23.2 // 429
2536355	-2.06444	0.0228039	0.355839	---	---	normgene->exon	---
2351063	-2.06235	0.00496856	0.215281	chr1	+	main	NM_000757 // CSF1 // colony stimulating factor 1 (macrophage) // 1p21-p13 // 1435 /// NM_172212 // CSF1 // colony stimulating factor 1 (macrophage) // 1p21-p13 // 1435 /// NM_172210 // CSF1 // colony stimulating factor 1 (macrophage) // 1p21-p13 // 1435 /// NM_172211 // CSF1 // colony stimulating factor 1 (macrophage) // 1p21-p13 // 1435 /// ENST00000329608 // CSF1 // colony stimulating factor 1 …
2383809	-2.05915	0.0308795	0.38845	---	---	normgene->intron	---
3275358	-2.05835	0.00701644	0.238566	---	---	normgene->intron	---
3887011	-2.05654	0.00122963	0.135327	chr20	+	main	NM_178455 // SPINT4 // serine peptidase inhibitor, Kunitz type 4 // 20q13.12 // 391253 /// ENST00000279058 // SPINT4 // serine peptidase inhibitor, Kunitz type 4 // 20q13.12 // 391253 /// AY372174 // SPINT4 // serine peptidase inhibitor, Kunitz type 4 // 20q13.12 // 391253
2798895	-2.05615	0.0245204	0.366111	chr5	+	main	---
2325158	-2.05359	0.0328454	0.394399	chr1	+	main	NR_027042 // MDS2 // myelodysplastic syndrome 2 translocation associated // 1p36 // 259283 /// BC041472 // MDS2 // myelodysplastic syndrome 2 translocation associated // 1p36 // 259283 /// ENST00000374555 // MDS2 // myelodysplastic syndrome 2 translocation associated // 1p36 // 259283
3725978	-2.05158	0.00667938	0.234108	---	---	normgene->intron	---
3576411	-2.05063	0.00619446	0.228769	chr14	-	main	NM_003485 // GPR68 // G protein-coupled receptor 68 // 14q31 // 8111 /// NM_001177676 // GPR68 // G protein-coupled receptor 68 // 14q31 // 8111 /// ENST00000238699 // GPR68 // G protein-coupled receptor 68 // 14q31 // 8111 /// BC098567 // GPR68 // G protein-coupled receptor 68 // 14q31 // 8111
3360505	-2.04791	0.0265387	0.373406	chr11	-	main	NM_033180 // OR51B2 // olfactory receptor, family 51, subfamily B, member 2 // 11p15 // 79345 /// ENST00000328813 // OR51B2 // olfactory receptor, family 51, subfamily B, member 2 // 11p15 // 79345 /// BC117461 // OR51B2 // olfactory receptor, family 51, subfamily B, member 2 // 11p15 // 79345
3452818	-2.04605	0.000148415	0.0504542	chr12	-	main	NM_001017535 // VDR // vitamin D (1,25- dihydroxyvitamin D3) receptor // 12q13.11 // 7421 /// NM_000376 // VDR // vitamin D (1,25- dihydroxyvitamin D3) receptor // 12q13.11 // 7421 /// ENST00000229022 // VDR // vitamin D (1,25- dihydroxyvitamin D3) receptor // 12q13.11 // 7421 /// ENST00000395324 // VDR // vitamin D (1,25- dihydroxyvitamin D3) receptor // 12q13.11 // 7421 /// BC060832 // VDR // v…
2809455	-2.0451	0.00973824	0.266146	chr5	+	main	---
2953501	-2.04486	0.00418328	0.204164	chr6	-	main	NM_018965 // TREM2 // triggering receptor expressed on myeloid cells 2 // 6p21.1 // 54209 /// ENST00000373113 // TREM2 // triggering receptor expressed on myeloid cells 2 // 6p21.1 // 54209 /// AF213457 // TREM2 // triggering receptor expressed on myeloid cells 2 // 6p21.1 // 54209 /// BC032362 // TREM2 // triggering receptor expressed on myeloid cells 2 // 6p21.1 // 54209 /// AB062787 // TREM2 /…
3127156	-2.04248	0.00191932	0.153333	chr8	-	main	NM_001495 // GFRA2 // GDNF family receptor alpha 2 // 8p21.3 // 2675 /// NM_001165038 // GFRA2 // GDNF family receptor alpha 2 // 8p21.3 // 2675 /// NM_001165039 // GFRA2 // GDNF family receptor alpha 2 // 8p21.3 // 2675 /// ENST00000306793 // GFRA2 // GDNF family receptor alpha 2 // 8p21.3 // 2675 /// BC041688 // GFRA2 // GDNF family receptor alpha 2 // 8p21.3 // 2675
3833948	-2.03818	0.0359439	0.40614	chr19	+	main	NM_000766 // CYP2A13 // cytochrome P450, family 2, subfamily A, polypeptide 13 // 19q13.2 // 1553 /// NM_000762 // CYP2A6 // cytochrome P450, family 2, subfamily A, polypeptide 6 // 19q13.2 // 1548 /// ENST00000330436 // CYP2A13 // cytochrome P450, family 2, subfamily A, polypeptide 13 // 19q13.2 // 1553 /// ENST00000301141 // CYP2A6 // cytochrome P450, family 2, subfamily A, polypeptide 6 // 19q…
2730194	-2.03769	0.0183176	0.329442	chr4	+	main	NM_000200 // HTN3 // histatin 3 // 4q13 // 3347 /// ENST00000381057 // HTN3 // histatin 3 // 4q13 // 3347 /// BC095438 // HTN3 // histatin 3 // 4q13 // 3347
2599904	-2.03479	0.00975556	0.266146	---	---	normgene->exon	---
3122721	-2.03464	0.00633449	0.230006	chr8	-	main	NM_001925 // DEFA4 // defensin, alpha 4, corticostatin // 8p23 // 1669 /// ENST00000297435 // DEFA4 // defensin, alpha 4, corticostatin // 8p23 // 1669 /// BC106747 // DEFA4 // defensin, alpha 4, corticostatin // 8p23 // 1669 /// AY746433 // DEFA8P // defensin, alpha 8 pseudogene // 8p23.1 // 449491
3677516	-2.03368	0.0102941	0.272009	chr16	-	main	NM_000243 // MEFV // Mediterranean fever // 16p13.3 // 4210 /// NM_001198536 // MEFV // Mediterranean fever // 16p13.3 // 4210 /// ENST00000219596 // MEFV // Mediterranean fever // 16p13.3 // 4210 /// AF018080 // MEFV // Mediterranean fever // 16p13.3 // 4210 /// ENST00000339854 // MEFV // Mediterranean fever // 16p13.3 // 4210
3809784	-2.02646	0.02764	0.376305	---	---	normgene->intron	---
3548050	-2.02214	0.00458486	0.208507	chr14	+	main	NR_024620 // PRO1768 // PRO1768 // 14q32.11 // 29018
2536338	-2.02199	2.29e-05	0.0209927	---	---	normgene->exon	---
3753275	-2.01771	0.0119112	0.293593	chr17	-	main	NM_207454 // C17orf102 // chromosome 17 open reading frame 102 // 17q12 // 400591 /// ENST00000357754 // C17orf102 // chromosome 17 open reading frame 102 // 17q12 // 400591 /// BC142651 // C17orf102 // chromosome 17 open reading frame 102 // 17q12 // 400591
2939034	-2.01396	0.0015571	0.141727	chr6	-	main	NM_004155 // SERPINB9 // serpin peptidase inhibitor, clade B (ovalbumin), member 9 // 6p25 // 5272 /// ENST00000380698 // SERPINB9 // serpin peptidase inhibitor, clade B (ovalbumin), member 9 // 6p25 // 5272 /// BC002538 // SERPINB9 // serpin peptidase inhibitor, clade B (ovalbumin), member 9 // 6p25 // 5272
3725912	-2.01085	0.0162438	0.317267	---	---	normgene->intron	---
3749666	-2.00801	0.0329338	0.394399	---	---	normgene->intron	---
3201199	-2.00751	0.023391	0.35944	chr9	-	main	NM_021057 // IFNA7 // interferon, alpha 7 // 9p22 // 3444 /// NM_002172 // IFNA14 // interferon, alpha 14 // 9p22 // 3448 /// NM_002172 // IFNA14 // interferon, alpha 14 // 9p22 // 3448 /// NM_002172 // IFNA14 // interferon, alpha 14 // 9p22 // 3448 /// NM_002172 // IFNA14 // interferon, alpha 14 // 9p22 // 3448 /// ENST00000239347 // IFNA7 // interferon, alpha 7 // 9p22 // 3444 /// ENST000003802…
3373845	-2.00659	0.000260829	0.063089	chr11	-	main	NM_017611 // SLC43A3 // solute carrier family 43, member 3 // 11q11 // 29015 /// NM_014096 // SLC43A3 // solute carrier family 43, member 3 // 11q11 // 29015 /// NM_199329 // SLC43A3 // solute carrier family 43, member 3 // 11q11 // 29015 /// ENST00000395123 // SLC43A3 // solute carrier family 43, member 3 // 11q11 // 29015 /// ENST00000352187 // SLC43A3 // solute carrier family 43, member 3 // 1…
2605735	-2.00644	0.00434987	0.205519	chr2	-	main	NM_018645 // HES6 // hairy and enhancer of split 6 (Drosophila) // 2q37.3 // 55502 /// NM_001142853 // HES6 // hairy and enhancer of split 6 (Drosophila) // 2q37.3 // 55502 /// ENST00000272937 // HES6 // hairy and enhancer of split 6 (Drosophila) // 2q37.3 // 55502 /// ENST00000409160 // HES6 // hairy and enhancer of split 6 (Drosophila) // 2q37.3 // 55502 /// AK075040 // HES6 // hairy and enhanc…
2876897	-2.00635	0.00196329	0.153333	chr5	-	main	NM_004598 // SPOCK1 // sparc/osteonectin, cwcv and kazal-like domains proteoglycan (testican) 1 // 5q31 // 6695 /// ENST00000394945 // SPOCK1 // sparc/osteonectin, cwcv and kazal-like domains proteoglycan (testican) 1 // 5q31 // 6695 /// ENST00000282223 // SPOCK1 // sparc/osteonectin, cwcv and kazal-like domains proteoglycan (testican) 1 // 5q31 // 6695 /// BC030691 // SPOCK1 // sparc/osteonectin…
2539970	-2.00277	0.0054846	0.221434	chr2	-	main	AY358123 // UNQ5830 // AILT5830 // 2p25.1 // 400943 /// AY358741 // UNQ5830 // AILT5830 // 2p25.1 // 400943
3878076	-2.00269	0.0129814	0.298634	chr20	+	main	NM_178477 // BANF2 // barrier to autointegration factor 2 // 20p12.1 // 140836 /// NM_001014977 // BANF2 // barrier to autointegration factor 2 // 20p12.1 // 140836 /// NM_001159495 // BANF2 // barrier to autointegration factor 2 // 20p12.1 // 140836 /// ENST00000246090 // BANF2 // barrier to autointegration factor 2 // 20p12.1 // 140836 /// ENST00000377805 // BANF2 // barrier to autointegration …
3725922	-2.00041	0.0411196	0.424606	---	---	normgene->intron	---
3160175	-1.99708	0.0013649	0.140182	chr9	+	main	NM_003383 // VLDLR // very low density lipoprotein receptor // 9p24 // 7436 /// NM_001018056 // VLDLR // very low density lipoprotein receptor // 9p24 // 7436 /// ENST00000382100 // VLDLR // very low density lipoprotein receptor // 9p24 // 7436 /// ENST00000382099 // VLDLR // very low density lipoprotein receptor // 9p24 // 7436 /// D16493 // VLDLR // very low density lipoprotein receptor // 9p24…
3848480	-1.99615	0.0163117	0.317267	chr19	-	main	NM_174895 // PCP2 // Purkinje cell protein 2 // 19p13.2 // 126006 /// ENST00000311069 // PCP2 // Purkinje cell protein 2 // 19p13.2 // 126006 /// BC025387 // PCP2 // Purkinje cell protein 2 // 19p13.2 // 126006
3456805	-1.99359	0.00691014	0.236546	chr12	-	main	NM_144594 // GTSF1 // gametocyte specific factor 1 // 12q13.13 // 121355 /// ENST00000305879 // GTSF1 // gametocyte specific factor 1 // 12q13.13 // 121355 /// AK057504 // GTSF1 // gametocyte specific factor 1 // 12q13.13 // 121355
3196034	-1.99214	0.0204366	0.342597	chr9	-	main	NM_152569 // C9orf66 // chromosome 9 open reading frame 66 // 9p24.3 // 157983 /// ENST00000382387 // C9orf66 // chromosome 9 open reading frame 66 // 9p24.3 // 157983 /// BC111423 // C9orf66 // chromosome 9 open reading frame 66 // 9p24.3 // 157983
3061651	-1.9876	0.000119773	0.0462511	chr7	-	main	NM_005868 // BET1 // blocked early in transport 1 homolog (S. cerevisiae) // 7q21.1-q22 // 10282 /// ENST00000222547 // BET1 // blocked early in transport 1 homolog (S. cerevisiae) // 7q21.1-q22 // 10282 /// BC000899 // BET1 // blocked early in transport 1 homolog (S. cerevisiae) // 7q21.1-q22 // 10282 /// ENST00000357520 // BET1 // blocked early in transport 1 homolog (S. cerevisiae) // 7q21.1-q…
3849190	-1.98735	0.0261701	0.371997	chr19	-	main	NM_178525 // ACTL9 // actin-like 9 // 19p13.2 // 284382 /// ENST00000324436 // ACTL9 // actin-like 9 // 19p13.2 // 284382 /// AK292258 // ACTL9 // actin-like 9 // 19p13.2 // 284382
3374324	-1.98711	0.0380314	0.412535	chr11	-	main	NM_001005218 // OR5B21 // olfactory receptor, family 5, subfamily B, member 21 // 11q12.1 // 219968 /// NM_001001954 // OR5A2 // olfactory receptor, family 5, subfamily A, member 2 // 11q12.1 // 219981 /// ENST00000360374 // OR5B21 // olfactory receptor, family 5, subfamily B, member 21 // 11q12.1 // 219968 /// ENST00000302040 // OR5A2 // olfactory receptor, family 5, subfamily A, member 2 // 11q…
2844453	-1.98508	0.00937438	0.262185	chr5	+	main	---
2536420	-1.98471	0.0128964	0.298488	---	---	normgene->intron	---
3911217	-1.97931	0.00131482	0.139138	chr20	-	main	NM_020182 // PMEPA1 // prostate transmembrane protein, androgen induced 1 // 20q13.31-q13.33 // 56937 /// NM_199169 // PMEPA1 // prostate transmembrane protein, androgen induced 1 // 20q13.31-q13.33 // 56937 /// NM_199170 // PMEPA1 // prostate transmembrane protein, androgen induced 1 // 20q13.31-q13.33 // 56937 /// NM_199171 // PMEPA1 // prostate transmembrane protein, androgen induced 1 // 20q1…
3318595	-1.97363	0.0271024	0.374535	chr11	+	main	NM_173525 // C11orf42 // chromosome 11 open reading frame 42 // 11p15.4 // 160298 /// ENST00000316375 // C11orf42 // chromosome 11 open reading frame 42 // 11p15.4 // 160298 /// BC031612 // C11orf42 // chromosome 11 open reading frame 42 // 11p15.4 // 160298
2536329	-1.97023	0.00268797	0.173247	---	---	normgene->exon	---
3817733	-1.96973	5.86e-06	0.0107554	chr19	+	main	NM_015015 // KDM4B // lysine (K)-specific demethylase 4B // 19p13.3 // 23030 /// ENST00000159111 // KDM4B // lysine (K)-specific demethylase 4B // 19p13.3 // 23030 /// BC136611 // KDM4B // lysine (K)-specific demethylase 4B // 19p13.3 // 23030 /// ENST00000381759 // KDM4B // lysine (K)-specific demethylase 4B // 19p13.3 // 23030
3592420	-1.96903	0.00413142	0.203484	chr15	+	main	NR_022014 // C15orf21 // Dresden prostate cancer 2 // 15q21.1 // 283651 /// AY271964 // C15orf21 // Dresden prostate cancer 2 // 15q21.1 // 283651 /// AY271965 // C15orf21 // Dresden prostate cancer 2 // 15q21.1 // 283651 /// AY271966 // C15orf21 // Dresden prostate cancer 2 // 15q21.1 // 283651 /// AY271967 // C15orf21 // Dresden prostate cancer 2 // 15q21.1 // 283651 /// ENST00000409454 // C15o…
3609409	-1.96123	0.00829005	0.252372	chr15	+	main	AY358254 // UNQ9370 // IFMQ9370 // 15q26.1 // 400454
2674646	-1.96026	0.0352153	0.402722	chr3	-	main	NM_198722 // AMIGO3 // adhesion molecule with Ig-like domain 3 // 3p21 // 386724 /// ENST00000480687 // GMPPB // GDP-mannose pyrophosphorylase B // 3p21.31 // 29925 /// AY237003 // AMIGO3 // adhesion molecule with Ig-like domain 3 // 3p21 // 386724
2832021	-1.95539	0.0138954	0.304919	---	---	normgene->intron	---
3509411	-1.95322	0.0074925	0.245584	chr13	-	main	NM_005584 // MAB21L1 // mab-21-like 1 (C. elegans) // 13q13 // 4081 /// ENST00000379919 // MAB21L1 // mab-21-like 1 (C. elegans) // 13q13 // 4081 /// BC028170 // MAB21L1 // mab-21-like 1 (C. elegans) // 13q13 // 4081
3819765	-1.95039	0.0342286	0.399685	---	---	normgene->intron	---
3720149	-1.94947	0.0352083	0.402722	---	---	normgene->intron	---
2468138	-1.9455	0.0168636	0.319712	chr2	+	main	NR_026833 // LOC400940 // hypothetical LOC400940 // 2p25.2 // 400940 /// AK123041 // LOC400940 // hypothetical LOC400940 // 2p25.2 // 400940
2406349	-1.94519	0.0223123	0.354026	---	---	normgene->intron	---
3475186	-1.94404	0.0484971	0.452198	---	---	normgene->intron	---
3738081	-1.94391	0.00747399	0.245537	chr17	+	main	NM_031945 // TSPAN10 // tetraspanin 10 // 17q25.3 // 83882 /// ENST00000328585 // TSPAN10 // tetraspanin 10 // 17q25.3 // 83882 /// BC021923 // TSPAN10 // tetraspanin 10 // 17q25.3 // 83882
3561039	-1.94201	0.0309423	0.38845	chr14	-	main	NM_020529 // NFKBIA // nuclear factor of kappa light polypeptide gene enhancer in B-cells inhibitor, alpha // 14q13 // 4792 /// ENST00000216797 // NFKBIA // nuclear factor of kappa light polypeptide gene enhancer in B-cells inhibitor, alpha // 14q13 // 4792 /// BC004983 // NFKBIA // nuclear factor of kappa light polypeptide gene enhancer in B-cells inhibitor, alpha // 14q13 // 4792
2823551	-1.93749	0.0123824	0.295721	chr5	+	main	NM_002372 // MAN2A1 // mannosidase, alpha, class 2A, member 1 // 5q21-q22 // 4124 /// ENST00000261483 // MAN2A1 // mannosidase, alpha, class 2A, member 1 // 5q21-q22 // 4124 /// D63998 // MAN2A1 // mannosidase, alpha, class 2A, member 1 // 5q21-q22 // 4124 /// BC142656 // MAN2A1 // mannosidase, alpha, class 2A, member 1 // 5q21-q22 // 4124 /// BC142696 // MAN2A1 // mannosidase, alpha, class 2A, m…
3778372	-1.9354	6.27e-05	0.0323618	chr18	+	main	NM_020648 // TWSG1 // twisted gastrulation homolog 1 (Drosophila) // 18p11.3 // 57045 /// ENST00000262120 // TWSG1 // twisted gastrulation homolog 1 (Drosophila) // 18p11.3 // 57045 /// AK027629 // TWSG1 // twisted gastrulation homolog 1 (Drosophila) // 18p11.3 // 57045
2840780	-1.9323	0.0407747	0.423545	---	---	normgene->intron	---
2969796	-1.9316	0.012201	0.294597	chr6	-	main	---
3126087	-1.93009	0.0134322	0.304487	chr8	-	main	NM_177924 // ASAH1 // N-acylsphingosine amidohydrolase (acid ceramidase) 1 // 8p22 // 427 /// NM_004315 // ASAH1 // N-acylsphingosine amidohydrolase (acid ceramidase) 1 // 8p22 // 427 /// NM_001127505 // ASAH1 // N-acylsphingosine amidohydrolase (acid ceramidase) 1 // 8p22 // 427 /// ENST00000262097 // ASAH1 // N-acylsphingosine amidohydrolase (acid ceramidase) 1 // 8p22 // 427 /// ENST0000038173…
3740604	-1.92945	0.0100512	0.269739	---	---	normgene->intron	---
3544102	-1.92829	0.0408962	0.424207	chr14	+	main	NM_018228 // VRTN // vertebrae development homolog (pig) // 14q24.3 // 55237 /// ENST00000256362 // VRTN // vertebrae development homolog (pig) // 14q24.3 // 55237 /// BC053325 // VRTN // vertebrae development homolog (pig) // 14q24.3 // 55237
3848492	-1.92735	0.0149864	0.310608	chr19	-	main	NM_002002 // FCER2 // Fc fragment of IgE, low affinity II, receptor for (CD23) // 19p13.3 // 2208 /// ENST00000394208 // FCER2 // Fc fragment of IgE, low affinity II, receptor for (CD23) // 19p13.3 // 2208 /// ENST00000346664 // FCER2 // Fc fragment of IgE, low affinity II, receptor for (CD23) // 19p13.3 // 2208 /// BC064417 // FCER2 // Fc fragment of IgE, low affinity II, receptor for (CD23) // …
3980893	-1.92495	0.0309603	0.38845	---	---	normgene->exon	---
3809820	-1.92143	0.0202016	0.341256	---	---	normgene->intron	---
2640993	-1.91888	0.0049393	0.214436	chr3	+	main	NM_207335 // KBTBD12 // kelch repeat and BTB (POZ) domain containing 12 // 3q21.3 // 166348 /// ENST00000405109 // KBTBD12 // kelch repeat and BTB (POZ) domain containing 12 // 3q21.3 // 166348 /// ENST00000405256 // KBTBD12 // kelch repeat and BTB (POZ) domain containing 12 // 3q21.3 // 166348 /// BX537865 // KBTBD12 // kelch repeat and BTB (POZ) domain containing 12 // 3q21.3 // 166348 /// ENST…
3816827	-1.91841	0.00676786	0.234594	chr19	+	main	NM_003775 // S1PR4 // sphingosine-1-phosphate receptor 4 // 19p13.3 // 8698 /// ENST00000246115 // S1PR4 // sphingosine-1-phosphate receptor 4 // 19p13.3 // 8698 /// BC014970 // S1PR4 // sphingosine-1-phosphate receptor 4 // 19p13.3 // 8698
4053986	-1.91832	0.00892941	0.256246	chr7_gl000195_random	-	main	---
3318500	-1.91773	0.0443339	0.440044	chr11	+	main	NM_001005175 // OR52N4 // olfactory receptor, family 52, subfamily N, member 4 // 11p15.4 // 390072 /// ENST00000317254 // OR52N4 // olfactory receptor, family 52, subfamily N, member 4 // 11p15.4 // 390072 /// BC137035 // OR52N4 // olfactory receptor, family 52, subfamily N, member 4 // 11p15.4 // 390072
3934837	-1.91321	0.0310428	0.38845	chr21	-	main	BC004343 // C21orf122 // chromosome 21 open reading frame 122 // 21q22.3 // 728039
3484060	-1.9116	0.00778795	0.249205	chr13	+	main	NM_001629 // ALOX5AP // arachidonate 5-lipoxygenase-activating protein // 13q12 // 241 /// ENST00000380490 // ALOX5AP // arachidonate 5-lipoxygenase-activating protein // 13q12 // 241 /// BC018538 // ALOX5AP // arachidonate 5-lipoxygenase-activating protein // 13q12 // 241
2508520	-1.90824	0.00164769	0.143349	chr2	+	main	NM_003937 // KYNU // kynureninase (L-kynurenine hydrolase) // 2q22.2 // 8942 /// NM_001032998 // KYNU // kynureninase (L-kynurenine hydrolase) // 2q22.2 // 8942 /// ENST00000264170 // KYNU // kynureninase (L-kynurenine hydrolase) // 2q22.2 // 8942 /// ENST00000409512 // KYNU // kynureninase (L-kynurenine hydrolase) // 2q22.2 // 8942 /// ENST00000375773 // KYNU // kynureninase (L-kynurenine hydrol…
3645626	-1.90743	0.0053839	0.221066	chr16	+	main	NM_001012631 // IL32 // interleukin 32 // 16p13.3 // 9235 /// NM_004221 // IL32 // interleukin 32 // 16p13.3 // 9235 /// NM_001012718 // IL32 // interleukin 32 // 16p13.3 // 9235 /// NM_001012633 // IL32 // interleukin 32 // 16p13.3 // 9235 /// NM_001012632 // IL32 // interleukin 32 // 16p13.3 // 9235 /// NM_001012634 // IL32 // interleukin 32 // 16p13.3 // 9235 /// NM_001012635 // IL32 // interl…
3183305	-1.90729	0.0073263	0.242589	chr9	+	main	NM_001079802 // FKTN // fukutin // 9q31-q33 // 2218 /// NM_006731 // FKTN // fukutin // 9q31-q33 // 2218 /// ENST00000223528 // FKTN // fukutin // 9q31-q33 // 2218 /// ENST00000357998 // FKTN // fukutin // 9q31-q33 // 2218 /// AB008226 // FKTN // fukutin // 9q31-q33 // 2218 /// ENST00000448551 // FKTN // fukutin // 9q31-q33 // 2218 /// ENST00000374705 // FKTN // fukutin // 9q31-q33 // 2218 /// EN…
3958343	-1.90046	0.0310273	0.38845	---	---	normgene->intron	---
3470476	-1.90018	0.0383224	0.413928	---	---	normgene->intron	---
3446845	-1.89937	0.00865657	0.255379	chr12	-	main	NM_021957 // GYS2 // glycogen synthase 2 (liver) // 12p12.2 // 2998 /// ENST00000261195 // GYS2 // glycogen synthase 2 (liver) // 12p12.2 // 2998 /// D29685 // GYS2 // glycogen synthase 2 (liver) // 12p12.2 // 2998
3569285	-1.89883	0.00387969	0.198241	chr14	-	main	NM_182526 // TMEM229B // transmembrane protein 229B // 14q24.1 // 161145 /// ENST00000394512 // TMEM229B // transmembrane protein 229B // 14q24.1 // 161145 /// ENST00000357461 // TMEM229B // transmembrane protein 229B // 14q24.1 // 161145 /// AK090706 // TMEM229B // transmembrane protein 229B // 14q24.1 // 161145
3749694	-1.89861	0.0169994	0.320904	---	---	normgene->intron	---
3549436	-1.89611	0.0253973	0.36899	chr14	+	main	BC009073 // FAM181A // family with sequence similarity 181, member A // 14q32.12 // 90050 /// ENST00000267594 // FAM181A // family with sequence similarity 181, member A // 14q32.12 // 90050 /// AK093387 // FAM181A // family with sequence similarity 181, member A // 14q32.12 // 90050
3085602	-1.89466	0.00414047	0.203484	chr8	+	main	NM_198464 // PRSS55 // protease, serine, 55 // 8p23.1 // 203074 /// NM_001197020 // PRSS55 // protease, serine, 55 // 8p23.1 // 203074 /// ENST00000328655 // PRSS55 // protease, serine, 55 // 8p23.1 // 203074 /// BC064412 // PRSS55 // protease, serine, 55 // 8p23.1 // 203074 /// ENST00000412650 // PRSS55 // protease, serine, 55 // 8p23.1 // 203074
3978706	-1.89403	0.00480314	0.211868	chrX	+	main	NM_130467 // PAGE5 // P antigen family, member 5 (prostate associated) // Xp11.21 // 90737 /// NM_001013435 // PAGE5 // P antigen family, member 5 (prostate associated) // Xp11.21 // 90737 /// NM_207339 // PAGE2 // P antigen family, member 2 (prostate associated) // Xp11.21 // 203569 /// NM_001015038 // PAGE2B // P antigen family, member 2B // Xp11.21 // 389860 /// ENST00000289619 // PAGE5 // P a…
2536298	-1.894	4.03e-06	0.0102775	chr2	+	main	NM_001008491 // SEPT2 // septin 2 // 2q37 // 4735 /// NM_001008492 // SEPT2 // septin 2 // 2q37 // 4735 /// NM_006155 // SEPT2 // septin 2 // 2q37 // 4735 /// NM_004404 // SEPT2 // septin 2 // 2q37 // 4735 /// ENST00000360051 // SEPT2 // septin 2 // 2q37 // 4735 /// ENST00000391973 // SEPT2 // septin 2 // 2q37 // 4735 /// ENST00000402092 // SEPT2 // septin 2 // 2q37 // 4735 /// ENST00000391971 //…
4003500	-1.89043	0.0129428	0.298488	chrX	-	main	NR_002784 // SMEK3P // SMEK homolog 3, suppressor of mek1 (Dictyostelium) pseudogene // Xp21.3 // 139420
2697971	-1.88921	0.0144634	0.308012	chr3	-	main	---
2536358	-1.88688	0.000359094	0.0763249	---	---	normgene->exon	---
3287781	-1.88672	0.0124559	0.297039	chr10	-	main	NM_016204 // GDF2 // growth differentiation factor 2 // 10q11.22 // 2658 /// ENST00000249598 // GDF2 // growth differentiation factor 2 // 10q11.22 // 2658 /// AF188285 // GDF2 // growth differentiation factor 2 // 10q11.22 // 2658
3555196	-1.88569	0.00765664	0.249205	chr14	-	main	NM_001004712 // OR4K14 // olfactory receptor, family 4, subfamily K, member 14 // 14q11.2 // 122740 /// ENST00000305045 // OR4K14 // olfactory receptor, family 4, subfamily K, member 14 // 14q11.2 // 122740
3838385	-1.88239	0.00500635	0.215645	chr19	+	main	NM_001774 // CD37 // CD37 molecule // 19q13.3 // 951 /// NM_001040031 // CD37 // CD37 molecule // 19q13.3 // 951 /// ENST00000323906 // CD37 // CD37 molecule // 19q13.3 // 951 /// ENST00000426897 // CD37 // CD37 molecule // 19q13.3 // 951 /// AL833693 // CD37 // CD37 molecule // 19q13.3 // 951 /// ENST00000391859 // CD37 // CD37 molecule // 19q13.3 // 951
3919047	-1.8816	0.031022	0.38845	chr21	+	main	NR_027267 // C21orf82 // chromosome 21 open reading frame 82 // 21q22.11 // 114036 /// NR_027266 // C21orf82 // chromosome 21 open reading frame 82 // 21q22.11 // 114036 /// AF426258 // C21orf82 // chromosome 21 open reading frame 82 // 21q22.11 // 114036
3961068	-1.87608	0.00273908	0.173247	chr22	-	main	NM_002608 // PDGFB // platelet-derived growth factor beta polypeptide (simian sarcoma viral (v-sis) oncogene homolog) // 22q12.3-q13.1|22q13.1 // 5155 /// NM_033016 // PDGFB // platelet-derived growth factor beta polypeptide (simian sarcoma viral (v-sis) oncogene homolog) // 22q12.3-q13.1|22q13.1 // 5155 /// ENST00000331163 // PDGFB // platelet-derived growth factor beta polypeptide (simian sarco…
3612113	-1.87143	0.0330342	0.394743	chr15	+	main	NM_001005326 // OR4F6 // olfactory receptor, family 4, subfamily F, member 6 // 15q26.3 // 390648 /// ENST00000328882 // OR4F6 // olfactory receptor, family 4, subfamily F, member 6 // 15q26.3 // 390648 /// BC137002 // OR4F6 // olfactory receptor, family 4, subfamily F, member 6 // 15q26.3 // 390648
3261532	-1.86732	0.00260105	0.172966	chr10	+	main	NM_152310 // ELOVL3 // elongation of very long chain fatty acids (FEN1/Elo2, SUR4/Elo3, yeast)-like 3 // 10q24.32 // 83401 /// ENST00000370005 // ELOVL3 // elongation of very long chain fatty acids (FEN1/Elo2, SUR4/Elo3, yeast)-like 3 // 10q24.32 // 83401 /// BC034344 // ELOVL3 // elongation of very long chain fatty acids (FEN1/Elo2, SUR4/Elo3, yeast)-like 3 // 10q24.32 // 83401
3332626	-1.86705	0.000409659	0.0800701	chr11	+	main	NM_017870 // TMEM132A // transmembrane protein 132A // 11q12.2 // 54972 /// NM_178031 // TMEM132A // transmembrane protein 132A // 11q12.2 // 54972 /// ENST00000453848 // TMEM132A // transmembrane protein 132A // 11q12.2 // 54972 /// ENST00000005286 // TMEM132A // transmembrane protein 132A // 11q12.2 // 54972 /// BC114569 // TMEM132A // transmembrane protein 132A // 11q12.2 // 54972 /// ENST0000…
3789680	-1.86076	0.00301853	0.177993	chr18	+	main	NM_015879 // ST8SIA3 // ST8 alpha-N-acetyl-neuraminide alpha-2,8-sialyltransferase 3 // 18q21.31 // 51046 /// ENST00000324000 // ST8SIA3 // ST8 alpha-N-acetyl-neuraminide alpha-2,8-sialyltransferase 3 // 18q21.31 // 51046 /// AF004668 // ST8SIA3 // ST8 alpha-N-acetyl-neuraminide alpha-2,8-sialyltransferase 3 // 18q21.31 // 51046
2680046	-1.85976	0.00771006	0.249205	chr3	-	main	NM_182920 // ADAMTS9 // ADAM metallopeptidase with thrombospondin type 1 motif, 9 // 3p14.1 // 56999 /// ENST00000498707 // ADAMTS9 // ADAM metallopeptidase with thrombospondin type 1 motif, 9 // 3p14.1 // 56999 /// BC130578 // ADAMTS9 // ADAM metallopeptidase with thrombospondin type 1 motif, 9 // 3p14.1 // 56999 /// ENST00000481060 // ADAMTS9 // ADAM metallopeptidase with thrombospondin type 1 …
2841398	-1.8595	0.0409586	0.424341	---	---	normgene->intron	---
2557585	-1.8587	0.000613013	0.0950214	---	---	normgene->intron	---
3986397	-1.85816	0.0343233	0.399719	chrX	+	main	NM_001169154 // CXorf41 // chromosome X open reading frame 41 // Xq22.3 // 139212 /// NM_173494 // CXorf41 // chromosome X open reading frame 41 // Xq22.3 // 139212 /// ENST00000372453 // CXorf41 // chromosome X open reading frame 41 // Xq22.3 // 139212 /// ENST00000336387 // CXorf41 // chromosome X open reading frame 41 // Xq22.3 // 139212 /// BC033510 // CXorf41 // chromosome X open reading fra…
3847486	-1.85689	0.0371069	0.409598	chr19	-	main	NM_000149 // FUT3 // fucosyltransferase 3 (galactoside 3(4)-L-fucosyltransferase, Lewis blood group) // 19p13.3 // 2525 /// NM_001097639 // FUT3 // fucosyltransferase 3 (galactoside 3(4)-L-fucosyltransferase, Lewis blood group) // 19p13.3 // 2525 /// NM_001097640 // FUT3 // fucosyltransferase 3 (galactoside 3(4)-L-fucosyltransferase, Lewis blood group) // 19p13.3 // 2525 /// NM_001097641 // FUT3 …
3839910	-1.85225	0.0166605	0.318604	chr19	+	main	NM_001462 // FPR2 // formyl peptide receptor 2 // 19q13.3-q13.4 // 2358 /// NM_001005738 // FPR2 // formyl peptide receptor 2 // 19q13.3-q13.4 // 2358 /// ENST00000340023 // FPR2 // formyl peptide receptor 2 // 19q13.3-q13.4 // 2358 /// BC071722 // FPR2 // formyl peptide receptor 2 // 19q13.3-q13.4 // 2358
2422035	-1.85205	0.04035	0.422517	chr1	-	main	NM_052942 // GBP5 // guanylate binding protein 5 // 1p22.2 // 115362 /// NM_001134486 // GBP5 // guanylate binding protein 5 // 1p22.2 // 115362 /// ENST00000343435 // GBP5 // guanylate binding protein 5 // 1p22.2 // 115362 /// ENST00000370459 // GBP5 // guanylate binding protein 5 // 1p22.2 // 115362 /// ENST00000417291 // GBP5 // guanylate binding protein 5 // 1p22.2 // 115362 /// ENST000004438…
2536305	-1.85093	0.0269427	0.374535	---	---	normgene->exon	---
3869062	-1.8508	0.0234335	0.35944	chr19	-	main	NM_014442 // SIGLEC8 // sialic acid binding Ig-like lectin 8 // 19q13.33-q13.41 // 27181 /// ENST00000321424 // SIGLEC8 // sialic acid binding Ig-like lectin 8 // 19q13.33-q13.41 // 27181 /// BC053319 // SIGLEC8 // sialic acid binding Ig-like lectin 8 // 19q13.33-q13.41 // 27181 /// ENST00000440804 // SIGLEC8 // sialic acid binding Ig-like lectin 8 // 19q13.33-q13.41 // 27181 /// ENST00000340550 …
3855097	-1.84987	0.0438292	0.438312	---	---	normgene->exon	---
2320188	-1.84609	0.006055	0.227215	chr1	+	main	NM_021146 // ANGPTL7 // angiopoietin-like 7 // 1p36 // 10218 /// ENST00000376819 // ANGPTL7 // angiopoietin-like 7 // 1p36 // 10218 /// BC001881 // ANGPTL7 // angiopoietin-like 7 // 1p36 // 10218
3833926	-1.845	0.0139752	0.304919	chr19	+	main	NM_000767 // CYP2B6 // cytochrome P450, family 2, subfamily B, polypeptide 6 // 19q13.2 // 1555 /// M29874 // CYP2B6 // cytochrome P450, family 2, subfamily B, polypeptide 6 // 19q13.2 // 1555 /// DQ198366 // CYP2B7P1 // cytochrome P450, family 2, subfamily B, polypeptide 7 pseudogene 1 // 19q13.2 // 1556
3825153	-1.84479	0.0418464	0.429006	---	---	normgene->exon	---
3819689	-1.84442	0.0223318	0.354026	---	---	normgene->intron	---
3442774	-1.84402	0.0139362	0.304919	chr12	-	main	NM_020634 // GDF3 // growth differentiation factor 3 // 12p13.1 // 9573 /// ENST00000329913 // GDF3 // growth differentiation factor 3 // 12p13.1 // 9573 /// AY358875 // GDF3 // growth differentiation factor 3 // 12p13.1 // 9573
3850817	-1.843	0.00523566	0.218841	chr19	-	main	NM_004283 // RAB3D // RAB3D, member RAS oncogene family // 19p13.2 // 9545 /// NM_012466 // TSPAN16 // tetraspanin 16 // 19p13.2 // 26526 /// ENST00000222120 // RAB3D // RAB3D, member RAS oncogene family // 19p13.2 // 9545 /// ENST00000316737 // TSPAN16 // tetraspanin 16 // 19p13.2 // 26526 /// BC016471 // RAB3D // RAB3D, member RAS oncogene family // 19p13.2 // 9545 /// BC029908 // TSPAN16 // te…
2364155	-1.84286	0.0125418	0.298119	chr1	+	main	NM_175866 // UHMK1 // U2AF homology motif (UHM) kinase 1 // 1q23.3 // 127933 /// NM_144624 // UHMK1 // U2AF homology motif (UHM) kinase 1 // 1q23.3 // 127933 /// NM_001184763 // UHMK1 // U2AF homology motif (UHM) kinase 1 // 1q23.3 // 127933 /// ENST00000489294 // UHMK1 // U2AF homology motif (UHM) kinase 1 // 1q23.3 // 127933 /// AK292369 // UHMK1 // U2AF homology motif (UHM) kinase 1 // 1q23.3 …
3454892	-1.84243	0.0011884	0.132111	chr12	-	main	NM_007210 // GALNT6 // UDP-N-acetyl-alpha-D-galactosamine:polypeptide N-acetylgalactosaminyltransferase 6 (GalNAc-T6) // 12q13 // 11226 /// ENST00000356317 // GALNT6 // UDP-N-acetyl-alpha-D-galactosamine:polypeptide N-acetylgalactosaminyltransferase 6 (GalNAc-T6) // 12q13 // 11226 /// AB265820 // GALNT6 // UDP-N-acetyl-alpha-D-galactosamine:polypeptide N-acetylgalactosaminyltransferase 6 (GalNAc-…
3834257	-1.84238	0.00921015	0.259903	chr19	+	main	NM_001098506 // CEACAM21 // carcinoembryonic antigen-related cell adhesion molecule 21 // 19q13.2 // 90273 /// NM_033543 // CEACAM21 // carcinoembryonic antigen-related cell adhesion molecule 21 // 19q13.2 // 90273 /// ENST00000187608 // CEACAM21 // carcinoembryonic antigen-related cell adhesion molecule 21 // 19q13.2 // 90273 /// ENST00000401445 // CEACAM21 // carcinoembryonic antigen-related ce…
3598959	-1.84214	0.00792792	0.249552	chr15	+	main	NM_005902 // SMAD3 // SMAD family member 3 // 15q22.33 // 4088 /// NM_001145102 // SMAD3 // SMAD family member 3 // 15q22.33 // 4088 /// NM_001145103 // SMAD3 // SMAD family member 3 // 15q22.33 // 4088 /// NM_001145104 // SMAD3 // SMAD family member 3 // 15q22.33 // 4088 /// ENST00000327367 // SMAD3 // SMAD family member 3 // 15q22.33 // 4088 /// ENST00000439724 // SMAD3 // SMAD family member 3 …
3562557	-1.84204	0.0343167	0.399719	chr14	-	main	NM_032135 // FSCB // fibrous sheath CABYR binding protein // 14q21.2 // 84075 /// ENST00000340446 // FSCB // fibrous sheath CABYR binding protein // 14q21.2 // 84075 /// BC039878 // FSCB // fibrous sheath CABYR binding protein // 14q21.2 // 84075
3507710	-1.8408	0.000517424	0.0925936	chr13	-	main	NM_003045 // SLC7A1 // solute carrier family 7 (cationic amino acid transporter, y+ system), member 1 // 13q12-q14 // 6541 /// ENST00000380752 // SLC7A1 // solute carrier family 7 (cationic amino acid transporter, y+ system), member 1 // 13q12-q14 // 6541 /// BC063303 // SLC7A1 // solute carrier family 7 (cationic amino acid transporter, y+ system), member 1 // 13q12-q14 // 6541
3421511	-1.83802	0.0101345	0.269739	chr12	+	main	NM_000239 // LYZ // lysozyme // 12q15 // 4069 /// ENST00000261267 // LYZ // lysozyme // 12q15 // 4069 /// AK130149 // LYZ // lysozyme // 12q15 // 4069
3701779	-1.83785	0.0289544	0.38138	chr16	-	main	NM_145168 // SDR42E1 // short chain dehydrogenase/reductase family 42E, member 1 // 16q23.3 // 93517 /// ENST00000328945 // SDR42E1 // short chain dehydrogenase/reductase family 42E, member 1 // 16q23.3 // 93517 /// BC019670 // SDR42E1 // short chain dehydrogenase/reductase family 42E, member 1 // 16q23.3 // 93517
3304385	-1.83605	0.0406664	0.423264	chr10	-	main	BC126459 // C10orf95 // chromosome 10 open reading frame 95 // 10q24.32 // 79946 /// AK024342 // C10orf95 // chromosome 10 open reading frame 95 // 10q24.32 // 79946 /// ENST00000239125 // C10orf95 // chromosome 10 open reading frame 95 // 10q24.32 // 79946
3273578	-1.83453	0.00480191	0.211868	chr10	-	main	NM_033261 // IDI2 // isopentenyl-diphosphate delta isomerase 2 // 10p15.3 // 91734 /// NR_024628 // C10orf110 // chromosome 10 open reading frame 110 // 10p15.3 // 55853 /// NR_024629 // C10orf110 // chromosome 10 open reading frame 110 // 10p15.3 // 55853 /// NR_027708 // C10orf110 // chromosome 10 open reading frame 110 // 10p15.3 // 55853 /// NR_027709 // C10orf110 // chromosome 10 open readin…
3791850	-1.83397	0.0091579	0.259093	chr18	+	main	NM_012397 // SERPINB13 // serpin peptidase inhibitor, clade B (ovalbumin), member 13 // 18q21.3-q22 // 5275 /// ENST00000344731 // SERPINB13 // serpin peptidase inhibitor, clade B (ovalbumin), member 13 // 18q21.3-q22 // 5275 /// ENST00000438844 // SERPINB13 // serpin peptidase inhibitor, clade B (ovalbumin), member 13 // 18q21.3-q22 // 5275 /// AJ001698 // SERPINB13 // serpin peptidase inhibitor…
3992648	-1.83342	0.0388346	0.415505	chrX	+	main	---
3975935	-1.83282	0.00628402	0.230006	chrX	+	main	NM_152869 // RGN // regucalcin (senescence marker protein-30) // Xp11.3 // 9104 /// NM_004683 // RGN // regucalcin (senescence marker protein-30) // Xp11.3 // 9104 /// ENST00000397180 // RGN // regucalcin (senescence marker protein-30) // Xp11.3 // 9104 /// ENST00000352078 // RGN // regucalcin (senescence marker protein-30) // Xp11.3 // 9104 /// ENST00000336169 // RGN // regucalcin (senescence ma…
3471427	-1.82942	0.000533644	0.0938764	chr12	-	main	NM_000432 // MYL2 // myosin, light chain 2, regulatory, cardiac, slow // 12q24.11 // 4633 /// ENST00000228841 // MYL2 // myosin, light chain 2, regulatory, cardiac, slow // 12q24.11 // 4633 /// BC015821 // MYL2 // myosin, light chain 2, regulatory, cardiac, slow // 12q24.11 // 4633
3930942	-1.82739	0.0129297	0.298488	chr21	-	main	NM_144492 // CLDN14 // claudin 14 // 21q22.3 // 23562 /// NM_001146077 // CLDN14 // claudin 14 // 21q22.3 // 23562 /// NM_001146078 // CLDN14 // claudin 14 // 21q22.3 // 23562 /// NM_001146079 // CLDN14 // claudin 14 // 21q22.3 // 23562 /// NM_012130 // CLDN14 // claudin 14 // 21q22.3 // 23562 /// ENST00000399137 // CLDN14 // claudin 14 // 21q22.3 // 23562 /// ENST00000342108 // CLDN14 // claudin…
3633699	-1.82605	0.0269663	0.374535	chr15	-	main	NM_138573 // NRG4 // neuregulin 4 // 15q24.2 // 145957 /// ENST00000394907 // NRG4 // neuregulin 4 // 15q24.2 // 145957 /// BX538100 // NRG4 // neuregulin 4 // 15q24.2 // 145957
2706938	-1.82579	0.0101736	0.270449	chr3	-	main	NM_021629 // GNB4 // guanine nucleotide binding protein (G protein), beta polypeptide 4 // 3q26.33 // 59345 /// ENST00000232564 // GNB4 // guanine nucleotide binding protein (G protein), beta polypeptide 4 // 3q26.33 // 59345 /// ENST00000468623 // GNB4 // guanine nucleotide binding protein (G protein), beta polypeptide 4 // 3q26.33 // 59345 /// AK297174 // GNB4 // guanine nucleotide binding prot…
3475030	-1.82528	0.0299607	0.384931	---	---	normgene->intron	---
2522789	-1.82507	0.0043511	0.205519	chr2	+	main	NM_018571 // STRADB // STE20-related kinase adaptor beta // 2q33.1 // 55437 /// ENST00000194530 // STRADB // STE20-related kinase adaptor beta // 2q33.1 // 55437 /// BC090871 // STRADB // STE20-related kinase adaptor beta // 2q33.1 // 55437 /// ENST00000392249 // STRADB // STE20-related kinase adaptor beta // 2q33.1 // 55437 /// ENST00000458269 // STRADB // STE20-related kinase adaptor beta // 2q…
2645207	-1.82385	0.00171651	0.146919	chr3	+	main	NM_152616 // TRIM42 // tripartite motif-containing 42 // 3q23 // 287015 /// ENST00000286349 // TRIM42 // tripartite motif-containing 42 // 3q23 // 287015 /// BC130472 // TRIM42 // tripartite motif-containing 42 // 3q23 // 287015
3153961	-1.82293	0.00141879	0.140182	chr8	-	main	NM_001145095 // HHLA1 // HERV-H LTR-associating 1 // 8q24 // 10086 /// ENST00000414222 // HHLA1 // HERV-H LTR-associating 1 // 8q24 // 10086 /// AF110315 // HHLA1 // HERV-H LTR-associating 1 // 8q24 // 10086
2936657	-1.8204	0.0285142	0.37923	chr6	+	main	NM_031409 // CCR6 // chemokine (C-C motif) receptor 6 // 6q27 // 1235 /// NM_004367 // CCR6 // chemokine (C-C motif) receptor 6 // 6q27 // 1235 /// ENST00000341935 // CCR6 // chemokine (C-C motif) receptor 6 // 6q27 // 1235 /// ENST00000349984 // CCR6 // chemokine (C-C motif) receptor 6 // 6q27 // 1235 /// ENST00000400926 // CCR6 // chemokine (C-C motif) receptor 6 // 6q27 // 1235 /// U68030 // C…
3959726	-1.8201	0.0228162	0.355839	---	---	normgene->intron	---
2686804	-1.81727	0.0496569	0.456578	---	---	normgene->intron	---
3556102	-1.8165	0.046331	0.44864	---	---	normgene->intron	---
2974592	-1.81601	0.00555633	0.222769	chr6	-	main	NM_004666 // VNN1 // vanin 1 // 6q23-q24 // 8876 /// ENST00000367928 // VNN1 // vanin 1 // 6q23-q24 // 8876 /// U39664 // VNN1 // vanin 1 // 6q23-q24 // 8876
3561952	-1.8112	0.00559243	0.223063	chr14	-	main	NM_006364 // SEC23A // Sec23 homolog A (S. cerevisiae) // 14q21.1 // 10484 /// ENST00000307712 // SEC23A // Sec23 homolog A (S. cerevisiae) // 14q21.1 // 10484 /// BC036649 // SEC23A // Sec23 homolog A (S. cerevisiae) // 14q21.1 // 10484 /// ENST00000457395 // SEC23A // Sec23 homolog A (S. cerevisiae) // 14q21.1 // 10484
3218209	-1.81068	0.0141012	0.305493	chr9	-	main	NM_147180 // PPP3R2 // protein phosphatase 3, regulatory subunit B, beta // 9q31.1 // 5535 /// ENST00000374806 // PPP3R2 // protein phosphatase 3, regulatory subunit B, beta // 9q31.1 // 5535 /// BC030595 // PPP3R2 // protein phosphatase 3, regulatory subunit B, beta // 9q31.1 // 5535
2632832	-1.81047	0.000396085	0.0792566	chr3	+	main	NM_001080448 // EPHA6 // EPH receptor A6 // 3q11.2 // 285220 /// NM_173655 // EPHA6 // EPH receptor A6 // 3q11.2 // 285220 /// ENST00000389672 // EPHA6 // EPH receptor A6 // 3q11.2 // 285220 /// ENST00000502694 // EPHA6 // EPH receptor A6 // 3q11.2 // 285220 /// ENST00000334709 // EPHA6 // EPH receptor A6 // 3q11.2 // 285220 /// AK302040 // EPHA6 // EPH receptor A6 // 3q11.2 // 285220 /// AK30208…
3393720	-1.80939	0.0162298	0.317267	chr11	-	main	NM_144765 // MPZL2 // myelin protein zero-like 2 // 11q24 // 10205 /// NM_005797 // MPZL2 // myelin protein zero-like 2 // 11q24 // 10205 /// ENST00000438295 // MPZL2 // myelin protein zero-like 2 // 11q24 // 10205 /// ENST00000278937 // MPZL2 // myelin protein zero-like 2 // 11q24 // 10205 /// BC017774 // MPZL2 // myelin protein zero-like 2 // 11q24 // 10205
3921933	-1.80901	0.000943305	0.116647	chr21	+	main	NM_012105 // BACE2 // beta-site APP-cleaving enzyme 2 // 21q22.3 // 25825 /// NM_138992 // BACE2 // beta-site APP-cleaving enzyme 2 // 21q22.3 // 25825 /// NM_138991 // BACE2 // beta-site APP-cleaving enzyme 2 // 21q22.3 // 25825 /// ENST00000330333 // BACE2 // beta-site APP-cleaving enzyme 2 // 21q22.3 // 25825 /// ENST00000347667 // BACE2 // beta-site APP-cleaving enzyme 2 // 21q22.3 // 25825 /…
3426169	-1.80753	0.02228	0.354026	chr12	+	main	NM_019094 // NUDT4 // nudix (nucleoside diphosphate linked moiety X)-type motif 4 // 12q21 // 11163 /// NM_199040 // NUDT4 // nudix (nucleoside diphosphate linked moiety X)-type motif 4 // 12q21 // 11163 /// NR_002212 // NUDT4P1 // nudix (nucleoside diphosphate linked moiety X)-type motif 4 pseudogene 1 // 1q21.1 // 440672 /// BC012069 // NUDT4 // nudix (nucleoside diphosphate linked moiety X)-ty…
3943368	-1.80592	0.00172877	0.146919	chr22	+	main	NM_001098535 // RFPL3 // ret finger protein-like 3 // 22q12.3 // 10738 /// NM_006605 // RFPL2 // ret finger protein-like 2 // 22q12.3 // 10739 /// NM_006604 // RFPL3 // ret finger protein-like 3 // 22q12.3 // 10738 /// NM_021026 // RFPL1 // ret finger protein-like 1 // 22q12.2 // 5988 /// ENST00000249007 // RFPL3 // ret finger protein-like 3 // 22q12.3 // 10738 /// ENST00000382088 // RFPL3 // ret…
2783978	-1.80479	0.0118638	0.293025	chr4	-	main	NM_198179 // QRFPR // pyroglutamylated RFamide peptide receptor // 4q27 // 84109 /// NM_198179 // QRFPR // pyroglutamylated RFamide peptide receptor // 4q27 // 84109 /// NM_198179 // QRFPR // pyroglutamylated RFamide peptide receptor // 4q27 // 84109 /// NM_198179 // QRFPR // pyroglutamylated RFamide peptide receptor // 4q27 // 84109 /// ENST00000394427 // QRFPR // pyroglutamylated RFamide peptid…
3828112	-1.80466	0.0178365	0.327882	chr19	+	main	NM_001238 // CCNE1 // cyclin E1 // 19q12 // 898 /// NM_057182 // CCNE1 // cyclin E1 // 19q12 // 898 /// ENST00000262643 // CCNE1 // cyclin E1 // 19q12 // 898 /// ENST00000444983 // CCNE1 // cyclin E1 // 19q12 // 898 /// BC035498 // CCNE1 // cyclin E1 // 19q12 // 898 /// ENST00000357943 // CCNE1 // cyclin E1 // 19q12 // 898
3528759	-1.80098	0.000220631	0.059496	chr14	+	main	NM_022060 // ABHD4 // abhydrolase domain containing 4 // 14q11.2 // 63874 /// ENST00000216327 // ABHD4 // abhydrolase domain containing 4 // 14q11.2 // 63874 /// BC024779 // ABHD4 // abhydrolase domain containing 4 // 14q11.2 // 63874 /// ENST00000428304 // ABHD4 // abhydrolase domain containing 4 // 14q11.2 // 63874 /// ENST00000418446 // ABHD4 // abhydrolase domain containing 4 // 14q11.2 // 63…
2436067	-1.79475	0.0362863	0.407084	chr1	-	main	NM_014624 // S100A6 // S100 calcium binding protein A6 // 1q21 // 6277 /// ENST00000368719 // S100A6 // S100 calcium binding protein A6 // 1q21 // 6277 /// ENST00000368720 // S100A6 // S100 calcium binding protein A6 // 1q21 // 6277 /// BC009017 // S100A6 // S100 calcium binding protein A6 // 1q21 // 6277
3759849	-1.79293	0.0117922	0.292881	chr17	-	main	NM_014798 // PLEKHM1 // pleckstrin homology domain containing, family M (with RUN domain) member 1 // 17q21.31 // 9842 /// NR_027774 // PLEKHM1 // pleckstrin homology domain containing, family M (with RUN domain) member 1 // 17q21.31 // 9842 /// NR_027782 // PLEKHM1 // pleckstrin homology domain containing, family M (with RUN domain) member 1 // 17q21.31 // 9842 /// ENST00000430334 // PLEKHM1 // …
3042816	-1.79186	0.00720855	0.241136	chr7	-	main	NM_002141 // HOXA4 // homeobox A4 // 7p15.2 // 3201 /// ENST00000360046 // HOXA4 // homeobox A4 // 7p15.2 // 3201 /// M74297 // HOXA4 // homeobox A4 // 7p15.2 // 3201 /// ENST00000428284 // HOXA4 // homeobox A4 // 7p15.2 // 3201
3335697	-1.78909	0.0174469	0.32407	chr11	+	main	NM_001335 // CTSW // cathepsin W // 11q13.1 // 1521 /// ENST00000307886 // CTSW // cathepsin W // 11q13.1 // 1521 /// BC048255 // CTSW // cathepsin W // 11q13.1 // 1521
3992546	-1.78788	0.00414912	0.203484	chrX	+	main	NM_016267 // VGLL1 // vestigial like 1 (Drosophila) // Xq26.3 // 51442 /// ENST00000370634 // VGLL1 // vestigial like 1 (Drosophila) // Xq26.3 // 51442 /// BC000045 // VGLL1 // vestigial like 1 (Drosophila) // Xq26.3 // 51442 /// ENST00000430688 // VGLL1 // vestigial like 1 (Drosophila) // Xq26.3 // 51442 /// ENST00000456412 // VGLL1 // vestigial like 1 (Drosophila) // Xq26.3 // 51442 /// ENST000…
3848020	-1.78728	0.00426584	0.205032	chr19	-	main	NM_003807 // TNFSF14 // tumor necrosis factor (ligand) superfamily, member 14 // 19p13.3 // 8740 /// NM_172014 // TNFSF14 // tumor necrosis factor (ligand) superfamily, member 14 // 19p13.3 // 8740 /// ENST00000245912 // TNFSF14 // tumor necrosis factor (ligand) superfamily, member 14 // 19p13.3 // 8740 /// ENST00000326176 // TNFSF14 // tumor necrosis factor (ligand) superfamily, member 14 // 19p…
3356417	-1.78596	0.0149637	0.310608	chr11	+	main	AK096377 // C11orf44 // chromosome 11 open reading frame 44 // 11q24.3 // 283171
3442249	-1.78436	0.00638198	0.23002	chr12	-	main	BC035736 // C12orf53 // chromosome 12 open reading frame 53 // 12p13.31 // 196500 /// AK289648 // C12orf53 // chromosome 12 open reading frame 53 // 12p13.31 // 196500 /// AK095854 // C12orf53 // chromosome 12 open reading frame 53 // 12p13.31 // 196500 /// ENST00000320591 // C12orf53 // chromosome 12 open reading frame 53 // 12p13.31 // 196500 /// AK056295 // C12orf53 // chromosome 12 open readi…
3936992	-1.78381	0.0267581	0.374427	chr22	+	main	NM_002688 // SEPT5 // septin 5 // 22q11.21 // 5413 /// L20860 // GP1BB // glycoprotein Ib (platelet), beta polypeptide // 22q11.21-q11.23|22q11.21 // 2812
2353237	-1.78176	2.9e-05	0.0223116	chr1	+	main	NM_138959 // VANGL1 // vang-like 1 (van gogh, Drosophila) // 1p13.1 // 81839 /// NM_001172412 // VANGL1 // vang-like 1 (van gogh, Drosophila) // 1p13.1 // 81839 /// NM_001172411 // VANGL1 // vang-like 1 (van gogh, Drosophila) // 1p13.1 // 81839 /// ENST00000310260 // VANGL1 // vang-like 1 (van gogh, Drosophila) // 1p13.1 // 81839 /// ENST00000355485 // VANGL1 // vang-like 1 (van gogh, Drosophila)…
3401920	-1.78164	0.00168697	0.145781	chr12	+	main	NM_017417 // GALNT8 // UDP-N-acetyl-alpha-D-galactosamine:polypeptide N-acetylgalactosaminyltransferase 8 (GalNAc-T8) // 12p13.3 // 26290 /// ENST00000252318 // GALNT8 // UDP-N-acetyl-alpha-D-galactosamine:polypeptide N-acetylgalactosaminyltransferase 8 (GalNAc-T8) // 12p13.3 // 26290 /// BC140888 // GALNT8 // UDP-N-acetyl-alpha-D-galactosamine:polypeptide N-acetylgalactosaminyltransferase 8 (Gal…
3984633	-1.78116	0.00547084	0.221434	chrX	+	main	NM_021637 // TMEM35 // transmembrane protein 35 // Xq22.1 // 59353 /// ENST00000372930 // TMEM35 // transmembrane protein 35 // Xq22.1 // 59353 /// BC078658 // TMEM35 // transmembrane protein 35 // Xq22.1 // 59353 /// ENST00000444892 // TMEM35 // transmembrane protein 35 // Xq22.1 // 59353
3721619	-1.77916	0.03643	0.407864	chr17	+	main	NM_033194 // HSPB9 // heat shock protein, alpha-crystallin-related, B9 // 17q21.2 // 94086 /// ENST00000355067 // HSPB9 // heat shock protein, alpha-crystallin-related, B9 // 17q21.2 // 94086 /// AK093488 // HSPB9 // heat shock protein, alpha-crystallin-related, B9 // 17q21.2 // 94086
3374189	-1.77687	0.0126712	0.298488	chr11	-	main	NM_001005211 // OR9I1 // olfactory receptor, family 9, subfamily I, member 1 // 11q12.1 // 219954 /// ENST00000302610 // OR9I1 // olfactory receptor, family 9, subfamily I, member 1 // 11q12.1 // 219954
3377322	-1.77616	0.0450485	0.442808	chr11	-	main	NM_130769 // GPHA2 // glycoprotein hormone alpha 2 // 11q13.1 // 170589 /// ENST00000279168 // GPHA2 // glycoprotein hormone alpha 2 // 11q13.1 // 170589 /// AF260739 // GPHA2 // glycoprotein hormone alpha 2 // 11q13.1 // 170589
2901799	-1.77596	0.00604479	0.227215	---	---	normgene->intron	---
2884623	-1.77038	0.0171079	0.321395	chr5	-	main	NM_031908 // C1QTNF2 // C1q and tumor necrosis factor related protein 2 // 5q33.3 // 114898 /// ENST00000393975 // C1QTNF2 // C1q and tumor necrosis factor related protein 2 // 5q33.3 // 114898 /// AY358839 // C1QTNF2 // C1q and tumor necrosis factor related protein 2 // 5q33.3 // 114898
3868681	-1.7694	0.0255894	0.36899	chr19	-	main	NM_002257 // KLK1 // kallikrein 1 // 19q13.3 // 3816 /// ENST00000301420 // KLK1 // kallikrein 1 // 19q13.3 // 3816 /// AY429508 // KLK1 // kallikrein 1 // 19q13.3 // 3816 /// ENST00000448701 // KLK1 // kallikrein 1 // 19q13.3 // 3816
3870611	-1.76594	0.0191827	0.334043	chr19	-	main	NM_001081450 // LILRB3 // leukocyte immunoglobulin-like receptor, subfamily B (with TM and ITIM domains), member 3 // 19q13.4 // 11025 /// NM_006864 // LILRB3 // leukocyte immunoglobulin-like receptor, subfamily B (with TM and ITIM domains), member 3 // 19q13.4 // 11025 /// NM_006865 // LILRA3 // leukocyte immunoglobulin-like receptor, subfamily A (without TM domain), member 3 // 19q13.4 // 11026…
2536348	-1.76579	0.0012423	0.135566	---	---	normgene->exon	---
3542145	-1.7657	0.0087242	0.255379	chr14	+	main	NM_014734 // KIAA0247 // KIAA0247 // 14q24.1 // 9766 /// ENST00000342745 // KIAA0247 // KIAA0247 // 14q24.1 // 9766 /// BC064697 // KIAA0247 // KIAA0247 // 14q24.1 // 9766 /// AK127083 // LOC100130542 // hypothetical protein LOC100130542 // 14q24.1 // 100130542
2688933	-1.76422	0.0474423	0.450303	chr3	-	main	NM_001008784 // CD200R1L // CD200 receptor 1-like // 3q13.2 // 344807 /// NM_138806 // CD200R1 // CD200 receptor 1 // 3q13.2 // 131450 /// NM_170780 // CD200R1 // CD200 receptor 1 // 3q13.2 // 131450 /// ENST00000398214 // CD200R1L // CD200 receptor 1-like // 3q13.2 // 344807 /// ENST00000471858 // CD200R1 // CD200 receptor 1 // 3q13.2 // 131450 /// ENST00000308611 // CD200R1 // CD200 receptor 1 …
3159132	-1.76419	0.00168889	0.145781	chr8	-	main	NM_014066 // COMMD5 // COMM domain containing 5 // 8q24.3 // 28991 /// NM_001081003 // COMMD5 // COMM domain containing 5 // 8q24.3 // 28991 /// NM_001081004 // COMMD5 // COMM domain containing 5 // 8q24.3 // 28991 /// ENST00000305103 // COMMD5 // COMM domain containing 5 // 8q24.3 // 28991 /// ENST00000450361 // COMMD5 // COMM domain containing 5 // 8q24.3 // 28991 /// ENST00000402718 // COMMD5 …
2904836	-1.76246	0.0180664	0.328769	chr6	+	main	NM_182548 // LHFPL5 // lipoma HMGIC fusion partner-like 5 // 6p21.31 // 222662 /// BC028630 // LHFPL5 // lipoma HMGIC fusion partner-like 5 // 6p21.31 // 222662 /// ENST00000360215 // LHFPL5 // lipoma HMGIC fusion partner-like 5 // 6p21.31 // 222662 /// ENST00000373853 // LHFPL5 // lipoma HMGIC fusion partner-like 5 // 6p21.31 // 222662
3096526	-1.76198	0.0497076	0.456578	---	---	normgene->intron	---
2844253	-1.76149	0.00398395	0.200665	---	---	normgene->intron	---
3125715	-1.76037	0.0157869	0.315657	chr8	-	main	NM_019851 // FGF20 // fibroblast growth factor 20 // 8p22 // 26281 /// ENST00000180166 // FGF20 // fibroblast growth factor 20 // 8p22 // 26281 /// BC137446 // FGF20 // fibroblast growth factor 20 // 8p22 // 26281 /// ENST00000381981 // FGF20 // fibroblast growth factor 20 // 8p22 // 26281
2522693	-1.76032	0.0362499	0.406883	chr2	+	main	NM_032977 // CASP10 // caspase 10, apoptosis-related cysteine peptidase // 2q33-q34 // 843 /// NM_001230 // CASP10 // caspase 10, apoptosis-related cysteine peptidase // 2q33-q34 // 843 /// NM_032974 // CASP10 // caspase 10, apoptosis-related cysteine peptidase // 2q33-q34 // 843 /// ENST00000286186 // CASP10 // caspase 10, apoptosis-related cysteine peptidase // 2q33-q34 // 843 /// ENST000003468…
3375708	-1.75858	0.0455433	0.445337	chr11	-	main	NM_206998 // SCGB1D4 // secretoglobin, family 1D, member 4 // 11q12.3 // 404552 /// ENST00000358585 // SCGB1D4 // secretoglobin, family 1D, member 4 // 11q12.3 // 404552 /// AY359052 // SCGB1D4 // secretoglobin, family 1D, member 4 // 11q12.3 // 404552
2576608	-1.75727	0.04938	0.456157	chr2	-	main	BC043584 // C2orf27B // chromosome 2 open reading frame 27B // 2q21 // 408029 /// BC093716 // C2orf27A // chromosome 2 open reading frame 27A // 2q21.2 // 29798 /// NM_001080482 // C9orf172 // chromosome 9 open reading frame 172 // 9q34.3 // 389813 /// ENST00000436881 // C9orf172 // chromosome 9 open reading frame 172 // 9q34.3 // 389813
2420681	-1.7556	0.00157827	0.141727	chr1	-	main	NM_018298 // MCOLN3 // mucolipin 3 // 1p22.3 // 55283 /// ENST00000302814 // MCOLN3 // mucolipin 3 // 1p22.3 // 55283 /// ENST00000370589 // MCOLN3 // mucolipin 3 // 1p22.3 // 55283 /// BC060765 // MCOLN3 // mucolipin 3 // 1p22.3 // 55283 /// ENST00000370588 // MCOLN3 // mucolipin 3 // 1p22.3 // 55283 /// ENST00000370587 // MCOLN3 // mucolipin 3 // 1p22.3 // 55283 /// ENST00000341115 // MCOLN3 //…
3484711	-1.75475	0.0235325	0.359949	chr13	+	main	---
3882387	-1.75325	0.0112004	0.285668	chr20	+	main	NM_130852 // PLUNC // palate, lung and nasal epithelium associated // 20q11.2 // 51297 /// NM_016583 // PLUNC // palate, lung and nasal epithelium associated // 20q11.2 // 51297 /// ENST00000354297 // PLUNC // palate, lung and nasal epithelium associated // 20q11.2 // 51297 /// ENST00000375422 // PLUNC // palate, lung and nasal epithelium associated // 20q11.2 // 51297 /// ENST00000375413 // PLUN…
2536361	-1.75321	0.00319578	0.184062	---	---	normgene->exon	---
3974948	-1.75261	0.00267523	0.173247	chrX	+	main	NM_001097579 // GPR34 // G protein-coupled receptor 34 // Xp11.4 // 2857 /// NM_005300 // GPR34 // G protein-coupled receptor 34 // Xp11.4 // 2857 /// ENST00000378142 // GPR34 // G protein-coupled receptor 34 // Xp11.4 // 2857 /// ENST00000378138 // GPR34 // G protein-coupled receptor 34 // Xp11.4 // 2857 /// AK074627 // GPR34 // G protein-coupled receptor 34 // Xp11.4 // 2857
2731332	-1.75224	0.0497419	0.456578	chr4	+	main	NM_000584 // IL8 // interleukin 8 // 4q13-q21 // 3576 /// ENST00000307407 // IL8 // interleukin 8 // 4q13-q21 // 3576 /// M17017 // IL8 // interleukin 8 // 4q13-q21 // 3576
3942021	-1.74909	0.01184	0.292881	chr22	+	main	NM_021076 // NEFH // neurofilament, heavy polypeptide // 22q12.2 // 4744 /// ENST00000310624 // NEFH // neurofilament, heavy polypeptide // 22q12.2 // 4744 /// BC073969 // NEFH // neurofilament, heavy polypeptide // 22q12.2 // 4744 /// ENST00000328842 // NEFH // neurofilament, heavy polypeptide // 22q12.2 // 4744
2681251	-1.74611	0.0128616	0.298488	chr3	-	main	NM_198271 // LMOD3 // leiomodin 3 (fetal) // 3p14.1 // 56203 /// ENST00000420581 // LMOD3 // leiomodin 3 (fetal) // 3p14.1 // 56203 /// ENST00000489031 // LMOD3 // leiomodin 3 (fetal) // 3p14.1 // 56203 /// ENST00000475434 // LMOD3 // leiomodin 3 (fetal) // 3p14.1 // 56203 /// BC121019 // LMOD3 // leiomodin 3 (fetal) // 3p14.1 // 56203 /// ENST00000295572 // LMOD3 // leiomodin 3 (fetal) // 3p14.1…
2318815	-1.74595	0.0132479	0.301551	---	---	normgene->intron	---
2363128	-1.74553	0.0046264	0.20953	chr1	+	main	NM_005598 // NHLH1 // nescient helix loop helix 1 // 1q22 // 4807 /// ENST00000302101 // NHLH1 // nescient helix loop helix 1 // 1q22 // 4807 /// BC013789 // NHLH1 // nescient helix loop helix 1 // 1q22 // 4807
3557198	-1.7443	0.016832	0.319712	chr14	-	main	NM_001805 // CEBPE // CCAAT/enhancer binding protein (C/EBP), epsilon // 14q11.2 // 1053 /// ENST00000206513 // CEBPE // CCAAT/enhancer binding protein (C/EBP), epsilon // 14q11.2 // 1053 /// BC035797 // CEBPE // CCAAT/enhancer binding protein (C/EBP), epsilon // 14q11.2 // 1053
2950771	-1.74254	0.0231813	0.358066	chr6	-	main	NR_027908 // C6orf227 // chromosome 6 open reading frame 227 // 6p21.31 // 401253
3304853	-1.74251	0.00108195	0.126675	chr10	-	main	NM_014631 // SH3PXD2A // SH3 and PX domains 2A // 10q24.33 // 9644 /// ENST00000355946 // SH3PXD2A // SH3 and PX domains 2A // 10q24.33 // 9644 /// ENST00000420222 // SH3PXD2A // SH3 and PX domains 2A // 10q24.33 // 9644 /// ENST00000369774 // SH3PXD2A // SH3 and PX domains 2A // 10q24.33 // 9644 /// AB007878 // SH3PXD2A // SH3 and PX domains 2A // 10q24.33 // 9644 /// ENST00000315994 // SH3PXD2A…
3630228	-1.74204	0.00736877	0.243535	chr15	-	main	NM_207338 // LCTL // lactase-like // 15q22.31 // 197021 /// NR_003105 // ZWILCH // Zwilch, kinetochore associated, homolog (Drosophila) // 15q22.31 // 55055 /// NM_017975 // ZWILCH // Zwilch, kinetochore associated, homolog (Drosophila) // 15q22.31 // 55055 /// ENST00000341509 // LCTL // lactase-like // 15q22.31 // 197021 /// ENST00000307897 // ZWILCH // Zwilch, kinetochore associated, homolog (D…
3122703	-1.74035	0.0350579	0.402328	chr8	-	main	NM_001926 // DEFA6 // defensin, alpha 6, Paneth cell-specific // 8p23.1 // 1671 /// ENST00000297436 // DEFA6 // defensin, alpha 6, Paneth cell-specific // 8p23.1 // 1671 /// BC069667 // DEFA6 // defensin, alpha 6, Paneth cell-specific // 8p23.1 // 1671
3753729	-1.73992	0.0360677	0.406145	chr17	-	main	NM_139285 // GAS2L2 // growth arrest-specific 2 like 2 // 17q12 // 246176 /// ENST00000254466 // GAS2L2 // growth arrest-specific 2 like 2 // 17q12 // 246176 /// AF508785 // GAS2L2 // growth arrest-specific 2 like 2 // 17q12 // 246176 /// ENST00000359507 // GAS2L2 // growth arrest-specific 2 like 2 // 17q12 // 246176
3554442	-1.73992	0.0226992	0.355435	chr14	+	main	NR_024396 // MGC23270 // hypothetical LOC196872 // 14q32.33 // 196872 /// AK292179 // MGC23270 // hypothetical LOC196872 // 14q32.33 // 196872
4006280	-1.7387	0.0398254	0.419704	chrX	-	main	NM_000266 // NDP // Norrie disease (pseudoglioma) // Xp11.4 // 4693 /// ENST00000378062 // NDP // Norrie disease (pseudoglioma) // Xp11.4 // 4693 /// BC029901 // NDP // Norrie disease (pseudoglioma) // Xp11.4 // 4693
4022447	-1.73705	0.0296938	0.38385	chrX	-	main	NM_001164617 // GPC3 // glypican 3 // Xq26.1 // 2719 /// NM_004484 // GPC3 // glypican 3 // Xq26.1 // 2719 /// NM_001164618 // GPC3 // glypican 3 // Xq26.1 // 2719 /// NM_001164619 // GPC3 // glypican 3 // Xq26.1 // 2719 /// ENST00000370818 // GPC3 // glypican 3 // Xq26.1 // 2719 /// ENST00000394299 // GPC3 // glypican 3 // Xq26.1 // 2719 /// ENST00000406757 // GPC3 // glypican 3 // Xq26.1 // 271…
3575302	-1.73683	0.0164563	0.317458	chr14	-	main	NM_007039 // PTPN21 // protein tyrosine phosphatase, non-receptor type 21 // 14q31.3 // 11099 /// ENST00000328736 // PTPN21 // protein tyrosine phosphatase, non-receptor type 21 // 14q31.3 // 11099 /// BC143847 // PTPN21 // protein tyrosine phosphatase, non-receptor type 21 // 14q31.3 // 11099
3859946	-1.73544	0.0152931	0.313118	chr19	-	main	NM_144617 // HSPB6 // heat shock protein, alpha-crystallin-related, B6 // 19q13.12 // 126393 /// ENST00000004982 // HSPB6 // heat shock protein, alpha-crystallin-related, B6 // 19q13.12 // 126393 /// BC068046 // HSPB6 // heat shock protein, alpha-crystallin-related, B6 // 19q13.12 // 126393 /// ENST00000416180 // HSPB6 // heat shock protein, alpha-crystallin-related, B6 // 19q13.12 // 126393
3687232	-1.73466	0.0255777	0.36899	chr16	-	main	NM_175900 // C16orf54 // chromosome 16 open reading frame 54 // 16p11.2 // 283897 /// ENST00000329410 // C16orf54 // chromosome 16 open reading frame 54 // 16p11.2 // 283897 /// AY358833 // C16orf54 // chromosome 16 open reading frame 54 // 16p11.2 // 283897
3487220	-1.73294	0.0255734	0.36899	chr13	+	main	NM_016248 // AKAP11 // A kinase (PRKA) anchor protein 11 // 13q14.11 // 11215 /// ENST00000025301 // AKAP11 // A kinase (PRKA) anchor protein 11 // 13q14.11 // 11215 /// AF176555 // AKAP11 // A kinase (PRKA) anchor protein 11 // 13q14.11 // 11215
3705748	-1.73212	0.0225397	0.354453	chr17	+	main	NM_172367 // TUSC5 // tumor suppressor candidate 5 // 17p13.3 // 286753 /// ENST00000333813 // TUSC5 // tumor suppressor candidate 5 // 17p13.3 // 286753 /// AB090231 // TUSC5 // tumor suppressor candidate 5 // 17p13.3 // 286753
2875929	-1.7319	0.00740253	0.243918	chr5	-	main	NM_020199 // C5orf15 // chromosome 5 open reading frame 15 // 5q31.1 // 56951 /// ENST00000231512 // C5orf15 // chromosome 5 open reading frame 15 // 5q31.1 // 56951 /// AF226055 // C5orf15 // chromosome 5 open reading frame 15 // 5q31.1 // 56951 /// ENST00000451255 // C5orf15 // chromosome 5 open reading frame 15 // 5q31.1 // 56951
3749630	-1.72866	0.0186947	0.331311	---	---	normgene->intron	---
2464484	-1.72415	0.0347505	0.400888	chr1	-	main	NM_198076 // FAM36A // family with sequence similarity 36, member A // 1q44 // 116228 /// ENST00000411948 // FAM36A // family with sequence similarity 36, member A // 1q44 // 116228 /// NR_026778 // NCRNA00201 // non-protein coding RNA 201 // 1q44 // 284702 /// AL122072 // FAM36A // family with sequence similarity 36, member A // 1q44 // 116228
3679959	-1.72384	0.0127433	0.298488	chr16	-	main	NM_001424 // EMP2 // epithelial membrane protein 2 // 16p13.2 // 2013 /// ENST00000359543 // EMP2 // epithelial membrane protein 2 // 16p13.2 // 2013 /// BC009687 // EMP2 // epithelial membrane protein 2 // 16p13.2 // 2013
3676723	-1.72277	0.0329572	0.394464	---	---	normgene->intron	---
3510344	-1.72258	0.0201681	0.341214	chr13	-	main	NM_145286 // STOML3 // stomatin (EPB72)-like 3 // 13q13.3 // 161003 /// NM_001144033 // STOML3 // stomatin (EPB72)-like 3 // 13q13.3 // 161003 /// ENST00000379631 // STOML3 // stomatin (EPB72)-like 3 // 13q13.3 // 161003 /// ENST00000423210 // STOML3 // stomatin (EPB72)-like 3 // 13q13.3 // 161003 /// BC025760 // STOML3 // stomatin (EPB72)-like 3 // 13q13.3 // 161003
2907513	-1.72105	0.00768761	0.249205	chr6	+	main	NM_018960 // GNMT // glycine N-methyltransferase // 6p12 // 27232 /// ENST00000372808 // GNMT // glycine N-methyltransferase // 6p12 // 27232 /// AF101477 // GNMT // glycine N-methyltransferase // 6p12 // 27232
3755862	-1.72022	0.00980707	0.266827	chr17	-	main	NM_012481 // IKZF3 // IKAROS family zinc finger 3 (Aiolos) // 17q21 // 22806 /// NM_183229 // IKZF3 // IKAROS family zinc finger 3 (Aiolos) // 17q21 // 22806 /// NM_183230 // IKZF3 // IKAROS family zinc finger 3 (Aiolos) // 17q21 // 22806 /// NM_183228 // IKZF3 // IKAROS family zinc finger 3 (Aiolos) // 17q21 // 22806 /// NM_183232 // IKZF3 // IKAROS family zinc finger 3 (Aiolos) // 17q21 // 2280…
3414739	-1.72004	0.00348702	0.190945	chr12	+	main	NM_014033 // METTL7A // methyltransferase like 7A // 12q13.12 // 25840 /// ENST00000332160 // METTL7A // methyltransferase like 7A // 12q13.12 // 25840 /// BC004492 // METTL7A // methyltransferase like 7A // 12q13.12 // 25840 /// ENST00000433599 // METTL7A // methyltransferase like 7A // 12q13.12 // 25840
3351461	-1.71967	0.00469757	0.210819	chr11	+	main	BC090876 // MLL // myeloid/lymphoid or mixed-lineage leukemia (trithorax homolog, Drosophila) // 11q23 // 4297 /// ENST00000328469 // MLL // myeloid/lymphoid or mixed-lineage leukemia (trithorax homolog, Drosophila) // 11q23 // 4297
3725517	-1.71829	0.0255575	0.36899	chr17	+	main	NM_006546 // IGF2BP1 // insulin-like growth factor 2 mRNA binding protein 1 // 17q21.32 // 10642 /// NM_001160423 // IGF2BP1 // insulin-like growth factor 2 mRNA binding protein 1 // 17q21.32 // 10642 /// ENST00000290341 // IGF2BP1 // insulin-like growth factor 2 mRNA binding protein 1 // 17q21.32 // 10642 /// AF198254 // IGF2BP1 // insulin-like growth factor 2 mRNA binding protein 1 // 17q21.32 …
3909247	-1.71776	0.00547267	0.221434	chr20	-	main	AK299337 // FAM65C // family with sequence similarity 65, member C // 20q13.13 // 140876 /// AK295781 // FAM65C // family with sequence similarity 65, member C // 20q13.13 // 140876 /// NM_080829 // FAM65C // family with sequence similarity 65, member C // 20q13.13 // 140876 /// ENST00000327979 // FAM65C // family with sequence similarity 65, member C // 20q13.13 // 140876 /// ENST00000045083 // …
3867734	-1.71701	0.00988743	0.267211	chr19	-	main	NM_014037 // SLC6A16 // solute carrier family 6, member 16 // 19q13.1-q13.4 // 28968 /// ENST00000335875 // SLC6A16 // solute carrier family 6, member 16 // 19q13.1-q13.4 // 28968 /// BC034948 // SLC6A16 // solute carrier family 6, member 16 // 19q13.1-q13.4 // 28968 /// ENST00000454748 // SLC6A16 // solute carrier family 6, member 16 // 19q13.1-q13.4 // 28968
3759305	-1.71534	0.00179943	0.148402	chr17	-	main	NM_144609 // CCDC43 // coiled-coil domain containing 43 // 17q21.31 // 124808 /// NM_001099225 // CCDC43 // coiled-coil domain containing 43 // 17q21.31 // 124808 /// ENST00000315286 // CCDC43 // coiled-coil domain containing 43 // 17q21.31 // 124808 /// ENST00000457422 // CCDC43 // coiled-coil domain containing 43 // 17q21.31 // 124808 /// BC047776 // CCDC43 // coiled-coil domain containing 43 /…
2441220	-1.71507	0.0185308	0.33055	chr1	-	main	NM_053282 // SH2D1B // SH2 domain containing 1B // 1q23.3 // 117157 /// ENST00000367929 // SH2D1B // SH2 domain containing 1B // 1q23.3 // 117157 /// AF484964 // SH2D1B // SH2 domain containing 1B // 1q23.3 // 117157 /// ENST00000359567 // SH2D1B // SH2 domain containing 1B // 1q23.3 // 117157
3725685	-1.7137	0.0151522	0.312525	chr17	+	main	NM_002507 // NGFR // nerve growth factor receptor // 17q21-q22 // 4804 /// ENST00000172229 // NGFR // nerve growth factor receptor // 17q21-q22 // 4804 /// BC050309 // NGFR // nerve growth factor receptor // 17q21-q22 // 4804
2916067	-1.71362	0.0239884	0.362394	chr6	+	main	NM_000865 // HTR1E // 5-hydroxytryptamine (serotonin) receptor 1E // 6q14-q15 // 3354 /// ENST00000305344 // HTR1E // 5-hydroxytryptamine (serotonin) receptor 1E // 6q14-q15 // 3354 /// ENST00000369584 // HTR1E // 5-hydroxytryptamine (serotonin) receptor 1E // 6q14-q15 // 3354 /// BC069751 // HTR1E // 5-hydroxytryptamine (serotonin) receptor 1E // 6q14-q15 // 3354
2440258	-1.71353	0.0153678	0.313618	chr1	-	main	NM_001184714 // SLAMF6 // SLAM family member 6 // 1q23.2 // 114836 /// NM_052931 // SLAMF6 // SLAM family member 6 // 1q23.2 // 114836 /// NM_001184715 // SLAMF6 // SLAM family member 6 // 1q23.2 // 114836 /// NM_001184716 // SLAMF6 // SLAM family member 6 // 1q23.2 // 114836 /// ENST00000368059 // SLAMF6 // SLAM family member 6 // 1q23.2 // 114836 /// AY358159 // SLAMF6 // SLAM family member 6 /…
4015709	-1.71205	0.0459218	0.446657	chrX	-	main	NM_000061 // BTK // Bruton agammaglobulinemia tyrosine kinase // Xq21.33-q22 // 695 /// ENST00000308731 // BTK // Bruton agammaglobulinemia tyrosine kinase // Xq21.33-q22 // 695 /// BC109079 // BTK // Bruton agammaglobulinemia tyrosine kinase // Xq21.33-q22 // 695 /// BC109080 // BTK // Bruton agammaglobulinemia tyrosine kinase // Xq21.33-q22 // 695 /// AF153364 // BTK // Bruton agammaglobulinemi…
4007216	-1.70761	0.00793562	0.249552	chrX	-	main	NM_153477 // UXT // ubiquitously-expressed transcript // Xp11.23-p11.22 // 8409 /// NM_004182 // UXT // ubiquitously-expressed transcript // Xp11.23-p11.22 // 8409 /// ENST00000333119 // UXT // ubiquitously-expressed transcript // Xp11.23-p11.22 // 8409 /// ENST00000335890 // UXT // ubiquitously-expressed transcript // Xp11.23-p11.22 // 8409 /// AF092737 // UXT // ubiquitously-expressed transcrip…
3684486	-1.70739	0.00324736	0.184221	chr16	-	main	NM_005849 // IGSF6 // immunoglobulin superfamily, member 6 // 16p12.2 // 10261 /// ENST00000268389 // IGSF6 // immunoglobulin superfamily, member 6 // 16p12.2 // 10261 /// BC017844 // IGSF6 // immunoglobulin superfamily, member 6 // 16p12.2 // 10261 /// ENST00000445158 // IGSF6 // immunoglobulin superfamily, member 6 // 16p12.2 // 10261 /// BX647201 // METTL9 // methyltransferase like 9 // 16p12.…
3836686	-1.70602	0.0112361	0.286247	chr19	+	main	NM_198541 // IGFL1 // IGF-like family member 1 // 19q13.32 // 374918 /// ENST00000437936 // IGFL1 // IGF-like family member 1 // 19q13.32 // 374918 /// ENST00000341204 // IGFL1 // IGF-like family member 1 // 19q13.32 // 374918 /// AY672111 // IGFL1 // IGF-like family member 1 // 19q13.32 // 374918
3630957	-1.70581	0.0182342	0.329442	chr15	-	main	NR_026808 // C15orf28 // chromosome 15 open reading frame 28 // 15q23 // 80035
2730281	-1.70244	0.0111554	0.28485	chr4	+	main	NM_017855 // ODAM // odontogenic, ameloblast asssociated // 4q13.3 // 54959 /// ENST00000396094 // ODAM // odontogenic, ameloblast asssociated // 4q13.3 // 54959 /// EF113908 // ODAM // odontogenic, ameloblast asssociated // 4q13.3 // 54959 /// ENST00000510847 // ODAM // odontogenic, ameloblast asssociated // 4q13.3 // 54959
3739431	-1.70161	0.00116144	0.130431	chr17	+	main	NM_001004431 // METRNL // meteorin, glial cell differentiation regulator-like // 17q25.3 // 284207 /// ENST00000320095 // METRNL // meteorin, glial cell differentiation regulator-like // 17q25.3 // 284207 /// AF086149 // LOC653506 // similar to meteorin, glial cell differentiation regulator-like // --- // 653506 /// AK093748 // METRNL // meteorin, glial cell differentiation regulator-like // 17q2…
3940452	-1.70099	0.00785134	0.249374	chr22	+	main	NM_004076 // CRYBB3 // crystallin, beta B3 // 22q11.2-q12.1|22q11.23 // 1417 /// ENST00000215855 // CRYBB3 // crystallin, beta B3 // 22q11.2-q12.1|22q11.23 // 1417 /// BC102022 // CRYBB3 // crystallin, beta B3 // 22q11.2-q12.1|22q11.23 // 1417 /// ENST00000404334 // CRYBB3 // crystallin, beta B3 // 22q11.2-q12.1|22q11.23 // 1417
3455309	-1.70051	0.009894	0.267211	chr12	-	main	NM_002283 // KRT85 // keratin 85 // 12q13 // 3891 /// NM_002284 // KRT86 // keratin 86 // 12q13 // 3892 /// NM_002281 // KRT81 // keratin 81 // 12q13 // 3887 /// ENST00000257901 // KRT85 // keratin 85 // 12q13 // 3891 /// ENST00000327741 // KRT81 // keratin 81 // 12q13 // 3887 /// AK302303 // KRT85 // keratin 85 // 12q13 // 3891 /// BC069585 // KRT86 // keratin 86 // 12q13 // 3892 /// BC117465 //…
3783723	-1.70045	0.0117344	0.292652	chr18	+	main	NM_017831 // RNF125 // ring finger protein 125 // 18q12.1 // 54941 /// ENST00000217740 // RNF125 // ring finger protein 125 // 18q12.1 // 54941 /// BC012021 // RNF125 // ring finger protein 125 // 18q12.1 // 54941
3729237	-1.70016	0.016214	0.317267	chr17	+	main	---
2831962	-1.69896	0.0189879	0.332757	---	---	normgene->exon	---
2927506	-1.69878	0.0461439	0.447815	chr6	+	main	NM_006290 // TNFAIP3 // tumor necrosis factor, alpha-induced protein 3 // 6q23 // 7128 /// ENST00000237289 // TNFAIP3 // tumor necrosis factor, alpha-induced protein 3 // 6q23 // 7128 /// M59465 // TNFAIP3 // tumor necrosis factor, alpha-induced protein 3 // 6q23 // 7128 /// ENST00000420009 // TNFAIP3 // tumor necrosis factor, alpha-induced protein 3 // 6q23 // 7128 /// ENST00000433680 // TNFAIP3…
2617563	-1.69813	0.000229485	0.059496	chr3	+	main	NM_001172567 // MYD88 // myeloid differentiation primary response gene (88) // 3p22 // 4615 /// NM_002468 // MYD88 // myeloid differentiation primary response gene (88) // 3p22 // 4615 /// NM_001172568 // MYD88 // myeloid differentiation primary response gene (88) // 3p22 // 4615 /// NM_001172569 // MYD88 // myeloid differentiation primary response gene (88) // 3p22 // 4615 /// NM_001172566 // MY…
3331649	-1.69813	0.0289451	0.38138	chr11	+	main	NM_001005186 // OR6Q1 // olfactory receptor, family 6, subfamily Q, member 1 // 11q12.1 // 219952 /// ENST00000302622 // OR6Q1 // olfactory receptor, family 6, subfamily Q, member 1 // 11q12.1 // 219952 /// BC151146 // OR6Q1 // olfactory receptor, family 6, subfamily Q, member 1 // 11q12.1 // 219952
2608801	-1.69763	0.000806089	0.110204	chr3	+	main	NM_014674 // EDEM1 // ER degradation enhancer, mannosidase alpha-like 1 // 3p26.1 // 9695 /// ENST00000256497 // EDEM1 // ER degradation enhancer, mannosidase alpha-like 1 // 3p26.1 // 9695 /// BC019088 // EDEM1 // ER degradation enhancer, mannosidase alpha-like 1 // 3p26.1 // 9695 /// ENST00000419550 // EDEM1 // ER degradation enhancer, mannosidase alpha-like 1 // 3p26.1 // 9695 /// ENST00000445…
3513549	-1.697	0.00396523	0.200641	chr13	-	main	NM_001268 // RCBTB2 // regulator of chromosome condensation (RCC1) and BTB (POZ) domain containing protein 2 // 13q14.3 // 1102 /// ENST00000344532 // RCBTB2 // regulator of chromosome condensation (RCC1) and BTB (POZ) domain containing protein 2 // 13q14.3 // 1102 /// BC029052 // RCBTB2 // regulator of chromosome condensation (RCC1) and BTB (POZ) domain containing protein 2 // 13q14.3 // 1102 //…
2901743	-1.69602	0.0472116	0.449949	---	---	normgene->intron	---
3212348	-1.6956	0.0440826	0.438924	---	---	normgene->intron	---
2782267	-1.69485	0.0381836	0.413408	chr4	-	main	NM_024019 // NEUROG2 // neurogenin 2 // 4q25 // 63973 /// ENST00000313341 // NEUROG2 // neurogenin 2 // 4q25 // 63973 /// BC036847 // NEUROG2 // neurogenin 2 // 4q25 // 63973
3756447	-1.69308	0.0217099	0.351931	chr17	-	main	NM_181534 // KRT25 // keratin 25 // 17q21.2 // 147183 /// NM_181537 // KRT27 // keratin 27 // 17q21.2 // 342574 /// NM_181535 // KRT28 // keratin 28 // 17q21.2 // 162605 /// ENST00000312150 // KRT25 // keratin 25 // 17q21.2 // 147183 /// ENST00000301656 // KRT27 // keratin 27 // 17q21.2 // 342574 /// ENST00000306658 // KRT28 // keratin 28 // 17q21.2 // 162605 /// ENST00000450595 // KRT25 // kerat…
3522327	-1.69277	0.0282178	0.377611	chr13	-	main	NM_005073 // SLC15A1 // solute carrier family 15 (oligopeptide transporter), member 1 // 13q33-q34 // 6564 /// ENST00000376503 // SLC15A1 // solute carrier family 15 (oligopeptide transporter), member 1 // 13q33-q34 // 6564 /// U21936 // SLC15A1 // solute carrier family 15 (oligopeptide transporter), member 1 // 13q33-q34 // 6564 /// ENST00000376494 // SLC15A1 // solute carrier family 15 (oligope…
2386747	-1.69225	0.0335887	0.397381	chr1	+	main	NM_003272 // GPR137B // G protein-coupled receptor 137B // 1q42-q43 // 7107 /// ENST00000366592 // GPR137B // G protein-coupled receptor 137B // 1q42-q43 // 7107 /// AF027826 // GPR137B // G protein-coupled receptor 137B // 1q42-q43 // 7107 /// BC012100 // GPR137B // G protein-coupled receptor 137B // 1q42-q43 // 7107 /// AY242135 // GPR137B // G protein-coupled receptor 137B // 1q42-q43 // 7107 …
2328387	-1.69204	0.00451504	0.208092	chr1	+	main	NM_001525 // HCRTR1 // hypocretin (orexin) receptor 1 // 1p33 // 3061 /// ENST00000403528 // HCRTR1 // hypocretin (orexin) receptor 1 // 1p33 // 3061 /// ENST00000373706 // HCRTR1 // hypocretin (orexin) receptor 1 // 1p33 // 3061 /// AK290521 // HCRTR1 // hypocretin (orexin) receptor 1 // 1p33 // 3061 /// ENST00000455402 // HCRTR1 // hypocretin (orexin) receptor 1 // 1p33 // 3061 /// ENST00000373…
3384704	-1.68998	0.0163687	0.317267	chr11	-	main	NM_001142699 // DLG2 // discs, large homolog 2 (Drosophila) // 11q14.1 // 1740 /// NM_001364 // DLG2 // discs, large homolog 2 (Drosophila) // 11q14.1 // 1740 /// NM_001142700 // DLG2 // discs, large homolog 2 (Drosophila) // 11q14.1 // 1740 /// NM_001142702 // DLG2 // discs, large homolog 2 (Drosophila) // 11q14.1 // 1740 /// ENST00000426717 // DLG2 // discs, large homolog 2 (Drosophila) // 11q1…
3670631	-1.68796	0.022277	0.354026	chr16	+	main	NM_001100624 // CENPN // centromere protein N // 16q23.2 // 55839 /// NM_001100625 // CENPN // centromere protein N // 16q23.2 // 55839 /// NM_018455 // CENPN // centromere protein N // 16q23.2 // 55839 /// NM_020188 // C16orf61 // chromosome 16 open reading frame 61 // 16q23.2 // 56942 /// ENST00000299572 // CENPN // centromere protein N // 16q23.2 // 55839 /// ENST00000219400 // C16orf61 // chr…
3742627	-1.68795	0.0318692	0.390023	chr17	-	main	NM_207103 // C17orf87 // chromosome 17 open reading frame 87 // 17p13.2 // 388325 /// ENST00000399600 // C17orf87 // chromosome 17 open reading frame 87 // 17p13.2 // 388325 /// AY358809 // C17orf87 // chromosome 17 open reading frame 87 // 17p13.2 // 388325 /// ENST00000315768 // C17orf87 // chromosome 17 open reading frame 87 // 17p13.2 // 388325 /// ENST00000399594 // C17orf87 // chromosome 17…
3322646	-1.68695	0.0128735	0.298488	chr11	+	main	NM_054032 // MRGPRX4 // MAS-related GPR, member X4 // 11p15.1 // 117196 /// ENST00000314254 // MRGPRX4 // MAS-related GPR, member X4 // 11p15.1 // 117196 /// BC095509 // MRGPRX4 // MAS-related GPR, member X4 // 11p15.1 // 117196
2775708	-1.68629	0.0356791	0.404398	chr4	-	main	NR_024087 // C4orf11 // chromosome 4 open reading frame 11 // 4q21.3 // 439934
2677356	-1.68565	0.0476925	0.450898	chr3	-	main	NM_003392 // WNT5A // wingless-type MMTV integration site family, member 5A // 3p21-p14 // 7474 /// ENST00000474267 // WNT5A // wingless-type MMTV integration site family, member 5A // 3p21-p14 // 7474 /// ENST00000264634 // WNT5A // wingless-type MMTV integration site family, member 5A // 3p21-p14 // 7474 /// BC064694 // WNT5A // wingless-type MMTV integration site family, member 5A // 3p21-p14 …
2688070	-1.684	0.0205356	0.343994	chr3	-	main	NM_005459 // GUCA1C // guanylate cyclase activator 1C // 3q13.1 // 9626 /// ENST00000261047 // GUCA1C // guanylate cyclase activator 1C // 3q13.1 // 9626 /// ENST00000393963 // GUCA1C // guanylate cyclase activator 1C // 3q13.1 // 9626 /// AF110003 // GUCA1C // guanylate cyclase activator 1C // 3q13.1 // 9626
3335007	-1.68223	0.00249722	0.169512	chr11	+	main	NR_033396 // SLC22A20 // solute carrier family 22, member 20 // 11q13.1 // 440044 /// NM_001004326 // SLC22A20 // solute carrier family 22, member 20 // 11q13.1 // 440044 /// ENST00000359762 // SLC22A20 // solute carrier family 22, member 20 // 11q13.1 // 440044 /// ENST00000454680 // SLC22A20 // solute carrier family 22, member 20 // 11q13.1 // 440044 /// ENST00000438990 // SLC22A20 // solute ca…
3454740	-1.68065	0.0213547	0.349731	chr12	-	main	NM_002634 // PHB // prohibitin // 17q21 // 5245 /// ENST00000300408 // PHB // prohibitin // 17q21 // 5245 /// AK292677 // LOC494150 // prohibitin pseudogene // 12q13 // 494150
3396107	-1.67955	0.00414494	0.203484	chr11	-	main	NM_138961 // ESAM // endothelial cell adhesion molecule // 11q24.2 // 90952 /// ENST00000278927 // ESAM // endothelial cell adhesion molecule // 11q24.2 // 90952 /// AY189281 // ESAM // endothelial cell adhesion molecule // 11q24.2 // 90952 /// ENST00000417453 // ESAM // endothelial cell adhesion molecule // 11q24.2 // 90952 /// ENST00000442070 // ESAM // endothelial cell adhesion molecule // 11q…
2828146	-1.67924	0.0269668	0.374535	chr5	+	main	NM_020240 // CDC42SE2 // CDC42 small effector 2 // 5q31.1 // 56990 /// NM_001038702 // CDC42SE2 // CDC42 small effector 2 // 5q31.1 // 56990 /// ENST00000505065 // CDC42SE2 // CDC42 small effector 2 // 5q31.1 // 56990 /// ENST00000360515 // CDC42SE2 // CDC42 small effector 2 // 5q31.1 // 56990 /// ENST00000395246 // CDC42SE2 // CDC42 small effector 2 // 5q31.1 // 56990 /// ENST00000446153 // CDC4…
4011637	-1.6769	0.0358999	0.406061	chrX	-	main	NM_016484 // PDZD11 // PDZ domain containing 11 // Xq13.1 // 51248 /// ENST00000239666 // PDZD11 // PDZ domain containing 11 // Xq13.1 // 51248 /// ENST00000374454 // PDZD11 // PDZ domain containing 11 // Xq13.1 // 51248 /// AY358829 // PDZD11 // PDZ domain containing 11 // Xq13.1 // 51248
3522644	-1.67676	0.0089398	0.256246	chr13	-	main	NM_005292 // GPR18 // G protein-coupled receptor 18 // 13q32 // 2841 /// NM_001098200 // GPR18 // G protein-coupled receptor 18 // 13q32 // 2841 /// ENST00000340807 // GPR18 // G protein-coupled receptor 18 // 13q32 // 2841 /// ENST00000397473 // GPR18 // G protein-coupled receptor 18 // 13q32 // 2841 /// ENST00000397470 // GPR18 // G protein-coupled receptor 18 // 13q32 // 2841 /// BC066927 // G…
2813465	-1.67674	0.023906	0.362144	chr5	+	main	NM_033281 // MRPS36 // mitochondrial ribosomal protein S36 // 5q13.2 // 92259 /// ENST00000256441 // MRPS36 // mitochondrial ribosomal protein S36 // 5q13.2 // 92259 /// BC015966 // MRPS36 // mitochondrial ribosomal protein S36 // 5q13.2 // 92259 /// ENST00000396510 // MRPS36 // mitochondrial ribosomal protein S36 // 5q13.2 // 92259
7385611	-1.67538	0.0390709	0.416056	chr2	+	main	NM_002149 // HPCAL1 // hippocalcin-like 1 // 2p25.1 // 3241 /// NM_134421 // HPCAL1 // hippocalcin-like 1 // 2p25.1 // 3241 /// ENST00000381765 // HPCAL1 // hippocalcin-like 1 // 2p25.1 // 3241 /// ENST00000307845 // HPCAL1 // hippocalcin-like 1 // 2p25.1 // 3241 /// AK000596 // HPCAL1 // hippocalcin-like 1 // 2p25.1 // 3241 /// ENST00000419810 // HPCAL1 // hippocalcin-like 1 // 2p25.1 // 3241 //…
3675620	-1.67472	0.0380654	0.412535	chr16	-	main	NM_207419 // C1QTNF8 // C1q and tumor necrosis factor related protein 8 // 16p13.3 // 390664 /// ENST00000420278 // C1QTNF8 // C1q and tumor necrosis factor related protein 8 // 16p13.3 // 390664 /// ENST00000328449 // C1QTNF8 // C1q and tumor necrosis factor related protein 8 // 16p13.3 // 390664 /// AY358832 // C1QTNF8 // C1q and tumor necrosis factor related protein 8 // 16p13.3 // 390664
3465274	-1.67431	0.000487864	0.0887469	chr12	-	main	NM_001920 // DCN // decorin // 12q21.33 // 1634 /// NM_133503 // DCN // decorin // 12q21.33 // 1634 /// NM_133504 // DCN // decorin // 12q21.33 // 1634 /// NM_133505 // DCN // decorin // 12q21.33 // 1634 /// NM_133506 // DCN // decorin // 12q21.33 // 1634 /// NM_133507 // DCN // decorin // 12q21.33 // 1634 /// ENST00000393155 // DCN // decorin // 12q21.33 // 1634 /// ENST00000052754 // DCN // dec…
3542063	-1.67382	0.0298159	0.38385	chr14	+	main	NM_018375 // SLC39A9 // solute carrier family 39 (zinc transporter), member 9 // 14q24.1 // 55334 /// ENST00000031146 // SLC39A9 // solute carrier family 39 (zinc transporter), member 9 // 14q24.1 // 55334 /// BC047682 // SLC39A9 // solute carrier family 39 (zinc transporter), member 9 // 14q24.1 // 55334 /// ENST00000336643 // SLC39A9 // solute carrier family 39 (zinc transporter), member 9 // 1…
3892660	-1.67307	0.0273265	0.374535	chr20	+	main	NM_001024 // RPS21 // ribosomal protein S21 // 20q13.3 // 6227 /// BC018140 // RPS21 // ribosomal protein S21 // 20q13.3 // 6227 /// BC021990 // RPS21 // ribosomal protein S21 // 20q13.3 // 6227 /// L04483 // RPS21 // ribosomal protein S21 // 20q13.3 // 6227 /// CR542132 // RPS21 // ribosomal protein S21 // 20q13.3 // 6227 /// ENST00000370562 // RPS21 // ribosomal protein S21 // 20q13.3 // 6227 /…
2713709	-1.67257	0.0180799	0.328769	chr3	-	main	NR_003291 // LOC348840 // hypothetical LOC348840 // 3q29 // 348840 /// AK125940 // LOC348840 // hypothetical LOC348840 // 3q29 // 348840
3934407	-1.67149	0.00314463	0.182149	chr21	-	main	NM_015259 // ICOSLG // inducible T-cell co-stimulator ligand // 21q22.3 // 23308 /// ENST00000407780 // ICOSLG // inducible T-cell co-stimulator ligand // 21q22.3 // 23308 /// AB014553 // ICOSLG // inducible T-cell co-stimulator ligand // 21q22.3 // 23308 /// ENST00000344330 // ICOSLG // inducible T-cell co-stimulator ligand // 21q22.3 // 23308
2822407	-1.66949	0.00676411	0.234594	chr5	+	main	NM_015216 // PPIP5K2 // diphosphoinositol pentakisphosphate kinase 2 // 5q21.1 // 23262 /// ENST00000321521 // PPIP5K2 // diphosphoinositol pentakisphosphate kinase 2 // 5q21.1 // 23262 /// ENST00000414217 // PPIP5K2 // diphosphoinositol pentakisphosphate kinase 2 // 5q21.1 // 23262 /// ENST00000451606 // PPIP5K2 // diphosphoinositol pentakisphosphate kinase 2 // 5q21.1 // 23262 /// ENST000003583…
3769779	-1.66939	0.00139939	0.140182	chr17	-	main	NM_001159770 // SLC39A11 // solute carrier family 39 (metal ion transporter), member 11 // 17q21.31 // 201266 /// NM_139177 // SLC39A11 // solute carrier family 39 (metal ion transporter), member 11 // 17q21.31 // 201266 /// ENST00000255559 // SLC39A11 // solute carrier family 39 (metal ion transporter), member 11 // 17q21.31 // 201266 /// BC035631 // SLC39A11 // solute carrier family 39 (metal i…
2754937	-1.66867	0.00157803	0.141727	chr4	+	main	NM_003265 // TLR3 // toll-like receptor 3 // 4q35 // 7098 /// ENST00000296795 // TLR3 // toll-like receptor 3 // 4q35 // 7098 /// BC094737 // TLR3 // toll-like receptor 3 // 4q35 // 7098
3891342	-1.66858	0.0428298	0.434036	chr20	+	main	NM_030773 // TUBB1 // tubulin, beta 1 // 20q13.32 // 81027 /// ENST00000217133 // TUBB1 // tubulin, beta 1 // 20q13.32 // 81027 /// ENST00000243997 // ATP5E // ATP synthase, H+ transporting, mitochondrial F1 complex, epsilon subunit // 20q13.32 // 514 /// ENST00000395663 // ATP5E // ATP synthase, H+ transporting, mitochondrial F1 complex, epsilon subunit // 20q13.32 // 514 /// BC033679 // TUBB1 /…
2656598	-1.66857	0.0342133	0.399685	chr3	+	main	NM_001622 // AHSG // alpha-2-HS-glycoprotein // 3q27 // 197 /// ENST00000411641 // AHSG // alpha-2-HS-glycoprotein // 3q27 // 197 /// BC048198 // AHSG // alpha-2-HS-glycoprotein // 3q27 // 197
4015548	-1.66849	0.0161726	0.317267	chrX	-	main	NM_212559 // XKRX // XK, Kell blood group complex subunit-related, X-linked // Xq22.1 // 402415 /// ENST00000328526 // XKRX // XK, Kell blood group complex subunit-related, X-linked // Xq22.1 // 402415 /// ENST00000372956 // XKRX // XK, Kell blood group complex subunit-related, X-linked // Xq22.1 // 402415 /// AK296711 // XKRX // XK, Kell blood group complex subunit-related, X-linked // Xq22.1 //…
4018436	-1.66805	0.0447508	0.441879	chrX	-	main	NM_178175 // LHFPL1 // lipoma HMGIC fusion partner-like 1 // Xq23 // 340596 /// AY358208 // LHFPL1 // lipoma HMGIC fusion partner-like 1 // Xq23 // 340596 /// ENST00000371968 // LHFPL1 // lipoma HMGIC fusion partner-like 1 // Xq23 // 340596
3105271	-1.66706	0.0195624	0.33666	chr8	+	main	NM_001100392 // RALYL // RALY RNA binding protein-like // 8q21.2 // 138046 /// NM_173848 // RALYL // RALY RNA binding protein-like // 8q21.2 // 138046 /// NM_001100391 // RALYL // RALY RNA binding protein-like // 8q21.2 // 138046 /// NM_001100393 // RALYL // RALY RNA binding protein-like // 8q21.2 // 138046 /// ENST00000399361 // RALYL // RALY RNA binding protein-like // 8q21.2 // 138046 /// AF49…
3944273	-1.66609	0.0344267	0.399846	chr22	+	main	NM_030642 // APOL5 // apolipoprotein L, 5 // 22q12.3 // 80831 /// ENST00000249044 // APOL5 // apolipoprotein L, 5 // 22q12.3 // 80831 /// AY014878 // APOL5 // apolipoprotein L, 5 // 22q12.3 // 80831
3510450	-1.66475	0.00128018	0.138198	chr13	-	main	NM_005780 // LHFP // lipoma HMGIC fusion partner // 13q12 // 10186 /// AF098807 // LHFP // lipoma HMGIC fusion partner // 13q12 // 10186 /// ENST00000379589 // LHFP // lipoma HMGIC fusion partner // 13q12 // 10186 /// ENST00000449353 // LHFP // lipoma HMGIC fusion partner // 13q12 // 10186
3395990	-1.66475	0.0232905	0.358997	chr11	-	main	NM_001005195 // OR8B12 // olfactory receptor, family 8, subfamily B, member 12 // 11q24.2 // 219858 /// ENST00000306842 // OR8B12 // olfactory receptor, family 8, subfamily B, member 12 // 11q24.2 // 219858 /// BC136863 // OR8B12 // olfactory receptor, family 8, subfamily B, member 12 // 11q24.2 // 219858
3954989	-1.66466	0.0330015	0.394743	chr22	-	main	NM_001355 // DDT // D-dopachrome tautomerase // 22q11.23 // 1652 /// NM_001084392 // DDT // D-dopachrome tautomerase // 22q11.23 // 1652 /// ENST00000350608 // DDT // D-dopachrome tautomerase // 22q11.23 // 1652 /// ENST00000398344 // DDT // D-dopachrome tautomerase // 22q11.23 // 1652 /// U49785 // DDT // D-dopachrome tautomerase // 22q11.23 // 1652
3655574	-1.6633	0.0405733	0.422849	chr16	+	main	NM_001030288 // SPN // sialophorin // 16p11.2 // 6693 /// NM_003123 // SPN // sialophorin // 16p11.2 // 6693 /// ENST00000360121 // SPN // sialophorin // 16p11.2 // 6693 /// ENST00000395389 // SPN // sialophorin // 16p11.2 // 6693 /// J04536 // SPN // sialophorin // 16p11.2 // 6693 /// ENST00000436527 // SPN // sialophorin // 16p11.2 // 6693 /// ENST00000449759 // QPRT // quinolinate phosphoribos…
3662808	-1.66304	0.00323099	0.184062	chr16	+	main	NM_001145772 // GPR56 // G protein-coupled receptor 56 // 16q13 // 9289 /// NM_201524 // GPR56 // G protein-coupled receptor 56 // 16q13 // 9289 /// NM_201525 // GPR56 // G protein-coupled receptor 56 // 16q13 // 9289 /// NM_001145771 // GPR56 // G protein-coupled receptor 56 // 16q13 // 9289 /// NM_001145773 // GPR56 // G protein-coupled receptor 56 // 16q13 // 9289 /// NM_001145774 // GPR56 // …
3684703	-1.6626	0.0347484	0.400888	chr16	-	main	NR_033694 // PDZD9 // PDZ domain containing 9 // 16p12.2 // 255762 /// NM_173806 // PDZD9 // PDZ domain containing 9 // 16p12.2 // 255762 /// ENST00000286143 // PDZD9 // PDZ domain containing 9 // 16p12.2 // 255762 /// BC021724 // PDZD9 // PDZ domain containing 9 // 16p12.2 // 255762 /// ENST00000424898 // PDZD9 // PDZ domain containing 9 // 16p12.2 // 255762
2328567	-1.66225	0.0409382	0.424341	---	---	normgene->intron	---
2762088	-1.6598	0.00479309	0.211868	chr4	-	main	NM_001130834 // LDB2 // LIM domain binding 2 // 4p16 // 9079 /// NM_001290 // LDB2 // LIM domain binding 2 // 4p16 // 9079 /// ENST00000441778 // LDB2 // LIM domain binding 2 // 4p16 // 9079 /// ENST00000304523 // LDB2 // LIM domain binding 2 // 4p16 // 9079 /// ENST00000304510 // LDB2 // LIM domain binding 2 // 4p16 // 9079 /// AF064493 // LDB2 // LIM domain binding 2 // 4p16 // 9079 /// ENST000…
2438093	-1.65952	0.00793631	0.249552	chr1	-	main	NM_144580 // C1orf85 // chromosome 1 open reading frame 85 // 1q22 // 112770 /// ENST00000362007 // C1orf85 // chromosome 1 open reading frame 85 // 1q22 // 112770 /// BC011575 // C1orf85 // chromosome 1 open reading frame 85 // 1q22 // 112770 /// ENST00000368264 // C1orf85 // chromosome 1 open reading frame 85 // 1q22 // 112770
2904000	-1.65807	0.0029948	0.177993	chr6	+	main	NM_145901 // HMGA1 // high mobility group AT-hook 1 // 6p21 // 3159 /// NM_145899 // HMGA1 // high mobility group AT-hook 1 // 6p21 // 3159 /// NM_145902 // HMGA1 // high mobility group AT-hook 1 // 6p21 // 3159 /// NM_002131 // HMGA1 // high mobility group AT-hook 1 // 6p21 // 3159 /// NM_145903 // HMGA1 // high mobility group AT-hook 1 // 6p21 // 3159 /// NM_145905 // HMGA1 // high mobility gro…
2842530	-1.65783	0.0182334	0.329442	chr5	+	main	NM_173664 // ARL10 // ADP-ribosylation factor-like 10 // 5q35.2 // 285598 /// ENST00000310389 // ARL10 // ADP-ribosylation factor-like 10 // 5q35.2 // 285598 /// BC059361 // ARL10 // ADP-ribosylation factor-like 10 // 5q35.2 // 285598 /// M20469 // CLTB // clathrin, light chain B // 4q2-q3|5q35 // 1212
3886786	-1.65752	0.00782377	0.249205	chr20	+	main	NM_003008 // SEMG2 // semenogelin II // 20q12-q13.1 // 6407 /// ENST00000372769 // SEMG2 // semenogelin II // 20q12-q13.1 // 6407 /// M81652 // SEMG2 // semenogelin II // 20q12-q13.1 // 6407
2875384	-1.65747	0.0348212	0.401141	chr5	-	main	NM_000879 // IL5 // interleukin 5 (colony-stimulating factor, eosinophil) // 5q31.1 // 3567 /// ENST00000231454 // IL5 // interleukin 5 (colony-stimulating factor, eosinophil) // 5q31.1 // 3567 /// BC066282 // IL5 // interleukin 5 (colony-stimulating factor, eosinophil) // 5q31.1 // 3567
3577443	-1.65708	0.0183145	0.329442	chr14	-	main	NM_016150 // ASB2 // ankyrin repeat and SOCS box-containing 2 // 14q31-q32 // 51676 /// ENST00000315988 // ASB2 // ankyrin repeat and SOCS box-containing 2 // 14q31-q32 // 51676 /// AB488462 // ASB2 // ankyrin repeat and SOCS box-containing 2 // 14q31-q32 // 51676 /// ENST00000434324 // ASB2 // ankyrin repeat and SOCS box-containing 2 // 14q31-q32 // 51676
3255284	-1.65685	0.02811	0.377611	chr10	+	main	NM_207373 // C10orf99 // chromosome 10 open reading frame 99 // 10q23.1 // 387695 /// ENST00000372126 // C10orf99 // chromosome 10 open reading frame 99 // 10q23.1 // 387695 /// AY358751 // C10orf99 // chromosome 10 open reading frame 99 // 10q23.1 // 387695
3236505	-1.65658	0.00468622	0.210819	chr10	+	main	NM_018324 // OLAH // oleoyl-ACP hydrolase // 10p13 // 55301 /// NM_001039702 // OLAH // oleoyl-ACP hydrolase // 10p13 // 55301 /// ENST00000378228 // OLAH // oleoyl-ACP hydrolase // 10p13 // 55301 /// ENST00000378217 // OLAH // oleoyl-ACP hydrolase // 10p13 // 55301 /// BC050372 // OLAH // oleoyl-ACP hydrolase // 10p13 // 55301 /// ENST00000378225 // OLAH // oleoyl-ACP hydrolase // 10p13 // 55301…
3394412	-1.6542	0.00943138	0.26311	chr11	-	main	NM_006288 // THY1 // Thy-1 cell surface antigen // 11q23.3 // 7070 /// ENST00000284240 // THY1 // Thy-1 cell surface antigen // 11q23.3 // 7070 /// AB209209 // THY1 // Thy-1 cell surface antigen // 11q23.3 // 7070
3395964	-1.65399	0.0377549	0.411826	chr11	-	main	NM_012378 // OR8B8 // olfactory receptor, family 8, subfamily B, member 8 // 11q24.2 // 26493 /// ENST00000328064 // OR8B8 // olfactory receptor, family 8, subfamily B, member 8 // 11q24.2 // 26493 /// BC130393 // OR8B8 // olfactory receptor, family 8, subfamily B, member 8 // 11q24.2 // 26493
3992512	-1.65341	0.0235824	0.359967	chrX	+	main	NM_001727 // BRS3 // bombesin-like receptor 3 // Xq26-q28 // 680 /// ENST00000370648 // BRS3 // bombesin-like receptor 3 // Xq26-q28 // 680 /// L08893 // BRS3 // bombesin-like receptor 3 // Xq26-q28 // 680
3725824	-1.6501	0.0436429	0.438241	---	---	normgene->intron	---
2599798	-1.65008	0.00673348	0.23451	chr2	-	main	NM_002181 // IHH // Indian hedgehog // 2q33-q35 // 3549 /// ENST00000295731 // IHH // Indian hedgehog // 2q33-q35 // 3549 /// BC136587 // IHH // Indian hedgehog // 2q33-q35 // 3549
3744958	-1.64871	0.0265664	0.373406	chr17	-	main	NM_002903 // RCVRN // recoverin // 17p13.1 // 5957 /// ENST00000226193 // RCVRN // recoverin // 17p13.1 // 5957 /// BC001720 // RCVRN // recoverin // 17p13.1 // 5957
3364869	-1.64823	0.0139613	0.304919	chr11	-	main	NM_000525 // KCNJ11 // potassium inwardly-rectifying channel, subfamily J, member 11 // 11p15.1 // 3767 /// NM_001166290 // KCNJ11 // potassium inwardly-rectifying channel, subfamily J, member 11 // 11p15.1 // 3767 /// ENST00000339994 // KCNJ11 // potassium inwardly-rectifying channel, subfamily J, member 11 // 11p15.1 // 3767 /// BC064497 // KCNJ11 // potassium inwardly-rectifying channel, subfa…
3435889	-1.64794	0.0082929	0.252372	---	---	normgene->intron	---
2515933	-1.64676	0.00250343	0.169512	chr2	+	main	NM_016653 // ZAK // sterile alpha motif and leucine zipper containing kinase AZK // 2q24.2 // 51776 /// NM_133646 // ZAK // sterile alpha motif and leucine zipper containing kinase AZK // 2q24.2 // 51776 /// ENST00000338983 // ZAK // sterile alpha motif and leucine zipper containing kinase AZK // 2q24.2 // 51776 /// ENST00000375213 // ZAK // sterile alpha motif and leucine zipper containing kinas…
3958045	-1.64646	0.000994662	0.120854	chr22	-	main	NM_173566 // C22orf30 // chromosome 22 open reading frame 30 // 22q12.2 // 253143 /// CT841517 // C22orf30 // chromosome 22 open reading frame 30 // 22q12.2 // 253143 /// ENST00000434485 // C22orf30 // chromosome 22 open reading frame 30 // 22q12.2 // 253143 /// ENST00000397493 // C22orf30 // chromosome 22 open reading frame 30 // 22q12.2 // 253143 /// ENST00000327423 // C22orf30 // chromosome 22…
2688180	-1.64587	0.0285749	0.37935	chr3	-	main	NM_018189 // DPPA4 // developmental pluripotency associated 4 // 3q13.13 // 55211 /// ENST00000335658 // DPPA4 // developmental pluripotency associated 4 // 3q13.13 // 55211 /// BC032846 // DPPA4 // developmental pluripotency associated 4 // 3q13.13 // 55211 /// ENST00000463966 // DPPA4 // developmental pluripotency associated 4 // 3q13.13 // 55211 /// ENST00000495679 // DPPA4 // developmental pl…
3470549	-1.6442	0.00256433	0.171561	chr12	-	main	NM_014325 // CORO1C // coronin, actin binding protein, 1C // 12q24.1 // 23603 /// ENST00000261401 // CORO1C // coronin, actin binding protein, 1C // 12q24.1 // 23603 /// AL162070 // CORO1C // coronin, actin binding protein, 1C // 12q24.1 // 23603 /// ENST00000420959 // CORO1C // coronin, actin binding protein, 1C // 12q24.1 // 23603
2874697	-1.64328	0.0166	0.318	---	---	normgene->exon	---
3770361	-1.64178	0.0369569	0.409598	chr17	-	main	NM_139018 // CD300LF // CD300 molecule-like family member f // 17q25.1 // 146722 /// ENST00000326165 // CD300LF // CD300 molecule-like family member f // 17q25.1 // 146722 /// BC028199 // CD300LF // CD300 molecule-like family member f // 17q25.1 // 146722 /// ENST00000301573 // CD300LF // CD300 molecule-like family member f // 17q25.1 // 146722 /// ENST00000412086 // CD300LF // CD300 molecule-lik…
3838420	-1.63933	0.0426515	0.433183	chr19	+	---	---
3613338	-1.63904	0.00160906	0.142362	chr15	-	main	NM_144599 // NIPA1 // non imprinted in Prader-Willi/Angelman syndrome 1 // 15q11.2 // 123606 /// NM_001142275 // NIPA1 // non imprinted in Prader-Willi/Angelman syndrome 1 // 15q11.2 // 123606 /// ENST00000337435 // NIPA1 // non imprinted in Prader-Willi/Angelman syndrome 1 // 15q11.2 // 123606 /// ENST00000437912 // NIPA1 // non imprinted in Prader-Willi/Angelman syndrome 1 // 15q11.2 // 123606 …
3894413	-1.63827	0.0351199	0.402722	chr20	-	main	NM_015985 // ANGPT4 // angiopoietin 4 // 20p13 // 51378 /// ENST00000381922 // ANGPT4 // angiopoietin 4 // 20p13 // 51378 /// AF074332 // ANGPT4 // angiopoietin 4 // 20p13 // 51378
3779314	-1.63594	0.0393962	0.417702	chr18	+	main	NM_020412 // CHMP1B // chromatin modifying protein 1B // 18p11.21 // 57132 /// BC012733 // CHMP1B // chromatin modifying protein 1B // 18p11.21 // 57132
3677268	-1.63589	0.0244091	0.366111	chr16	-	main	NM_022119 // PRSS22 // protease, serine, 22 // 16p13.3 // 64063 /// ENST00000161006 // PRSS22 // protease, serine, 22 // 16p13.3 // 64063 /// AB010779 // PRSS22 // protease, serine, 22 // 16p13.3 // 64063
2520138	-1.63574	0.0267497	0.374427	chr2	+	main	NM_017694 // MFSD6 // major facilitator superfamily domain containing 6 // 2q32.2 // 54842 /// ENST00000392328 // MFSD6 // major facilitator superfamily domain containing 6 // 2q32.2 // 54842 /// ENST00000281416 // MFSD6 // major facilitator superfamily domain containing 6 // 2q32.2 // 54842 /// BC050537 // MFSD6 // major facilitator superfamily domain containing 6 // 2q32.2 // 54842 /// ENST0000…
3183604	-1.63529	0.0135872	0.304919	chr9	+	main	NM_021224 // ZNF462 // zinc finger protein 462 // 9q31.2 // 58499 /// ENST00000277225 // ZNF462 // zinc finger protein 462 // 9q31.2 // 58499 /// ENST00000457913 // ZNF462 // zinc finger protein 462 // 9q31.2 // 58499 /// AK027866 // ZNF462 // zinc finger protein 462 // 9q31.2 // 58499
3329983	-1.63477	0.00937283	0.262185	chr11	+	main	NM_002843 // PTPRJ // protein tyrosine phosphatase, receptor type, J // 11p11.2 // 5795 /// NM_001098503 // PTPRJ // protein tyrosine phosphatase, receptor type, J // 11p11.2 // 5795 /// NM_001005470 // OR4B1 // olfactory receptor, family 4, subfamily B, member 1 // 11p11.2 // 119765 /// ENST00000418331 // PTPRJ // protein tyrosine phosphatase, receptor type, J // 11p11.2 // 5795 /// ENST00000440…
3302572	-1.63219	0.0308194	0.38845	chr10	-	main	NM_018058 // CRTAC1 // cartilage acidic protein 1 // 10q22 // 55118 /// ENST00000370597 // CRTAC1 // cartilage acidic protein 1 // 10q22 // 55118 /// AK292084 // CRTAC1 // cartilage acidic protein 1 // 10q22 // 55118 /// ENST00000298819 // CRTAC1 // cartilage acidic protein 1 // 10q22 // 55118 /// ENST00000370591 // CRTAC1 // cartilage acidic protein 1 // 10q22 // 55118 /// ENST00000309155 // CRT…
2969810	-1.63195	0.00825801	0.252372	chr6	-	main	NR_028338 // TRAF3IP2 // TRAF3 interacting protein 2 // 6q21 // 10758 /// NM_147686 // TRAF3IP2 // TRAF3 interacting protein 2 // 6q21 // 10758 /// NM_001164281 // TRAF3IP2 // TRAF3 interacting protein 2 // 6q21 // 10758 /// NM_001164282 // TRAF3IP2 // TRAF3 interacting protein 2 // 6q21 // 10758 /// NM_001164283 // TRAF3IP2 // TRAF3 interacting protein 2 // 6q21 // 10758 /// ENST00000368761 // T…
3661645	-1.63161	0.0220258	0.352846	chr16	+	main	NM_024335 // IRX6 // iroquois homeobox 6 // 16q12.2 // 79190 /// ENST00000290552 // IRX6 // iroquois homeobox 6 // 16q12.2 // 79190 /// AK125053 // IRX6 // iroquois homeobox 6 // 16q12.2 // 79190
2901970	-1.62973	0.0214931	0.351004	chr6	+	main	NM_013993 // DDR1 // discoidin domain receptor tyrosine kinase 1 // 6p21.3 // 780 /// NM_001954 // DDR1 // discoidin domain receptor tyrosine kinase 1 // 6p21.3 // 780 /// NM_013994 // DDR1 // discoidin domain receptor tyrosine kinase 1 // 6p21.3 // 780 /// ENST00000324771 // DDR1 // discoidin domain receptor tyrosine kinase 1 // 6p21.3 // 780 /// ENST00000376575 // DDR1 // discoidin domain recep…
3667093	-1.62912	0.0127821	0.298488	chr16	+	main	NM_017990 // PDPR // pyruvate dehydrogenase phosphatase regulatory subunit // 16q22.1 // 55066 /// ENST00000288050 // PDPR // pyruvate dehydrogenase phosphatase regulatory subunit // 16q22.1 // 55066 /// BC150251 // PDPR // pyruvate dehydrogenase phosphatase regulatory subunit // 16q22.1 // 55066 /// NR_026950 // LOC283922 // pyruvate dehydrogenase phosphatase regulatory subunit pseudogene // 16q…
3354896	-1.62753	0.00307384	0.179465	chr11	+	main	NM_013264 // DDX25 // DEAD (Asp-Glu-Ala-Asp) box polypeptide 25 // 11q24 // 29118 /// ENST00000263576 // DDX25 // DEAD (Asp-Glu-Ala-Asp) box polypeptide 25 // 11q24 // 29118 /// AF155140 // DDX25 // DEAD (Asp-Glu-Ala-Asp) box polypeptide 25 // 11q24 // 29118
2953974	-1.62745	0.0377475	0.411826	chr6	-	main	NM_002098 // GUCA1B // guanylate cyclase activator 1B (retina) // 6p21.1 // 2979 /// ENST00000230361 // GUCA1B // guanylate cyclase activator 1B (retina) // 6p21.1 // 2979 /// BX537393 // GUCA1B // guanylate cyclase activator 1B (retina) // 6p21.1 // 2979 /// ENST00000372949 // GUCA1B // guanylate cyclase activator 1B (retina) // 6p21.1 // 2979 /// ENST00000435292 // GUCA1B // guanylate cyclase a…
3831175	-1.62697	0.0395622	0.418253	---	---	normgene->intron	---
2667024	-1.62689	0.0437558	0.438312	chr3	-	main	NM_005442 // EOMES // eomesodermin // 3p24.1 // 8320 /// ENST00000295743 // EOMES // eomesodermin // 3p24.1 // 8320 /// ENST00000449599 // EOMES // eomesodermin // 3p24.1 // 8320 /// BC037568 // EOMES // eomesodermin // 3p24.1 // 8320
3683377	-1.62636	0.0160331	0.31679	chr16	-	main	NM_016235 // GPRC5B // G protein-coupled receptor, family C, group 5, member B // 16p12 // 51704 /// ENST00000300571 // GPRC5B // G protein-coupled receptor, family C, group 5, member B // 16p12 // 51704 /// AF181862 // GPRC5B // G protein-coupled receptor, family C, group 5, member B // 16p12 // 51704
3863263	-1.62617	0.0239602	0.362287	chr19	-	main	NM_173506 // LYPD4 // LY6/PLAUR domain containing 4 // 19q13.2 // 147719 /// ENST00000330743 // LYPD4 // LY6/PLAUR domain containing 4 // 19q13.2 // 147719 /// AY358726 // LYPD4 // LY6/PLAUR domain containing 4 // 19q13.2 // 147719 /// ENST00000343055 // LYPD4 // LY6/PLAUR domain containing 4 // 19q13.2 // 147719
3556296	-1.62583	0.0206673	0.344603	---	---	normgene->intron	---
3205293	-1.62515	0.0228485	0.355839	chr9	-	main	NM_016734 // PAX5 // paired box 5 // 9p13 // 5079 /// ENST00000358127 // PAX5 // paired box 5 // 9p13 // 5079 /// M96944 // PAX5 // paired box 5 // 9p13 // 5079 /// AY463952 // PAX5 // paired box 5 // 9p13 // 5079 /// FJ626425 // PAX5 // paired box 5 // 9p13 // 5079 /// AY463953 // PAX5 // paired box 5 // 9p13 // 5079 /// AY463954 // PAX5 // paired box 5 // 9p13 // 5079 /// AY463955 // PAX5 // pa…
3556182	-1.62276	0.0299892	0.384931	---	---	normgene->intron	---
3983537	-1.62265	0.0306972	0.38845	chrX	+	main	NM_080832 // PABPC5 // poly(A) binding protein, cytoplasmic 5 // Xq21.3 // 140886 /// ENST00000312600 // PABPC5 // poly(A) binding protein, cytoplasmic 5 // Xq21.3 // 140886 /// ENST00000402906 // PABPC5 // poly(A) binding protein, cytoplasmic 5 // Xq21.3 // 140886 /// BC063113 // PABPC5 // poly(A) binding protein, cytoplasmic 5 // Xq21.3 // 140886 /// ENST00000373105 // PABPC5 // poly(A) binding…
3436571	-1.62094	3.71e-05	0.0253071	chr12	+	main	NM_023928 // AACS // acetoacetyl-CoA synthetase // 12q24.31 // 65985 /// ENST00000316519 // AACS // acetoacetyl-CoA synthetase // 12q24.31 // 65985 /// BC040490 // AACS // acetoacetyl-CoA synthetase // 12q24.31 // 65985 /// ENST00000261686 // AACS // acetoacetyl-CoA synthetase // 12q24.31 // 65985 /// ENST00000316543 // AACS // acetoacetyl-CoA synthetase // 12q24.31 // 65985 /// ENST00000418937 /…
3718514	-1.62081	0.0142546	0.305896	chr17	+	main	NM_173167 // UNC45B // unc-45 homolog B (C. elegans) // 17q12 // 146862 /// NM_001033576 // UNC45B // unc-45 homolog B (C. elegans) // 17q12 // 146862 /// NM_152323 // SPIC // Spi-C transcription factor (Spi-1/PU.1 related) // 12q23.2 // 121599 /// ENST00000394570 // UNC45B // unc-45 homolog B (C. elegans) // 17q12 // 146862 /// ENST00000268876 // UNC45B // unc-45 homolog B (C. elegans) // 17q12 …
3959350	-1.62008	0.00371661	0.194777	chr22	-	main	NR_027833 // APOL3 // apolipoprotein L, 3 // 22q13.1 // 80833 /// NR_027834 // APOL3 // apolipoprotein L, 3 // 22q13.1 // 80833 /// NR_027835 // APOL3 // apolipoprotein L, 3 // 22q13.1 // 80833 /// NM_145640 // APOL3 // apolipoprotein L, 3 // 22q13.1 // 80833 /// NM_145641 // APOL3 // apolipoprotein L, 3 // 22q13.1 // 80833 /// NM_145642 // APOL3 // apolipoprotein L, 3 // 22q13.1 // 80833 /// ENS…
3362263	-1.6196	0.0130906	0.299518	chr11	-	main	NM_015213 // DENND5A // DENN/MADD domain containing 5A // 11p15.4 // 23258 /// ENST00000328194 // DENND5A // DENN/MADD domain containing 5A // 11p15.4 // 23258 /// BC071596 // DENND5A // DENN/MADD domain containing 5A // 11p15.4 // 23258
2771654	-1.61853	0.043419	0.43699	chr4	-	main	NM_001812 // CENPC1 // centromere protein C 1 // 4q13.2 // 1060 /// ENST00000273853 // CENPC1 // centromere protein C 1 // 4q13.2 // 1060 /// BC030695 // CENPC1 // centromere protein C 1 // 4q13.2 // 1060 /// ENST00000506882 // CENPC1 // centromere protein C 1 // 4q13.2 // 1060 /// ENST00000513216 // CENPC1 // centromere protein C 1 // 4q13.2 // 1060 /// ENST00000515140 // CENPC1 // centromere pr…
3223903	-1.61752	0.0262116	0.371997	chr9	-	main	AF220263 // C9orf31 // chromosome 9 open reading frame 31 // 9q33.2 // 57000 /// ENST00000414544 // C9orf31 // chromosome 9 open reading frame 31 // 9q33.2 // 57000
2413008	-1.6148	0.0498945	0.45684	chr1	-	main	NM_001017 // RPS13 // ribosomal protein S13 // 11p15 // 6207 /// ENST00000228140 // RPS13 // ribosomal protein S13 // 11p15 // 6207 /// BC100032 // RPS13 // ribosomal protein S13 // 11p15 // 6207
2832003	-1.61459	0.0315557	0.389241	---	---	normgene->intron	---
3481296	-1.61425	0.013051	0.298924	chr13	+	main	NM_000231 // SGCG // sarcoglycan, gamma (35kDa dystrophin-associated glycoprotein) // 13q12 // 6445 /// ENST00000218867 // SGCG // sarcoglycan, gamma (35kDa dystrophin-associated glycoprotein) // 13q12 // 6445 /// AK290620 // SGCG // sarcoglycan, gamma (35kDa dystrophin-associated glycoprotein) // 13q12 // 6445
3819775	-1.61343	0.0104772	0.275853	---	---	normgene->intron	---
3823488	-1.61314	0.00725647	0.241527	chr19	+	main	NR_024335 // FLJ25328 // hypothetical LOC148231 // 19p13.12 // 148231 /// NR_024336 // FLJ25328 // hypothetical LOC148231 // 19p13.12 // 148231 /// ENST00000397365 // FLJ25328 // hypothetical LOC148231 // 19p13.12 // 148231
2992197	-1.61289	0.000823934	0.110583	chr7	+	main	NM_003112 // SP4 // Sp4 transcription factor // 7p15.3 // 6671 /// ENST00000222584 // SP4 // Sp4 transcription factor // 7p15.3 // 6671 /// AK289728 // SP4 // Sp4 transcription factor // 7p15.3 // 6671 /// ENST00000448246 // SP4 // Sp4 transcription factor // 7p15.3 // 6671 /// ENST00000446800 // SP4 // Sp4 transcription factor // 7p15.3 // 6671 /// ENST00000440636 // SP4 // Sp4 transcription fac…
2672140	-1.6124	0.0268538	0.374535	chr3	-	main	NM_002343 // LTF // lactotransferrin // 3p21.31 // 4057 /// ENST00000231751 // LTF // lactotransferrin // 3p21.31 // 4057 /// AK093852 // LTF // lactotransferrin // 3p21.31 // 4057 /// ENST00000426532 // LTF // lactotransferrin // 3p21.31 // 4057 /// ENST00000443743 // LTF // lactotransferrin // 3p21.31 // 4057
2807359	-1.61216	0.0338295	0.398406	chr5	+	main	NM_003999 // OSMR // oncostatin M receptor // 5p13.1 // 9180 /// NM_001168355 // OSMR // oncostatin M receptor // 5p13.1 // 9180 /// ENST00000274276 // OSMR // oncostatin M receptor // 5p13.1 // 9180 /// ENST00000502536 // OSMR // oncostatin M receptor // 5p13.1 // 9180 /// ENST00000431988 // OSMR // oncostatin M receptor // 5p13.1 // 9180 /// U60805 // OSMR // oncostatin M receptor // 5p13.1 // …
3787855	-1.6117	0.0448706	0.442296	chr18	+	main	NM_006033 // LIPG // lipase, endothelial // 18q21.1 // 9388 /// ENST00000261292 // LIPG // lipase, endothelial // 18q21.1 // 9388 /// AF118767 // LIPG // lipase, endothelial // 18q21.1 // 9388 /// ENST00000427224 // LIPG // lipase, endothelial // 18q21.1 // 9388
3746734	-1.61158	0.0327957	0.394399	chr17	-	main	NM_145301 // FAM18B2 // family with sequence similarity 18, member B2 // 17p12 // 201158 /// NM_001135036 // FAM18B2 // family with sequence similarity 18, member B2 // 17p12 // 201158 /// ENST00000225576 // FAM18B2 // family with sequence similarity 18, member B2 // 17p12 // 201158 /// ENST00000428082 // FAM18B2 // family with sequence similarity 18, member B2 // 17p12 // 201158 /// ENST00000395…
3519840	-1.61052	0.0465701	0.448797	chr13	-	main	NM_032229 // SLITRK6 // SLIT and NTRK-like family, member 6 // 13q31.1 // 84189 /// ENST00000400286 // SLITRK6 // SLIT and NTRK-like family, member 6 // 13q31.1 // 84189 /// BC101070 // SLITRK6 // SLIT and NTRK-like family, member 6 // 13q31.1 // 84189 /// ENST00000313206 // SLITRK6 // SLIT and NTRK-like family, member 6 // 13q31.1 // 84189
3073981	-1.61019	0.0475817	0.450848	chr7	-	main	NM_001628 // AKR1B1 // aldo-keto reductase family 1, member B1 (aldose reductase) // 7q35 // 231 /// ENST00000285930 // AKR1B1 // aldo-keto reductase family 1, member B1 (aldose reductase) // 7q35 // 231 /// AB209796 // AKR1B1 // aldo-keto reductase family 1, member B1 (aldose reductase) // 7q35 // 231 /// ENST00000434222 // AKR1B1 // aldo-keto reductase family 1, member B1 (aldose reductase) // …
3865973	-1.61013	0.0482106	0.45155	chr19	-	main	NM_032040 // CCDC8 // coiled-coil domain containing 8 // 19q13.32 // 83987 /// ENST00000307522 // CCDC8 // coiled-coil domain containing 8 // 19q13.32 // 83987 /// BC025243 // CCDC8 // coiled-coil domain containing 8 // 19q13.32 // 83987
3621948	-1.60974	0.030809	0.38845	chr15	-	main	NM_025137 // SPG11 // spastic paraplegia 11 (autosomal recessive) // 15q14 // 80208 /// NM_001160227 // SPG11 // spastic paraplegia 11 (autosomal recessive) // 15q14 // 80208 /// ENST00000261866 // SPG11 // spastic paraplegia 11 (autosomal recessive) // 15q14 // 80208 /// ENST00000427534 // SPG11 // spastic paraplegia 11 (autosomal recessive) // 15q14 // 80208 /// BC153879 // SPG11 // spastic par…
3864414	-1.60938	0.0189649	0.332757	chr19	-	main	NM_198850 // PHLDB3 // pleckstrin homology-like domain, family B, member 3 // 19q13.31 // 653583 /// ENST00000292140 // PHLDB3 // pleckstrin homology-like domain, family B, member 3 // 19q13.31 // 653583 /// BC070094 // PHLDB3 // pleckstrin homology-like domain, family B, member 3 // 19q13.31 // 653583 /// ENST00000314735 // PHLDB3 // pleckstrin homology-like domain, family B, member 3 // 19q13.3…
3373281	-1.60878	0.0316029	0.38948	chr11	-	main	NM_006637 // OR5I1 // olfactory receptor, family 5, subfamily I, member 1 // 11q11 // 10798 /// ENST00000301532 // OR5I1 // olfactory receptor, family 5, subfamily I, member 1 // 11q11 // 10798 /// BC069093 // OR5I1 // olfactory receptor, family 5, subfamily I, member 1 // 11q11 // 10798
3944129	-1.60875	0.00535731	0.221066	chr22	+	main	NM_002133 // HMOX1 // heme oxygenase (decycling) 1 // 22q12|22q13.1 // 3162 /// ENST00000216117 // HMOX1 // heme oxygenase (decycling) 1 // 22q12|22q13.1 // 3162 /// BC001491 // HMOX1 // heme oxygenase (decycling) 1 // 22q12|22q13.1 // 3162 /// ENST00000412893 // HMOX1 // heme oxygenase (decycling) 1 // 22q12|22q13.1 // 3162
2767932	-1.6085	0.0117677	0.292677	chr4	-	main	NM_173536 // GABRG1 // gamma-aminobutyric acid (GABA) A receptor, gamma 1 // 4p12 // 2565 /// ENST00000295452 // GABRG1 // gamma-aminobutyric acid (GABA) A receptor, gamma 1 // 4p12 // 2565 /// BX648937 // GABRG1 // gamma-aminobutyric acid (GABA) A receptor, gamma 1 // 4p12 // 2565
3645779	-1.6059	0.0253286	0.36899	chr16	+	main	NM_005741 // ZNF263 // zinc finger protein 263 // 16p13.3 // 10127 /// ENST00000219069 // ZNF263 // zinc finger protein 263 // 16p13.3 // 10127 /// D88827 // ZNF263 // zinc finger protein 263 // 16p13.3 // 10127
2340930	-1.60579	0.00869267	0.255379	chr1	+	main	NM_144701 // IL23R // interleukin 23 receptor // 1p31.3 // 149233 /// ENST00000347310 // IL23R // interleukin 23 receptor // 1p31.3 // 149233 /// AF461422 // IL23R // interleukin 23 receptor // 1p31.3 // 149233 /// BC040720 // IL23R // interleukin 23 receptor // 1p31.3 // 149233 /// ENST00000431791 // IL23R // interleukin 23 receptor // 1p31.3 // 149233 /// ENST00000371002 // IL23R // interleukin…
3848689	-1.60472	0.00239549	0.166943	chr19	-	main	NM_001419 // ELAVL1 // ELAV (embryonic lethal, abnormal vision, Drosophila)-like 1 (Hu antigen R) // 19p13.2 // 1994 /// ENST00000407627 // ELAVL1 // ELAV (embryonic lethal, abnormal vision, Drosophila)-like 1 (Hu antigen R) // 19p13.2 // 1994 /// BC003376 // ELAVL1 // ELAV (embryonic lethal, abnormal vision, Drosophila)-like 1 (Hu antigen R) // 19p13.2 // 1994 /// ENST00000351593 // ELAVL1 // EL…
3447348	-1.6046	0.0456288	0.445579	chr12	-	main	NM_152989 // SOX5 // SRY (sex determining region Y)-box 5 // 12p12.1 // 6660 /// NM_006940 // SOX5 // SRY (sex determining region Y)-box 5 // 12p12.1 // 6660 /// NM_178010 // SOX5 // SRY (sex determining region Y)-box 5 // 12p12.1 // 6660 /// ENST00000309359 // SOX5 // SRY (sex determining region Y)-box 5 // 12p12.1 // 6660 /// ENST00000451604 // SOX5 // SRY (sex determining region Y)-box 5 // 12…
2808308	-1.60443	0.0042968	0.205519	chr5	+	main	NM_153361 // MGC42105 // serine/threonine-protein kinase NIM1 // 5p12 // 167359 /// ENST00000512796 // MGC42105 // serine/threonine-protein kinase NIM1 // 5p12 // 167359 /// ENST00000326035 // MGC42105 // serine/threonine-protein kinase NIM1 // 5p12 // 167359 /// AK122985 // MGC42105 // serine/threonine-protein kinase NIM1 // 5p12 // 167359 /// ENST00000511736 // ZNF131 // zinc finger protein 131…
3706659	-1.60438	0.0122117	0.294597	chr17	+	main	NM_000049 // ASPA // aspartoacylase // 17p13.3 // 443 /// NM_001128085 // ASPA // aspartoacylase // 17p13.3 // 443 /// ENST00000263080 // ASPA // aspartoacylase // 17p13.3 // 443 /// ENST00000456349 // ASPA // aspartoacylase // 17p13.3 // 443 /// BC029128 // ASPA // aspartoacylase // 17p13.3 // 443
3857523	-1.6039	0.0336114	0.397381	chr19	-	main	---
3781531	-1.60358	0.00750493	0.245584	chr18	+	main	NM_001100619 // CABLES1 // Cdk5 and Abl enzyme substrate 1 // 18q11.2 // 91768 /// NM_138375 // CABLES1 // Cdk5 and Abl enzyme substrate 1 // 18q11.2 // 91768 /// NR_023359 // CABLES1 // Cdk5 and Abl enzyme substrate 1 // 18q11.2 // 91768 /// ENST00000256925 // CABLES1 // Cdk5 and Abl enzyme substrate 1 // 18q11.2 // 91768 /// ENST00000420687 // CABLES1 // Cdk5 and Abl enzyme substrate 1 // 18q11…
2732273	-1.60152	0.0148241	0.30987	chr4	+	main	NM_018243 // SEPT11 // septin 11 // 4q21.1 // 55752 /// ENST00000264893 // SEPT11 // septin 11 // 4q21.1 // 55752 /// BC064934 // SEPT11 // septin 11 // 4q21.1 // 55752
3572975	-1.60152	0.0193757	0.335019	chr14	-	main	NM_021257 // NGB // neuroglobin // 14q24.3 // 58157 /// ENST00000298352 // NGB // neuroglobin // 14q24.3 // 58157 /// AF422797 // NGB // neuroglobin // 14q24.3 // 58157
3315341	-1.60127	0.0137801	0.304919	chr10	-	main	NM_001143763 // SYCE1 // synaptonemal complex central element protein 1 // 10q26.3 // 93426 /// NM_130784 // SYCE1 // synaptonemal complex central element protein 1 // 10q26.3 // 93426 /// NM_001143764 // SYCE1 // synaptonemal complex central element protein 1 // 10q26.3 // 93426 /// ENST00000432597 // SYCE1 // synaptonemal complex central element protein 1 // 10q26.3 // 93426 /// ENST00000303903…
3333309	-1.60027	0.0152838	0.313118	chr11	+	main	NM_004183 // BEST1 // bestrophin 1 // 11q13 // 7439 /// NM_001139443 // BEST1 // bestrophin 1 // 11q13 // 7439 /// ENST00000378043 // BEST1 // bestrophin 1 // 11q13 // 7439 /// ENST00000301774 // BEST1 // bestrophin 1 // 11q13 // 7439 /// ENST00000449131 // BEST1 // bestrophin 1 // 11q13 // 7439 /// AF057170 // BEST1 // bestrophin 1 // 11q13 // 7439 /// ENST00000435278 // BEST1 // bestrophin 1 //…
2591367	-1.59943	0.00201943	0.154339	chr2	-	main	NM_005795 // CALCRL // calcitonin receptor-like // 2q32.1 // 10203 /// ENST00000409998 // CALCRL // calcitonin receptor-like // 2q32.1 // 10203 /// ENST00000392370 // CALCRL // calcitonin receptor-like // 2q32.1 // 10203 /// ENST00000410068 // CALCRL // calcitonin receptor-like // 2q32.1 // 10203 /// L76380 // CALCRL // calcitonin receptor-like // 2q32.1 // 10203 /// ENST00000447403 // CALCRL // …
3766013	-1.59887	0.023695	0.360796	chr17	-	main	NM_152598 // MARCH10 // membrane-associated ring finger (C3HC4) 10 // 17q23.2 // 162333 /// NM_001100875 // MARCH10 // membrane-associated ring finger (C3HC4) 10 // 17q23.2 // 162333 /// ENST00000311269 // MARCH10 // membrane-associated ring finger (C3HC4) 10 // 17q23.2 // 162333 /// ENST00000456609 // MARCH10 // membrane-associated ring finger (C3HC4) 10 // 17q23.2 // 162333 /// BX648705 // MARC…
3911366	-1.59872	0.0353128	0.402754	chr20	-	main	ENST00000371167 // ANKRD60 // ankyrin repeat domain 60 // 20q13.32 // 140731 /// ENST00000457363 // ANKRD60 // ankyrin repeat domain 60 // 20q13.32 // 140731 /// XM_001134442 // ANKRD60 // ankyrin repeat domain 60 // 20q13.32 // 140731
2941287	-1.59807	0.0314418	0.388981	chr6	-	main	AF520800 // OFCC1 // orofacial cleft 1 candidate 1 // 6p24.3 // 266553 /// BC113541 // OFCC1 // orofacial cleft 1 candidate 1 // 6p24.3 // 266553 /// AF548113 // OFCC1 // orofacial cleft 1 candidate 1 // 6p24.3 // 266553 /// AF548116 // OFCC1 // orofacial cleft 1 candidate 1 // 6p24.3 // 266553 /// ENST00000469426 // OFCC1 // orofacial cleft 1 candidate 1 // 6p24.3 // 266553 /// AF520805 // OFCC1…
3376410	-1.59802	0.0212194	0.348912	chr11	-	main	NM_001136506 // SLC22A24 // solute carrier family 22, member 24 // 11q12.3 // 283238 /// ENST00000417740 // SLC22A24 // solute carrier family 22, member 24 // 11q12.3 // 283238 /// BC034394 // SLC22A24 // solute carrier family 22, member 24 // 11q12.3 // 283238 /// ENST00000326192 // SLC22A24 // solute carrier family 22, member 24 // 11q12.3 // 283238
3577715	-1.59757	0.0425164	0.433053	chr14	-	main	NM_173850 // SERPINA12 // serpin peptidase inhibitor, clade A (alpha-1 antiproteinase, antitrypsin), member 12 // 14q32.13 // 145264 /// ENST00000341228 // SERPINA12 // serpin peptidase inhibitor, clade A (alpha-1 antiproteinase, antitrypsin), member 12 // 14q32.13 // 145264 /// BC040857 // SERPINA12 // serpin peptidase inhibitor, clade A (alpha-1 antiproteinase, antitrypsin), member 12 // 14q32.…
2452948	-1.59739	0.0188672	0.331963	chr1	-	main	NM_000572 // IL10 // interleukin 10 // 1q31-q32 // 3586 /// ENST00000423557 // IL10 // interleukin 10 // 1q31-q32 // 3586 /// BC104252 // IL10 // interleukin 10 // 1q31-q32 // 3586
3920844	-1.59738	0.0259237	0.370523	chr21	+	main	NR_027695 // DSCR10 // Down syndrome critical region gene 10 // 21q22.13 // 259234 /// AB066291 // DSCR10 // Down syndrome critical region gene 10 // 21q22.13 // 259234
3592366	-1.59735	2.73e-05	0.0223116	chr15	+	main	NR_027635 // SPATA5L1 // spermatogenesis associated 5-like 1 // 15q21.1 // 79029 /// NM_024063 // SPATA5L1 // spermatogenesis associated 5-like 1 // 15q21.1 // 79029 /// ENST00000305560 // SPATA5L1 // spermatogenesis associated 5-like 1 // 15q21.1 // 79029 /// BC000981 // SPATA5L1 // spermatogenesis associated 5-like 1 // 15q21.1 // 79029 /// ENST00000396655 // SPATA5L1 // spermatogenesis associa…
3766951	-1.59664	0.0245266	0.366111	---	---	normgene->intron	---
3404549	-1.59617	0.0188564	0.331963	chr12	+	main	NM_205852 // CLEC12B // C-type lectin domain family 12, member B // 12p13.2 // 387837 /// NM_001129998 // CLEC12B // C-type lectin domain family 12, member B // 12p13.2 // 387837 /// AY358810 // CLEC12B // C-type lectin domain family 12, member B // 12p13.2 // 387837
3555675	-1.59544	0.00768055	0.249205	chr14	-	main	NM_198232 // RNASE1 // ribonuclease, RNase A family, 1 (pancreatic) // 14q11.2 // 6035 /// NM_198235 // RNASE1 // ribonuclease, RNase A family, 1 (pancreatic) // 14q11.2 // 6035 /// NM_198234 // RNASE1 // ribonuclease, RNase A family, 1 (pancreatic) // 14q11.2 // 6035 /// NM_002933 // RNASE1 // ribonuclease, RNase A family, 1 (pancreatic) // 14q11.2 // 6035 /// ENST00000412779 // RNASE1 // ribonu…
3907210	-1.59428	0.00866607	0.255379	chr20	-	main	NM_003833 // MATN4 // matrilin 4 // 20q13.1-q13.2 // 8785 /// NM_030590 // MATN4 // matrilin 4 // 20q13.1-q13.2 // 8785 /// NM_030592 // MATN4 // matrilin 4 // 20q13.1-q13.2 // 8785 /// ENST00000342716 // MATN4 // matrilin 4 // 20q13.1-q13.2 // 8785 /// ENST00000360607 // MATN4 // matrilin 4 // 20q13.1-q13.2 // 8785 /// ENST00000353917 // MATN4 // matrilin 4 // 20q13.1-q13.2 // 8785 /// AK074593 …
2475042	-1.5941	0.0305914	0.388321	chr2	+	main	NM_153021 // PLB1 // phospholipase B1 // 2p23.2 // 151056 /// NM_001170585 // PLB1 // phospholipase B1 // 2p23.2 // 151056 /// ENST00000422425 // PLB1 // phospholipase B1 // 2p23.2 // 151056 /// BC150633 // PLB1 // phospholipase B1 // 2p23.2 // 151056 /// ENST00000329020 // PLB1 // phospholipase B1 // 2p23.2 // 151056
3868753	-1.594	0.00913348	0.259068	chr19	-	main	NM_012427 // KLK5 // kallikrein-related peptidase 5 // 19q13.33 // 25818 /// NM_001077491 // KLK5 // kallikrein-related peptidase 5 // 19q13.33 // 25818 /// NM_001077492 // KLK5 // kallikrein-related peptidase 5 // 19q13.33 // 25818 /// ENST00000336334 // KLK5 // kallikrein-related peptidase 5 // 19q13.33 // 25818 /// ENST00000391809 // KLK5 // kallikrein-related peptidase 5 // 19q13.33 // 25818 …
3886867	-1.59354	0.00158398	0.141727	chr20	+	main	NM_001048226 // DBNDD2 // dysbindin (dystrobrevin binding protein 1) domain containing 2 // 20q13.12 // 55861 /// NM_001048225 // DBNDD2 // dysbindin (dystrobrevin binding protein 1) domain containing 2 // 20q13.12 // 55861 /// NM_018478 // DBNDD2 // dysbindin (dystrobrevin binding protein 1) domain containing 2 // 20q13.12 // 55861 /// NM_001048222 // DBNDD2 // dysbindin (dystrobrevin binding pr…
3761661	-1.59305	0.000364096	0.0763249	chr17	-	main	NM_004123 // GIP // gastric inhibitory polypeptide // 17q21.3-q22 // 2695 /// ENST00000357424 // GIP // gastric inhibitory polypeptide // 17q21.3-q22 // 2695 /// M18185 // GIP // gastric inhibitory polypeptide // 17q21.3-q22 // 2695
3133434	-1.59244	0.0316369	0.389672	chr8	-	main	NM_004198 // CHRNA6 // cholinergic receptor, nicotinic, alpha 6 // 8p11.21 // 8973 /// ENST00000276410 // CHRNA6 // cholinergic receptor, nicotinic, alpha 6 // 8p11.21 // 8973 /// BC014456 // CHRNA6 // cholinergic receptor, nicotinic, alpha 6 // 8p11.21 // 8973
3654084	-1.59027	0.0464482	0.44864	chr16	+	main	NM_001145545 // C16orf82 // chromosome 16 open reading frame 82 // 16p12.1 // 162083 /// ENST00000505035 // C16orf82 // chromosome 16 open reading frame 82 // 16p12.1 // 162083 /// ENST00000418886 // C16orf82 // chromosome 16 open reading frame 82 // 16p12.1 // 162083 /// AF536240 // C16orf82 // chromosome 16 open reading frame 82 // 16p12.1 // 162083
3134468	-1.58993	0.016717	0.31913	chr8	-	main	NM_024593 // EFCAB1 // EF-hand calcium binding domain 1 // 8q11.21 // 79645 /// NR_024605 // EFCAB1 // EF-hand calcium binding domain 1 // 8q11.21 // 79645 /// NM_001142857 // EFCAB1 // EF-hand calcium binding domain 1 // 8q11.21 // 79645 /// ENST00000262103 // EFCAB1 // EF-hand calcium binding domain 1 // 8q11.21 // 79645 /// ENST00000450553 // EFCAB1 // EF-hand calcium binding domain 1 // 8q11.…
3406195	-1.58983	0.0445501	0.44151	chr12	+	main	NM_175874 // C12orf60 // chromosome 12 open reading frame 60 // 12p12.3 // 144608 /// ENST00000330828 // C12orf60 // chromosome 12 open reading frame 60 // 12p12.3 // 144608 /// BC038836 // C12orf60 // chromosome 12 open reading frame 60 // 12p12.3 // 144608 /// AK056213 // LOC100125871 // hypothetical protein LOC100125871 // --- // 100125871
2798475	-1.58976	0.0269511	0.374535	chr5	+	main	NM_052909 // PLEKHG4B // pleckstrin homology domain containing, family G (with RhoGef domain) member 4B // 5p15.33 // 153478 /// ENST00000283426 // PLEKHG4B // pleckstrin homology domain containing, family G (with RhoGef domain) member 4B // 5p15.33 // 153478 /// BC008352 // PLEKHG4B // pleckstrin homology domain containing, family G (with RhoGef domain) member 4B // 5p15.33 // 153478 /// ENST000…
3091746	-1.58969	0.00904061	0.258097	chr8	+	main	NM_017412 // FZD3 // frizzled homolog 3 (Drosophila) // 8p21 // 7976 /// ENST00000240093 // FZD3 // frizzled homolog 3 (Drosophila) // 8p21 // 7976 /// AB039723 // FZD3 // frizzled homolog 3 (Drosophila) // 8p21 // 7976
3677538	-1.58914	0.00473425	0.21137	chr16	-	main	NM_033208 // TIGD7 // tigger transposable element derived 7 // 16p13.3 // 91151 /// NM_005741 // ZNF263 // zinc finger protein 263 // 16p13.3 // 10127 /// ENST00000396862 // TIGD7 // tigger transposable element derived 7 // 16p13.3 // 91151 /// ENST00000268674 // TIGD7 // tigger transposable element derived 7 // 16p13.3 // 91151 /// ENST00000219069 // ZNF263 // zinc finger protein 263 // 16p13.3 …
3676279	-1.58882	0.0122343	0.294597	chr16	-	main	NM_005061 // RPL3L // ribosomal protein L3-like // 16p13.3 // 6123 /// ENST00000268661 // RPL3L // ribosomal protein L3-like // 16p13.3 // 6123 /// BC050413 // RPL3L // ribosomal protein L3-like // 16p13.3 // 6123
3007968	-1.58672	0.0258395	0.370282	chr7	+	main	NM_182504 // WBSCR28 // Williams-Beuren syndrome chromosome region 28 // 7q11.23 // 135886 /// ENST00000320531 // WBSCR28 // Williams-Beuren syndrome chromosome region 28 // 7q11.23 // 135886 /// AY372054 // WBSCR28 // Williams-Beuren syndrome chromosome region 28 // 7q11.23 // 135886 /// ENST00000426490 // WBSCR28 // Williams-Beuren syndrome chromosome region 28 // 7q11.23 // 135886
3709838	-1.58587	0.0189851	0.332757	chr17	+	main	NM_004822 // NTN1 // netrin 1 // 17p13-p12 // 9423 /// ENST00000173229 // NTN1 // netrin 1 // 17p13-p12 // 9423 /// U75586 // NTN1 // netrin 1 // 17p13-p12 // 9423 /// ENST00000436734 // NTN1 // netrin 1 // 17p13-p12 // 9423
3546213	-1.58472	0.0161109	0.317267	chr14	+	main	NM_000369 // TSHR // thyroid stimulating hormone receptor // 14q31 // 7253 /// NM_001018036 // TSHR // thyroid stimulating hormone receptor // 14q31 // 7253 /// NM_001142626 // TSHR // thyroid stimulating hormone receptor // 14q31 // 7253 /// NM_001142525 // BHLHB9 // basic helix-loop-helix domain containing, class B, 9 // Xq23 // 80823 /// NM_001142526 // BHLHB9 // basic helix-loop-helix domain …
3161042	-1.58418	0.0271898	0.374535	chr9	+	main	NM_002195 // INSL4 // insulin-like 4 (placenta) // 9p24 // 3641 /// ENST00000239316 // INSL4 // insulin-like 4 (placenta) // 9p24 // 3641 /// BC026254 // INSL4 // insulin-like 4 (placenta) // 9p24 // 3641
4045381	-1.584	0.000550182	0.0938764	chr1	-	main	NM_003268 // TLR5 // toll-like receptor 5 // 1q41-q42 // 7100 /// ENST00000366881 // TLR5 // toll-like receptor 5 // 1q41-q42 // 7100 /// ENST00000342210 // TLR5 // toll-like receptor 5 // 1q41-q42 // 7100 /// AF051151 // TLR5 // toll-like receptor 5 // 1q41-q42 // 7100 /// ENST00000407096 // TLR5 // toll-like receptor 5 // 1q41-q42 // 7100
3594003	-1.58319	0.0130289	0.298924	chr15	+	main	NM_013243 // SCG3 // secretogranin III // 15q21 // 29106 /// NM_001165257 // SCG3 // secretogranin III // 15q21 // 29106 /// ENST00000220478 // SCG3 // secretogranin III // 15q21 // 29106 /// AF453583 // SCG3 // secretogranin III // 15q21 // 29106
3389647	-1.58229	0.0297762	0.38385	chr11	-	main	NM_000855 // GUCY1A2 // guanylate cyclase 1, soluble, alpha 2 // 11q21-q22 // 2977 /// NM_024854 // PYROXD1 // pyridine nucleotide-disulphide oxidoreductase domain 1 // 12p12.1 // 79912 /// ENST00000347596 // GUCY1A2 // guanylate cyclase 1, soluble, alpha 2 // 11q21-q22 // 2977 /// ENST00000240651 // PYROXD1 // pyridine nucleotide-disulphide oxidoreductase domain 1 // 12p12.1 // 79912 /// BC02166…
3226303	-1.58163	0.0311678	0.388591	chr9	-	main	NM_197956 // NAIF1 // nuclear apoptosis inducing factor 1 // 9q34.11 // 203245 /// ENST00000373078 // NAIF1 // nuclear apoptosis inducing factor 1 // 9q34.11 // 203245 /// BC013371 // NAIF1 // nuclear apoptosis inducing factor 1 // 9q34.11 // 203245
3732793	-1.58137	0.000179526	0.051994	chr17	+	main	NM_014960 // ARSG // arylsulfatase G // 17q24.2 // 22901 /// ENST00000452479 // ARSG // arylsulfatase G // 17q24.2 // 22901 /// ENST00000355179 // ARSG // arylsulfatase G // 17q24.2 // 22901 /// AY358380 // ARSG // arylsulfatase G // 17q24.2 // 22901 /// ENST00000448504 // ARSG // arylsulfatase G // 17q24.2 // 22901
2531908	-1.58122	0.0171553	0.321395	chr2	+	main	NM_145236 // B3GNT7 // UDP-GlcNAc:betaGal beta-1,3-N-acetylglucosaminyltransferase 7 // 2q37.1 // 93010 /// ENST00000287590 // B3GNT7 // UDP-GlcNAc:betaGal beta-1,3-N-acetylglucosaminyltransferase 7 // 2q37.1 // 93010 /// AF502430 // B3GNT7 // UDP-GlcNAc:betaGal beta-1,3-N-acetylglucosaminyltransferase 7 // 2q37.1 // 93010
3364306	-1.58092	0.0277161	0.376812	chr11	-	main	NM_017508 // SOX6 // SRY (sex determining region Y)-box 6 // 11p15.3 // 55553 /// NM_001145819 // SOX6 // SRY (sex determining region Y)-box 6 // 11p15.3 // 55553 /// NM_001145811 // SOX6 // SRY (sex determining region Y)-box 6 // 11p15.3 // 55553 /// NM_033326 // SOX6 // SRY (sex determining region Y)-box 6 // 11p15.3 // 55553 /// ENST00000316399 // SOX6 // SRY (sex determining region Y)-box 6 /…
3771744	-1.57877	0.018332	0.329442	chr17	-	main	NM_001008528 // MXRA7 // matrix-remodelling associated 7 // 17q25.1 // 439921 /// NM_001008529 // MXRA7 // matrix-remodelling associated 7 // 17q25.1 // 439921 /// NM_198530 // MXRA7 // matrix-remodelling associated 7 // 17q25.1 // 439921 /// ENST00000355797 // MXRA7 // matrix-remodelling associated 7 // 17q25.1 // 439921 /// ENST00000375036 // MXRA7 // matrix-remodelling associated 7 // 17q25.1 …
2641232	-1.57834	0.0270517	0.374535	chr3	+	main	---
3824983	-1.57797	0.0398799	0.419999	chr19	+	main	NM_017712 // PGPEP1 // pyroglutamyl-peptidase I // 19p13.11 // 54858 /// ENST00000269919 // PGPEP1 // pyroglutamyl-peptidase I // 19p13.11 // 54858
3526772	-1.57672	0.0255862	0.36899	chr13	+	main	NM_182614 // FAM70B // family with sequence similarity 70, member B // 13q34 // 348013 /// ENST00000375353 // FAM70B // family with sequence similarity 70, member B // 13q34 // 348013 /// BC018995 // FAM70B // family with sequence similarity 70, member B // 13q34 // 348013 /// ENST00000455949 // FAM70B // family with sequence similarity 70, member B // 13q34 // 348013
3976766	-1.57507	0.0250136	0.367769	chrX	+	main	NM_000377 // WAS // Wiskott-Aldrich syndrome (eczema-thrombocytopenia) // Xp11.4-p11.21 // 7454 /// ENST00000376701 // WAS // Wiskott-Aldrich syndrome (eczema-thrombocytopenia) // Xp11.4-p11.21 // 7454 /// U12707 // WAS // Wiskott-Aldrich syndrome (eczema-thrombocytopenia) // Xp11.4-p11.21 // 7454 /// ENST00000450772 // WAS // Wiskott-Aldrich syndrome (eczema-thrombocytopenia) // Xp11.4-p11.21 //…
3548229	-1.57443	0.0345084	0.400192	chr14	+	main	NM_022054 // KCNK13 // potassium channel, subfamily K, member 13 // 14q32.11 // 56659 /// ENST00000282146 // KCNK13 // potassium channel, subfamily K, member 13 // 14q32.11 // 56659 /// BC012779 // KCNK13 // potassium channel, subfamily K, member 13 // 14q32.11 // 56659
3317824	-1.57311	0.0284592	0.37923	chr11	+	main	NM_004314 // ART1 // ADP-ribosyltransferase 1 // 11p15 // 417 /// ENST00000250693 // ART1 // ADP-ribosyltransferase 1 // 11p15 // 417 /// BC069102 // ART1 // ADP-ribosyltransferase 1 // 11p15 // 417
2714465	-1.57301	0.0128129	0.298488	chr4	+	main	NM_001004356 // FGFRL1 // fibroblast growth factor receptor-like 1 // 4p16 // 53834 /// NM_001004358 // FGFRL1 // fibroblast growth factor receptor-like 1 // 4p16 // 53834 /// NM_021923 // FGFRL1 // fibroblast growth factor receptor-like 1 // 4p16 // 53834 /// ENST00000398484 // FGFRL1 // fibroblast growth factor receptor-like 1 // 4p16 // 53834 /// ENST00000264748 // FGFRL1 // fibroblast growth …
4007086	-1.57183	0.00813102	0.250826	chrX	-	main	NM_007130 // ZNF41 // zinc finger protein 41 // Xp11.23 // 7592 /// NM_153380 // ZNF41 // zinc finger protein 41 // Xp11.23 // 7592 /// ENST00000313116 // ZNF41 // zinc finger protein 41 // Xp11.23 // 7592 /// ENST00000377065 // ZNF41 // zinc finger protein 41 // Xp11.23 // 7592 /// BC015023 // ZNF41 // zinc finger protein 41 // Xp11.23 // 7592 /// ENST00000397050 // ZNF41 // zinc finger protein …
3212008	-1.56968	0.00060848	0.0950214	chr9	-	main	NM_174938 // FRMD3 // FERM domain containing 3 // 9q21.32 // 257019 /// ENST00000304195 // FRMD3 // FERM domain containing 3 // 9q21.32 // 257019 /// EF560742 // FRMD3 // FERM domain containing 3 // 9q21.32 // 257019 /// ENST00000376438 // FRMD3 // FERM domain containing 3 // 9q21.32 // 257019 /// ENST00000376427 // FRMD3 // FERM domain containing 3 // 9q21.32 // 257019 /// ENST00000376422 // FRM…
3715512	-1.56937	0.000139083	0.0493767	chr17	+	main	NM_021137 // TNFAIP1 // tumor necrosis factor, alpha-induced protein 1 (endothelial) // 17q22-q23 // 7126 /// ENST00000226225 // TNFAIP1 // tumor necrosis factor, alpha-induced protein 1 (endothelial) // 17q22-q23 // 7126 /// M80783 // TNFAIP1 // tumor necrosis factor, alpha-induced protein 1 (endothelial) // 17q22-q23 // 7126
3205019	-1.56791	0.0273703	0.374656	chr9	-	main	NM_019897 // OR2S2 // olfactory receptor, family 2, subfamily S, member 2 // 9p13.3 // 56656 /// ENST00000341959 // OR2S2 // olfactory receptor, family 2, subfamily S, member 2 // 9p13.3 // 56656 /// BC104869 // OR2S2 // olfactory receptor, family 2, subfamily S, member 2 // 9p13.3 // 56656 /// ENST00000242299 // OR2S2 // olfactory receptor, family 2, subfamily S, member 2 // 9p13.3 // 56656
2780296	-1.56688	0.0391968	0.416592	chr4	-	main	NM_001059 // TACR3 // tachykinin receptor 3 // 4q25 // 6870 /// ENST00000304883 // TACR3 // tachykinin receptor 3 // 4q25 // 6870 /// M89473 // TACR3 // tachykinin receptor 3 // 4q25 // 6870
3676328	-1.56686	0.0116473	0.292324	chr16	-	main	NM_144603 // NOXO1 // NADPH oxidase organizer 1 // 16p13.3 // 124056 /// NM_172167 // NOXO1 // NADPH oxidase organizer 1 // 16p13.3 // 124056 /// NM_172168 // NOXO1 // NADPH oxidase organizer 1 // 16p13.3 // 124056 /// ENST00000356120 // NOXO1 // NADPH oxidase organizer 1 // 16p13.3 // 124056 /// ENST00000354249 // NOXO1 // NADPH oxidase organizer 1 // 16p13.3 // 124056 /// ENST00000397280 // NOX…
2688049	-1.56582	0.0353663	0.403132	chr3	-	main	NM_032579 // RETNLB // resistin like beta // 3q13.1 // 84666 /// ENST00000295755 // RETNLB // resistin like beta // 3q13.1 // 84666 /// AY358655 // RETNLB // resistin like beta // 3q13.1 // 84666
3991109	-1.56439	0.0282509	0.377611	chrX	+	main	NM_016542 // MST4 // serine/threonine protein kinase MST4 // Xq26.2 // 51765 /// NM_001042453 // MST4 // serine/threonine protein kinase MST4 // Xq26.2 // 51765 /// NM_001042452 // MST4 // serine/threonine protein kinase MST4 // Xq26.2 // 51765 /// ENST00000394334 // MST4 // serine/threonine protein kinase MST4 // Xq26.2 // 51765 /// AB040057 // MST4 // serine/threonine protein kinase MST4 // Xq2…
3855795	-1.56383	0.0450396	0.442808	chr19	-	main	NM_032037 // TSSK6 // testis-specific serine kinase 6 // 19p13.11 // 83983 /// ENST00000360913 // TSSK6 // testis-specific serine kinase 6 // 19p13.11 // 83983 /// ENST00000507754 // NDUFA13 // NADH dehydrogenase (ubiquinone) 1 alpha subcomplex, 13 // 19p13.2 // 51079 /// AK172841 // TSSK6 // testis-specific serine kinase 6 // 19p13.11 // 83983
3474522	-1.56335	0.0343405	0.399719	---	---	normgene->exon	---
3529601	-1.56279	0.0255785	0.36899	chr14	+	main	NM_203402 // FITM1 // fat storage-inducing transmembrane protein 1 // 14q12 // 161247 /// ENST00000267426 // FITM1 // fat storage-inducing transmembrane protein 1 // 14q12 // 161247 /// BC139911 // FITM1 // fat storage-inducing transmembrane protein 1 // 14q12 // 161247
2900195	-1.56257	0.00614311	0.227776	chr6	+	main	NM_003447 // ZNF165 // zinc finger protein 165 // 6p21.3 // 7718 /// ENST00000252206 // ZNF165 // zinc finger protein 165 // 6p21.3 // 7718 /// ENST00000377325 // ZNF165 // zinc finger protein 165 // 6p21.3 // 7718 /// AY083664 // ZNF165 // zinc finger protein 165 // 6p21.3 // 7718
3721658	-1.56161	0.0266126	0.373816	chr17	+	main	NM_003152 // STAT5A // signal transducer and activator of transcription 5A // 17q11.2 // 6776 /// NM_012448 // STAT5B // signal transducer and activator of transcription 5B // 17q11.2 // 6777 /// ENST00000345506 // STAT5A // signal transducer and activator of transcription 5A // 17q11.2 // 6776 /// ENST00000452307 // STAT5A // signal transducer and activator of transcription 5A // 17q11.2 // 6776…
2693937	-1.56077	0.00289791	0.176303	chr3	-	main	NM_016372 // TPRA1 // transmembrane protein, adipocyte asscociated 1 // 3q21.2 // 131601 /// NM_001136053 // TPRA1 // transmembrane protein, adipocyte asscociated 1 // 3q21.2 // 131601 /// NM_001142646 // TPRA1 // transmembrane protein, adipocyte asscociated 1 // 3q21.2 // 131601 /// ENST00000489960 // TPRA1 // transmembrane protein, adipocyte asscociated 1 // 3q21.2 // 131601 /// ENST00000450633…
4031068	-1.5607	0.0356942	0.404398	chrY	+	main	NM_032576 // CYorf15B // chromosome Y open reading frame 15B // Yq11.222 // 84663 /// NM_001005852 // CYorf15A // chromosome Y open reading frame 15A // Yq11.222 // 246126 /// ENST00000253320 // CYorf15B // chromosome Y open reading frame 15B // Yq11.222 // 84663 /// ENST00000382832 // CYorf15B // chromosome Y open reading frame 15B // Yq11.222 // 84663 /// ENST00000407724 // CYorf15A // chromoso…
3201488	-1.55983	0.039697	0.419002	chr9	-	main	NM_078487 // CDKN2B // cyclin-dependent kinase inhibitor 2B (p15, inhibits CDK4) // 9p21 // 1030 /// NM_004936 // CDKN2B // cyclin-dependent kinase inhibitor 2B (p15, inhibits CDK4) // 9p21 // 1030 /// ENST00000276925 // CDKN2B // cyclin-dependent kinase inhibitor 2B (p15, inhibits CDK4) // 9p21 // 1030 /// ENST00000380142 // CDKN2B // cyclin-dependent kinase inhibitor 2B (p15, inhibits CDK4) // …
2890660	-1.55957	0.00964842	0.265966	chr5	-	main	NM_005110 // GFPT2 // glutamine-fructose-6-phosphate transaminase 2 // 5q34-q35 // 9945 /// ENST00000253778 // GFPT2 // glutamine-fructose-6-phosphate transaminase 2 // 5q34-q35 // 9945 /// AB016789 // GFPT2 // glutamine-fructose-6-phosphate transaminase 2 // 5q34-q35 // 9945
3482845	-1.55945	0.0254399	0.36899	chr13	+	main	NM_206827 // RASL11A // RAS-like, family 11, member A // 13q12.2 // 387496 /// ENST00000241463 // RASL11A // RAS-like, family 11, member A // 13q12.2 // 387496 /// AY439004 // RASL11A // RAS-like, family 11, member A // 13q12.2 // 387496
2759100	-1.55828	0.049912	0.45684	chr4	-	main	BC140710 // C4orf50 // chromosome 4 open reading frame 50 // 4p16.2 // 389197 /// ENST00000397888 // C4orf50 // chromosome 4 open reading frame 50 // 4p16.2 // 389197 /// ENST00000324058 // C4orf50 // chromosome 4 open reading frame 50 // 4p16.2 // 389197 /// AK127243 // LOC100128651 // hypothetical protein LOC100128651 // 4p16.1 // 100128651
3860003	-1.55789	0.0139177	0.304919	chr19	-	main	NM_021232 // PRODH2 // proline dehydrogenase (oxidase) 2 // 19q13.1 // 58510 /// ENST00000301175 // PRODH2 // proline dehydrogenase (oxidase) 2 // 19q13.1 // 58510 /// U80018 // PRODH2 // proline dehydrogenase (oxidase) 2 // 19q13.1 // 58510
2435961	-1.55753	0.013638	0.304919	chr1	-	main	NM_020393 // PGLYRP4 // peptidoglycan recognition protein 4 // 1q21 // 57115 /// ENST00000359650 // PGLYRP4 // peptidoglycan recognition protein 4 // 1q21 // 57115 /// BC142636 // PGLYRP4 // peptidoglycan recognition protein 4 // 1q21 // 57115 /// ENST00000368739 // PGLYRP4 // peptidoglycan recognition protein 4 // 1q21 // 57115
3819130	-1.55737	0.0366797	0.408761	chr19	+	main	NR_026707 // CLEC4M // C-type lectin domain family 4, member M // 19p13 // 10332 /// NR_026708 // CLEC4M // C-type lectin domain family 4, member M // 19p13 // 10332 /// NR_026709 // CLEC4M // C-type lectin domain family 4, member M // 19p13 // 10332 /// NM_014257 // CLEC4M // C-type lectin domain family 4, member M // 19p13 // 10332 /// NM_001144910 // CLEC4M // C-type lectin domain family 4, me…
3851454	-1.55584	0.00852033	0.255379	chr19	-	main	NM_001080821 // ZNF799 // zinc finger protein 799 // 19p13.2 // 90576 /// ENST00000430385 // ZNF799 // zinc finger protein 799 // 19p13.2 // 90576 /// ENST00000301547 // ZNF443 // zinc finger protein 443 // 19p13.2 // 10224 /// ENST00000435033 // ZNF799 // zinc finger protein 799 // 19p13.2 // 90576 /// AL832890 // ZNF799 // zinc finger protein 799 // 19p13.2 // 90576 /// ENST00000411622 // ZNF44…
3513856	-1.5557	0.0253015	0.36899	chr13	-	main	NM_032565 // EBPL // emopamil binding protein-like // 13q12-q13 // 84650 /// ENST00000242827 // EBPL // emopamil binding protein-like // 13q12-q13 // 84650 /// BC073152 // EBPL // emopamil binding protein-like // 13q12-q13 // 84650 /// ENST00000378270 // EBPL // emopamil binding protein-like // 13q12-q13 // 84650 /// ENST00000378282 // EBPL // emopamil binding protein-like // 13q12-q13 // 84650 /…
3139690	-1.5554	0.0383235	0.413928	chr8	-	main	NM_024504 // PRDM14 // PR domain containing 14 // 8q13.3 // 63978 /// ENST00000276594 // PRDM14 // PR domain containing 14 // 8q13.3 // 63978 /// AF319458 // PRDM14 // PR domain containing 14 // 8q13.3 // 63978 /// ENST00000426346 // PRDM14 // PR domain containing 14 // 8q13.3 // 63978
3432438	-1.55499	0.040738	0.423473	chr12	+	main	NM_016816 // OAS1 // 2',5'-oligoadenylate synthetase 1, 40/46kDa // 12q24.1 // 4938 /// NM_002534 // OAS1 // 2',5'-oligoadenylate synthetase 1, 40/46kDa // 12q24.1 // 4938 /// NM_001032409 // OAS1 // 2',5'-oligoadenylate synthetase 1, 40/46kDa // 12q24.1 // 4938 /// ENST00000202917 // OAS1 // 2',5'-oligoadenylate synthetase 1, 40/46kDa // 12q24.1 // 4938 /// ENST00000452357 // OAS1 // 2',5'-oligo…
2477731	-1.5543	0.00697572	0.23842	chr2	+	main	NR_027252 // C2orf58 // chromosome 2 open reading frame 58 // 2p22.2 // 285154
3278176	-1.55314	0.0293651	0.383139	chr10	-	main	NM_145314 // UCMA // upper zone of growth plate and cartilage matrix associated // 10p13 // 221044 /// ENST00000378681 // UCMA // upper zone of growth plate and cartilage matrix associated // 10p13 // 221044 /// BC018068 // UCMA // upper zone of growth plate and cartilage matrix associated // 10p13 // 221044
3404530	-1.55241	0.0236092	0.360126	chr12	+	main	NM_138337 // CLEC12A // C-type lectin domain family 12, member A // 12p13.2 // 160364 /// NM_201623 // CLEC12A // C-type lectin domain family 12, member A // 12p13.2 // 160364 /// ENST00000304361 // CLEC12A // C-type lectin domain family 12, member A // 12p13.2 // 160364 /// ENST00000350667 // CLEC12A // C-type lectin domain family 12, member A // 12p13.2 // 160364 /// BC027967 // CLEC12A // C-ty…
3009472	-1.5516	0.00787663	0.249552	chr7	+	main	NM_020892 // DTX2 // deltex homolog 2 (Drosophila) // 7q11.23 // 113878 /// NM_001102594 // DTX2 // deltex homolog 2 (Drosophila) // 7q11.23 // 113878 /// NM_001102595 // DTX2 // deltex homolog 2 (Drosophila) // 7q11.23 // 113878 /// NM_001102596 // DTX2 // deltex homolog 2 (Drosophila) // 7q11.23 // 113878 /// ENST00000324432 // DTX2 // deltex homolog 2 (Drosophila) // 7q11.23 // 113878 /// ENST…
3734355	-1.55159	0.0063437	0.230006	chr17	+	main	NM_022036 // GPRC5C // G protein-coupled receptor, family C, group 5, member C // 17q25 // 55890 /// NM_018653 // GPRC5C // G protein-coupled receptor, family C, group 5, member C // 17q25 // 55890 /// ENST00000342648 // GPRC5C // G protein-coupled receptor, family C, group 5, member C // 17q25 // 55890 /// ENST00000392629 // GPRC5C // G protein-coupled receptor, family C, group 5, member C // 17…
3960337	-1.55156	0.0144474	0.308012	chr22	-	main	NM_013356 // SLC16A8 // solute carrier family 16, member 8 (monocarboxylic acid transporter 3) // 22q12.3-q13.2 // 23539 /// ENST00000320521 // SLC16A8 // solute carrier family 16, member 8 (monocarboxylic acid transporter 3) // 22q12.3-q13.2 // 23539 /// AF132610 // SLC16A8 // solute carrier family 16, member 8 (monocarboxylic acid transporter 3) // 22q12.3-q13.2 // 23539 /// ENST00000427592 // …
3011861	-1.55139	0.0287536	0.380346	chr7	+	main	NM_152999 // STEAP2 // six transmembrane epithelial antigen of the prostate 2 // 7q21 // 261729 /// NM_001040665 // STEAP2 // six transmembrane epithelial antigen of the prostate 2 // 7q21 // 261729 /// NM_001040666 // STEAP2 // six transmembrane epithelial antigen of the prostate 2 // 7q21 // 261729 /// ENST00000287908 // STEAP2 // six transmembrane epithelial antigen of the prostate 2 // 7q21 /…
3405032	-1.54894	0.0446878	0.441851	chr12	+	main	NM_001987 // ETV6 // ets variant 6 // 12p13 // 2120 /// ENST00000266427 // ETV6 // ets variant 6 // 12p13 // 2120 /// BC043399 // ETV6 // ets variant 6 // 12p13 // 2120 /// ENST00000396373 // ETV6 // ets variant 6 // 12p13 // 2120
3063795	-1.54774	0.018265	0.329442	chr7	-	main	NM_024637 // GAL3ST4 // galactose-3-O-sulfotransferase 4 // 7q22.1 // 79690 /// ENST00000360039 // GAL3ST4 // galactose-3-O-sulfotransferase 4 // 7q22.1 // 79690 /// AK092367 // GAL3ST4 // galactose-3-O-sulfotransferase 4 // 7q22.1 // 79690 /// ENST00000426974 // GAL3ST4 // galactose-3-O-sulfotransferase 4 // 7q22.1 // 79690
2960955	-1.54716	0.0255042	0.36899	chr6	-	main	NM_012434 // SLC17A5 // solute carrier family 17 (anion/sugar transporter), member 5 // 6q14-q15 // 26503 /// ENST00000355773 // SLC17A5 // solute carrier family 17 (anion/sugar transporter), member 5 // 6q14-q15 // 26503 /// BC020961 // SLC17A5 // solute carrier family 17 (anion/sugar transporter), member 5 // 6q14-q15 // 26503 /// ENST00000393019 // SLC17A5 // solute carrier family 17 (anion/su…
2413846	-1.54625	0.0309229	0.38845	chr1	-	main	NM_147161 // ACOT11 // acyl-CoA thioesterase 11 // 1p32.3 // 26027 /// ENST00000343744 // ACOT11 // acyl-CoA thioesterase 11 // 1p32.3 // 26027 /// NM_176782 // FAM151A // family with sequence similarity 151, member A // --- // 338094 /// ENST00000302250 // FAM151A // family with sequence similarity 151, member A // --- // 338094 /// AY358629 // FAM151A // family with sequence similarity 151, mem…
3533184	-1.54622	0.0207508	0.344974	chr14	+	main	NM_001049 // SSTR1 // somatostatin receptor 1 // 14q13 // 6751 /// ENST00000267377 // SSTR1 // somatostatin receptor 1 // 14q13 // 6751 /// ENST00000396273 // SSTR1 // somatostatin receptor 1 // 14q13 // 6751 /// BC035618 // SSTR1 // somatostatin receptor 1 // 14q13 // 6751 /// ENST00000455187 // SSTR1 // somatostatin receptor 1 // 14q13 // 6751
3025545	-1.54378	0.00866828	0.255379	chr7	+	main	NM_033138 // CALD1 // caldesmon 1 // 7q33 // 800 /// NM_033157 // CALD1 // caldesmon 1 // 7q33 // 800 /// NM_004342 // CALD1 // caldesmon 1 // 7q33 // 800 /// NM_033139 // CALD1 // caldesmon 1 // 7q33 // 800 /// NM_033140 // CALD1 // caldesmon 1 // 7q33 // 800 /// ENST00000393118 // CALD1 // caldesmon 1 // 7q33 // 800 /// ENST00000361901 // CALD1 // caldesmon 1 // 7q33 // 800 /// ENST00000424922 …
3937755	-1.5434	0.00801371	0.250371	chr22	+	main	NM_004782 // SNAP29 // synaptosomal-associated protein, 29kDa // 22q11.21 // 9342 /// ENST00000215730 // SNAP29 // synaptosomal-associated protein, 29kDa // 22q11.21 // 9342 /// AF115436 // SNAP29 // synaptosomal-associated protein, 29kDa // 22q11.21 // 9342
3265224	-1.54294	0.00656427	0.232293	chr10	+	main	NM_198496 // VWA2 // von Willebrand factor A domain containing 2 // 10q25.3 // 340706 /// ENST00000298715 // VWA2 // von Willebrand factor A domain containing 2 // 10q25.3 // 340706 /// AY572972 // VWA2 // von Willebrand factor A domain containing 2 // 10q25.3 // 340706 /// ENST00000392982 // VWA2 // von Willebrand factor A domain containing 2 // 10q25.3 // 340706
2359885	-1.54263	0.0319146	0.390023	chr1	+	main	NM_024330 // SLC27A3 // solute carrier family 27 (fatty acid transporter), member 3 // 1q21.3 // 11000 /// ENST00000271857 // SLC27A3 // solute carrier family 27 (fatty acid transporter), member 3 // 1q21.3 // 11000 /// ENST00000368661 // SLC27A3 // solute carrier family 27 (fatty acid transporter), member 3 // 1q21.3 // 11000 /// AK074134 // SLC27A3 // solute carrier family 27 (fatty acid transp…
3238528	-1.54252	0.0141957	0.305896	chr10	+	main	NM_012443 // SPAG6 // sperm associated antigen 6 // 10p12.2 // 9576 /// NM_172242 // SPAG6 // sperm associated antigen 6 // 10p12.2 // 9576 /// ENST00000376624 // SPAG6 // sperm associated antigen 6 // 10p12.2 // 9576 /// ENST00000313311 // SPAG6 // sperm associated antigen 6 // 10p12.2 // 9576 /// AF079363 // SPAG6 // sperm associated antigen 6 // 10p12.2 // 9576 /// ENST00000376603 // SPAG6 // …
3408831	-1.54073	0.0130505	0.298924	chr12	+	main	NM_005086 // SSPN // sarcospan (Kras oncogene-associated gene) // 12p11.2 // 8082 /// NM_001135823 // SSPN // sarcospan (Kras oncogene-associated gene) // 12p11.2 // 8082 /// ENST00000441067 // SSPN // sarcospan (Kras oncogene-associated gene) // 12p11.2 // 8082 /// ENST00000422622 // SSPN // sarcospan (Kras oncogene-associated gene) // 12p11.2 // 8082 /// ENST00000242729 // SSPN // sarcospan (Kr…
3323365	-1.54016	0.0311436	0.388591	chr11	+	main	---
3123541	-1.53974	0.0279148	0.377611	chr8	-	main	NM_004225 // MFHAS1 // malignant fibrous histiocytoma amplified sequence 1 // 8p23.1 // 9258 /// ENST00000276282 // MFHAS1 // malignant fibrous histiocytoma amplified sequence 1 // 8p23.1 // 9258 /// AB016816 // MFHAS1 // malignant fibrous histiocytoma amplified sequence 1 // 8p23.1 // 9258
3349688	-1.53943	0.0337808	0.398259	chr11	+	main	NM_213621 // HTR3A // 5-hydroxytryptamine (serotonin) receptor 3A // 11q23.1 // 3359 /// NM_000869 // HTR3A // 5-hydroxytryptamine (serotonin) receptor 3A // 11q23.1 // 3359 /// NM_001161772 // HTR3A // 5-hydroxytryptamine (serotonin) receptor 3A // 11q23.1 // 3359 /// ENST00000504030 // HTR3A // 5-hydroxytryptamine (serotonin) receptor 3A // 11q23.1 // 3359 /// D49394 // HTR3A // 5-hydroxytrypta…
2950199	-1.53934	0.028855	0.381116	chr6	-	main	NM_004159 // PSMB8 // proteasome (prosome, macropain) subunit, beta type, 8 (large multifunctional peptidase 7) // 6p21.3 // 5696 /// NM_148919 // PSMB8 // proteasome (prosome, macropain) subunit, beta type, 8 (large multifunctional peptidase 7) // 6p21.3 // 5696 /// ENST00000374881 // PSMB8 // proteasome (prosome, macropain) subunit, beta type, 8 (large multifunctional peptidase 7) // 6p21.3 // …
3683430	-1.53843	0.0480418	0.451338	chr16	-	main	NM_001002911 // GPR139 // G protein-coupled receptor 139 // 16p12.3 // 124274 /// ENST00000326571 // GPR139 // G protein-coupled receptor 139 // 16p12.3 // 124274 /// AY635179 // GPR139 // G protein-coupled receptor 139 // 16p12.3 // 124274
3442752	-1.53766	0.0395464	0.418253	chr12	-	main	NM_001644 // APOBEC1 // apolipoprotein B mRNA editing enzyme, catalytic polypeptide 1 // 12p13.1 // 339 /// ENST00000229304 // APOBEC1 // apolipoprotein B mRNA editing enzyme, catalytic polypeptide 1 // 12p13.1 // 339 /// L25877 // APOBEC1 // apolipoprotein B mRNA editing enzyme, catalytic polypeptide 1 // 12p13.1 // 339
2832325	-1.5372	0.0263262	0.372478	chr5	+	main	NM_015669 // PCDHB5 // protocadherin beta 5 // 5q31 // 26167 /// NR_001282 // PCDHB19P // protocadherin beta 19 pseudogene // 5q31 // 84054 /// NM_019119 // PCDHB9 // protocadherin beta 9 // 5q31 // 56127 /// ENST00000231134 // PCDHB5 // protocadherin beta 5 // 5q31 // 26167 /// BC001186 // PCDHB5 // protocadherin beta 5 // 5q31 // 26167 /// AF217749 // PCDHB9 // protocadherin beta 9 // 5q31 // 5…
3577577	-1.53608	0.0466055	0.448943	chr14	-	main	NM_016186 // SERPINA10 // serpin peptidase inhibitor, clade A (alpha-1 antiproteinase, antitrypsin), member 10 // 14q32.13 // 51156 /// NM_001100607 // SERPINA10 // serpin peptidase inhibitor, clade A (alpha-1 antiproteinase, antitrypsin), member 10 // 14q32.13 // 51156 /// ENST00000393096 // SERPINA10 // serpin peptidase inhibitor, clade A (alpha-1 antiproteinase, antitrypsin), member 10 // 14q3…
2646327	-1.53577	0.0149736	0.310608	chr3	+	main	NM_173552 // C3orf58 // chromosome 3 open reading frame 58 // 3q24 // 205428 /// NM_001134470 // C3orf58 // chromosome 3 open reading frame 58 // 3q24 // 205428 /// ENST00000315691 // C3orf58 // chromosome 3 open reading frame 58 // 3q24 // 205428 /// BC037293 // C3orf58 // chromosome 3 open reading frame 58 // 3q24 // 205428
3225560	-1.53479	0.0298463	0.38385	chr9	-	main	AF159054 // LOC51145 // erythrocyte transmembrane protein // 9q33.3 // 51145
3799167	-1.53411	0.024118	0.363853	chr18	-	main	NM_023075 // MPPE1 // metallophosphoesterase 1 // 18p11.21 // 65258 /// ENST00000309976 // MPPE1 // metallophosphoesterase 1 // 18p11.21 // 65258 /// ENST00000334049 // GNAL // guanine nucleotide binding protein (G protein), alpha activating activity polypeptide, olfactory type // 18p11.22-p11.21 // 2774 /// AF363484 // MPPE1 // metallophosphoesterase 1 // 18p11.21 // 65258 /// ENST00000344987 //…
2786657	-1.53342	0.0233983	0.35944	chr4	-	main	NM_030648 // SETD7 // SET domain containing (lysine methyltransferase) 7 // 4q28 // 80854 /// ENST00000274031 // SETD7 // SET domain containing (lysine methyltransferase) 7 // 4q28 // 80854 /// AF462150 // SETD7 // SET domain containing (lysine methyltransferase) 7 // 4q28 // 80854 /// ENST00000436641 // SETD7 // SET domain containing (lysine methyltransferase) 7 // 4q28 // 80854
3362934	-1.53332	0.0385393	0.414458	chr11	-	main	NM_021211 // ZBED5 // zinc finger, BED-type containing 5 // 11p15.3 // 58486 /// NM_001143667 // ZBED5 // zinc finger, BED-type containing 5 // 11p15.3 // 58486 /// ENST00000413761 // ZBED5 // zinc finger, BED-type containing 5 // 11p15.3 // 58486 /// BC047754 // ZBED5 // zinc finger, BED-type containing 5 // 11p15.3 // 58486
3455632	-1.5332	0.00626473	0.230006	chr12	-	main	NM_175053 // KRT74 // keratin 74 // 12q13.13 // 121391 /// NM_033448 // KRT71 // keratin 71 // 12q13.13 // 112802 /// ENST00000305620 // KRT74 // keratin 74 // 12q13.13 // 121391 /// ENST00000267119 // KRT71 // keratin 71 // 12q13.13 // 112802 /// BC103917 // KRT71 // keratin 71 // 12q13.13 // 112802 /// AJ508777 // KRT74 // keratin 74 // 12q13.13 // 121391
3379744	-1.53285	0.0449178	0.442563	chr11	-	main	NM_198923 // MRGPRD // MAS-related GPR, member D // 11q13.3 // 116512 /// ENST00000309106 // MRGPRD // MAS-related GPR, member D // 11q13.3 // 116512 /// AY427820 // MRGPRD // MAS-related GPR, member D // 11q13.3 // 116512
3634529	-1.53194	0.0328282	0.394399	chr15	-	main	NM_015162 // ACSBG1 // acyl-CoA synthetase bubblegum family member 1 // 15q23-q24 // 23205 /// ENST00000258873 // ACSBG1 // acyl-CoA synthetase bubblegum family member 1 // 15q23-q24 // 23205 /// BC009289 // ACSBG1 // acyl-CoA synthetase bubblegum family member 1 // 15q23-q24 // 23205
3192693	-1.5316	0.042481	0.432893	chr9	+	main	NM_001807 // CEL // carboxyl ester lipase (bile salt-stimulated lipase) // 9q34.3 // 1056 /// NR_001275 // CELP // carboxyl ester lipase pseudogene // 9q34.3 // 1057 /// ENST00000372080 // CEL // carboxyl ester lipase (bile salt-stimulated lipase) // 9q34.3 // 1056 /// L14813 // CELP // carboxyl ester lipase pseudogene // 9q34.3 // 1057 /// X54457 // CEL // carboxyl ester lipase (bile salt-stimul…
2335922	-1.53123	0.036072	0.406145	chr1	+	main	NM_001262 // CDKN2C // cyclin-dependent kinase inhibitor 2C (p18, inhibits CDK4) // 1p32 // 1031 /// NM_078626 // CDKN2C // cyclin-dependent kinase inhibitor 2C (p18, inhibits CDK4) // 1p32 // 1031 /// ENST00000262662 // CDKN2C // cyclin-dependent kinase inhibitor 2C (p18, inhibits CDK4) // 1p32 // 1031 /// ENST00000396148 // CDKN2C // cyclin-dependent kinase inhibitor 2C (p18, inhibits CDK4) // …
3087501	-1.53108	0.0183647	0.329442	chr8	+	main	NM_016353 // ZDHHC2 // zinc finger, DHHC-type containing 2 // 8p22 // 51201 /// ENST00000262096 // ZDHHC2 // zinc finger, DHHC-type containing 2 // 8p22 // 51201 /// BC039253 // ZDHHC2 // zinc finger, DHHC-type containing 2 // 8p22 // 51201
3098977	-1.53031	0.0171231	0.321395	chr8	+	main	NM_002350 // LYN // v-yes-1 Yamaguchi sarcoma viral related oncogene homolog // 8q13 // 4067 /// NM_001111097 // LYN // v-yes-1 Yamaguchi sarcoma viral related oncogene homolog // 8q13 // 4067 /// ENST00000502902 // LYN // v-yes-1 Yamaguchi sarcoma viral related oncogene homolog // 8q13 // 4067 /// ENST00000507431 // LYN // v-yes-1 Yamaguchi sarcoma viral related oncogene homolog // 8q13 // 4067 …
3193631	-1.52973	0.0311273	0.388591	chr9	+	main	NM_004108 // FCN2 // ficolin (collagen/fibrinogen domain containing lectin) 2 (hucolin) // 9q34.3 // 2220 /// NM_015837 // FCN2 // ficolin (collagen/fibrinogen domain containing lectin) 2 (hucolin) // 9q34.3 // 2220 /// NM_002003 // FCN1 // ficolin (collagen/fibrinogen domain containing) 1 // 9q34 // 2219 /// ENST00000350339 // FCN2 // ficolin (collagen/fibrinogen domain containing lectin) 2 (huc…
3895274	-1.52938	0.00533162	0.221006	chr20	-	main	NM_014731 // ProSAPiP1 // ProSAPiP1 protein // 20p13 // 9762 /// ENST00000329152 // ProSAPiP1 // ProSAPiP1 protein // 20p13 // 9762 /// AB011124 // ProSAPiP1 // ProSAPiP1 protein // 20p13 // 9762 /// ENST00000337576 // ProSAPiP1 // ProSAPiP1 protein // 20p13 // 9762 /// ENST00000360342 // ProSAPiP1 // ProSAPiP1 protein // 20p13 // 9762
3654669	-1.52881	0.0294674	0.383589	chr16	-	main	NM_177528 // SULT1A2 // sulfotransferase family, cytosolic, 1A, phenol-preferring, member 2 // 16p12.1 // 6799 /// NM_001054 // SULT1A2 // sulfotransferase family, cytosolic, 1A, phenol-preferring, member 2 // 16p12.1 // 6799 /// NM_177534 // SULT1A1 // sulfotransferase family, cytosolic, 1A, phenol-preferring, member 1 // 16p12.1 // 6817 /// ENST00000395630 // SULT1A2 // sulfotransferase family,…
2991860	-1.52802	0.0369648	0.409598	chr7	+	main	NM_002214 // ITGB8 // integrin, beta 8 // 7p21.1 // 3696 /// ENST00000222573 // ITGB8 // integrin, beta 8 // 7p21.1 // 3696 /// M73780 // ITGB8 // integrin, beta 8 // 7p21.1 // 3696
3380181	-1.52788	0.0331797	0.395123	chr11	-	main	NM_005247 // FGF3 // fibroblast growth factor 3 // 11q13 // 2248 /// ENST00000334134 // FGF3 // fibroblast growth factor 3 // 11q13 // 2248 /// BC113739 // FGF3 // fibroblast growth factor 3 // 11q13 // 2248
2864118	-1.52783	0.0280397	0.377611	chr5	-	main	NM_013391 // DMGDH // dimethylglycine dehydrogenase // 5q14.1 // 29958 /// ENST00000255189 // DMGDH // dimethylglycine dehydrogenase // 5q14.1 // 29958 /// AF111858 // DMGDH // dimethylglycine dehydrogenase // 5q14.1 // 29958 /// ENST00000380311 // DMGDH // dimethylglycine dehydrogenase // 5q14.1 // 29958
3867374	-1.52774	0.0143546	0.307057	chr19	-	main	NM_182575 // IZUMO1 // izumo sperm-egg fusion 1 // 19q13.33 // 284359 /// AK301750 // IZUMO1 // izumo sperm-egg fusion 1 // 19q13.33 // 284359 /// ENST00000332955 // IZUMO1 // izumo sperm-egg fusion 1 // 19q13.33 // 284359 /// ENST00000414045 // IZUMO1 // izumo sperm-egg fusion 1 // 19q13.33 // 284359
3420497	-1.52741	0.0491774	0.456157	chr12	+	main	NM_033647 // HELB // helicase (DNA) B // 12q14.3 // 92797 /// ENST00000247815 // HELB // helicase (DNA) B // 12q14.3 // 92797 /// AF319995 // HELB // helicase (DNA) B // 12q14.3 // 92797 /// ENST00000440906 // HELB // helicase (DNA) B // 12q14.3 // 92797
3959690	-1.52646	0.00177524	0.14801	---	---	normgene->intron	---
3472274	-1.52607	0.0169108	0.320331	chr12	-	main	NM_138451 // IQCD // IQ motif containing D // 12q24.13 // 115811 /// ENST00000299732 // IQCD // IQ motif containing D // 12q24.13 // 115811 /// BC013151 // IQCD // IQ motif containing D // 12q24.13 // 115811 /// ENST00000416617 // IQCD // IQ motif containing D // 12q24.13 // 115811 /// ENST00000392574 // IQCD // IQ motif containing D // 12q24.13 // 115811
2957499	-1.52602	0.00750889	0.245584	chr6	-	main	NM_016513 // ICK // intestinal cell (MAK-like) kinase // 6p12.1 // 22858 /// NM_014920 // ICK // intestinal cell (MAK-like) kinase // 6p12.1 // 22858 /// ENST00000356971 // ICK // intestinal cell (MAK-like) kinase // 6p12.1 // 22858 /// ENST00000350082 // ICK // intestinal cell (MAK-like) kinase // 6p12.1 // 22858 /// BC152464 // ICK // intestinal cell (MAK-like) kinase // 6p12.1 // 22858
3432514	-1.52558	0.0268301	0.374535	chr12	+	main	NM_002535 // OAS2 // 2'-5'-oligoadenylate synthetase 2, 69/71kDa // 12q24.2 // 4939 /// NM_016817 // OAS2 // 2'-5'-oligoadenylate synthetase 2, 69/71kDa // 12q24.2 // 4939 /// NM_001032731 // OAS2 // 2'-5'-oligoadenylate synthetase 2, 69/71kDa // 12q24.2 // 4939 /// ENST00000392583 // OAS2 // 2'-5'-oligoadenylate synthetase 2, 69/71kDa // 12q24.2 // 4939 /// ENST00000342315 // OAS2 // 2'-5'-oligo…
3933331	-1.52513	0.0048508	0.213542	chr21	-	main	NM_015500 // C2CD2 // C2 calcium-dependent domain containing 2 // 21q22.3 // 25966 /// NM_199050 // C2CD2 // C2 calcium-dependent domain containing 2 // 21q22.3 // 25966 /// ENST00000380486 // C2CD2 // C2 calcium-dependent domain containing 2 // 21q22.3 // 25966 /// ENST00000299796 // C2CD2 // C2 calcium-dependent domain containing 2 // 21q22.3 // 25966 /// AB047784 // C2CD2 // C2 calcium-depende…
3259253	-1.52488	0.0173376	0.323323	chr10	+	main	NM_001776 // ENTPD1 // ectonucleoside triphosphate diphosphohydrolase 1 // 10q24 // 953 /// NM_001164178 // ENTPD1 // ectonucleoside triphosphate diphosphohydrolase 1 // 10q24 // 953 /// NM_001098175 // ENTPD1 // ectonucleoside triphosphate diphosphohydrolase 1 // 10q24 // 953 /// NM_001164179 // ENTPD1 // ectonucleoside triphosphate diphosphohydrolase 1 // 10q24 // 953 /// NM_001164182 // ENTPD1…
2842194	-1.5236	0.0246916	0.366735	chr5	+	main	NM_006650 // CPLX2 // complexin 2 // 5q35.2 // 10814 /// NM_001008220 // CPLX2 // complexin 2 // 5q35.2 // 10814 /// ENST00000359546 // CPLX2 // complexin 2 // 5q35.2 // 10814 /// ENST00000393745 // CPLX2 // complexin 2 // 5q35.2 // 10814 /// ENST00000515094 // CPLX2 // complexin 2 // 5q35.2 // 10814 /// AK293819 // CPLX2 // complexin 2 // 5q35.2 // 10814 /// ENST00000393746 // CPLX2 // complexin…
2376799	-1.52226	0.0178966	0.327882	chr1	+	main	NM_014002 // IKBKE // inhibitor of kappa light polypeptide gene enhancer in B-cells, kinase epsilon // 1q32.1 // 9641 /// NM_001193322 // IKBKE // inhibitor of kappa light polypeptide gene enhancer in B-cells, kinase epsilon // 1q32.1 // 9641 /// NM_001193321 // IKBKE // inhibitor of kappa light polypeptide gene enhancer in B-cells, kinase epsilon // 1q32.1 // 9641 /// ENST00000367120 // IKBKE //…
3863435	-1.52178	0.0447011	0.441851	chr19	-	main	NM_002698 // POU2F2 // POU class 2 homeobox 2 // 19q13.2 // 5452 /// ENST00000389341 // POU2F2 // POU class 2 homeobox 2 // 19q13.2 // 5452 /// BC006101 // POU2F2 // POU class 2 homeobox 2 // 19q13.2 // 5452 /// ENST00000342301 // POU2F2 // POU class 2 homeobox 2 // 19q13.2 // 5452 /// ENST00000292077 // POU2F2 // POU class 2 homeobox 2 // 19q13.2 // 5452
3954623	-1.52125	0.0315524	0.389241	chr22	-	main	NM_004914 // RAB36 // RAB36, member RAS oncogene family // 22q11.22 // 9609 /// ENST00000263116 // RAB36 // RAB36, member RAS oncogene family // 22q11.22 // 9609
2444842	-1.52006	0.035705	0.404398	chr1	-	main	NM_001162893 // KIAA0040 // KIAA0040 // 1q24-q25 // 9674 /// NM_001162894 // KIAA0040 // KIAA0040 // 1q24-q25 // 9674 /// NM_014656 // KIAA0040 // KIAA0040 // 1q24-q25 // 9674 /// NM_001162895 // KIAA0040 // KIAA0040 // 1q24-q25 // 9674 /// AK292691 // KIAA0040 // KIAA0040 // 1q24-q25 // 9674
2376376	-1.51968	0.0193563	0.334945	chr1	+	main	NM_014858 // TMCC2 // transmembrane and coiled-coil domain family 2 // 1q32.1 // 9911 /// ENST00000358024 // TMCC2 // transmembrane and coiled-coil domain family 2 // 1q32.1 // 9911 /// BC131629 // TMCC2 // transmembrane and coiled-coil domain family 2 // 1q32.1 // 9911 /// ENST00000329800 // TMCC2 // transmembrane and coiled-coil domain family 2 // 1q32.1 // 9911 /// ENST00000330675 // TMCC2 // …
2438892	-1.51869	0.037557	0.41155	chr1	-	main	NM_031281 // FCRL5 // Fc receptor-like 5 // 1q21 // 83416 /// NM_001195388 // FCRL5 // Fc receptor-like 5 // 1q21 // 83416 /// ENST00000361835 // FCRL5 // Fc receptor-like 5 // 1q21 // 83416 /// AF343664 // FCRL5 // Fc receptor-like 5 // 1q21 // 83416 /// ENST00000356953 // FCRL5 // Fc receptor-like 5 // 1q21 // 83416 /// ENST00000368190 // FCRL5 // Fc receptor-like 5 // 1q21 // 83416 /// ENST000…
2879028	-1.51671	0.000843514	0.111525	chr5	-	main	NM_005471 // GNPDA1 // glucosamine-6-phosphate deaminase 1 // 5q21 // 10007 /// ENST00000508177 // GNPDA1 // glucosamine-6-phosphate deaminase 1 // 5q21 // 10007 /// ENST00000503794 // GNPDA1 // glucosamine-6-phosphate deaminase 1 // 5q21 // 10007 /// ENST00000500692 // GNPDA1 // glucosamine-6-phosphate deaminase 1 // 5q21 // 10007 /// ENST00000311337 // GNPDA1 // glucosamine-6-phosphate deaminas…
3972361	-1.51652	0.0186826	0.331311	chrX	+	main	NM_173523 // MAGEB6 // melanoma antigen family B, 6 // Xp21.3 // 158809 /// ENST00000379034 // MAGEB6 // melanoma antigen family B, 6 // Xp21.3 // 158809 /// ENST00000397565 // MAGEB6 // melanoma antigen family B, 6 // Xp21.3 // 158809 /// BC067286 // MAGEB6 // melanoma antigen family B, 6 // Xp21.3 // 158809
2536309	-1.51638	0.0476746	0.450898	---	---	normgene->exon	---
2995476	-1.51486	0.0129186	0.298488	chr7	+	main	NM_006774 // INMT // indolethylamine N-methyltransferase // 7p15.1 // 11185 /// ENST00000013222 // INMT // indolethylamine N-methyltransferase // 7p15.1 // 11185 /// AF128846 // INMT // indolethylamine N-methyltransferase // 7p15.1 // 11185 /// ENST00000451002 // INMT // indolethylamine N-methyltransferase // 7p15.1 // 11185
4022970	-1.51405	0.0333775	0.395836	chrX	-	main	NM_017863 // CXorf48 // chromosome X open reading frame 48 // Xq26.3 // 54967 /// NM_001031705 // CXorf48 // chromosome X open reading frame 48 // Xq26.3 // 54967 /// AY352211 // CXorf48 // chromosome X open reading frame 48 // Xq26.3 // 54967
3143406	-1.51268	0.0475192	0.450644	chr8	-	main	NM_019098 // CNGB3 // cyclic nucleotide gated channel beta 3 // 8q21.3 // 54714 /// ENST00000320005 // CNGB3 // cyclic nucleotide gated channel beta 3 // 8q21.3 // 54714 /// AF272900 // CNGB3 // cyclic nucleotide gated channel beta 3 // 8q21.3 // 54714 /// ENST00000425866 // CNGB3 // cyclic nucleotide gated channel beta 3 // 8q21.3 // 54714
3299945	-1.51261	0.00214563	0.160638	chr10	-	main	NM_019859 // HTR7 // 5-hydroxytryptamine (serotonin) receptor 7 (adenylate cyclase-coupled) // 10q21-q24 // 3363 /// NM_000872 // HTR7 // 5-hydroxytryptamine (serotonin) receptor 7 (adenylate cyclase-coupled) // 10q21-q24 // 3363 /// NM_019860 // HTR7 // 5-hydroxytryptamine (serotonin) receptor 7 (adenylate cyclase-coupled) // 10q21-q24 // 3363 /// ENST00000336152 // HTR7 // 5-hydroxytryptamine (…
3874008	-1.51206	0.048696	0.453213	chr20	+	main	NM_001167670 // LOC100288797 // hypothetical protein LOC100288797 // 20p13 // 100288797 /// AK126033 // LOC100288797 // hypothetical protein LOC100288797 // 20p13 // 100288797
3392952	-1.51197	0.0417212	0.428723	---	---	normgene->intron	---
3998247	-1.51121	0.0298302	0.38385	chrX	-	main	NM_020742 // NLGN4X // neuroligin 4, X-linked // Xp22.33 // 57502 /// NM_181332 // NLGN4X // neuroligin 4, X-linked // Xp22.33 // 57502 /// ENST00000381095 // NLGN4X // neuroligin 4, X-linked // Xp22.33 // 57502 /// ENST00000275857 // NLGN4X // neuroligin 4, X-linked // Xp22.33 // 57502 /// ENST00000381092 // NLGN4X // neuroligin 4, X-linked // Xp22.33 // 57502 /// ENST00000355905 // NLGN4Y // ne…
3790361	-1.51071	0.0466955	0.449219	chr18	+	main	NM_018181 // ZNF532 // zinc finger protein 532 // 18q21.32 // 55205 /// ENST00000336078 // ZNF532 // zinc finger protein 532 // 18q21.32 // 55205 /// AY039256 // ZNF532 // zinc finger protein 532 // 18q21.32 // 55205
3995804	-1.51042	0.0402258	0.422074	chrX	+	main	NM_005629 // SLC6A8 // solute carrier family 6 (neurotransmitter transporter, creatine), member 8 // Xq28 // 6535 /// NM_001142805 // SLC6A8 // solute carrier family 6 (neurotransmitter transporter, creatine), member 8 // Xq28 // 6535 /// NM_001142806 // SLC6A8 // solute carrier family 6 (neurotransmitter transporter, creatine), member 8 // Xq28 // 6535 /// NR_003083 // SLC6A10P // solute carrier…
2998192	-1.50977	0.021739	0.351931	chr7	+	main	NM_007252 // POU6F2 // POU class 6 homeobox 2 // 7p14.1 // 11281 /// NM_001166018 // POU6F2 // POU class 6 homeobox 2 // 7p14.1 // 11281 /// ENST00000437026 // POU6F2 // POU class 6 homeobox 2 // 7p14.1 // 11281 /// ENST00000406276 // POU6F2 // POU class 6 homeobox 2 // 7p14.1 // 11281 /// U91935 // POU6F2 // POU class 6 homeobox 2 // 7p14.1 // 11281 /// ENST00000403058 // POU6F2 // POU class 6 h…
3697434	-1.50974	0.0168006	0.319617	chr16	-	main	NM_032821 // HYDIN // hydrocephalus inducing homolog (mouse) // 16q22.2 // 54768 /// NM_017558 // HYDIN // hydrocephalus inducing homolog (mouse) // 16q22.2 // 54768 /// NM_001198542 // HYDIN // hydrocephalus inducing homolog (mouse) // 16q22.2 // 54768 /// NM_001198543 // HYDIN // hydrocephalus inducing homolog (mouse) // 16q22.2 // 54768 /// ENST00000393567 // HYDIN // hydrocephalus inducing ho…
3454841	-1.50935	0.00681121	0.234987	chr12	-	main	NM_016293 // BIN2 // bridging integrator 2 // 12q13 // 51411 /// ENST00000267012 // BIN2 // bridging integrator 2 // 12q13 // 51411 /// BC047686 // BIN2 // bridging integrator 2 // 12q13 // 51411 /// ENST00000452142 // BIN2 // bridging integrator 2 // 12q13 // 51411
3246046	-1.50708	0.0145946	0.309165	chr10	+	main	NM_001135196 // C10orf71 // chromosome 10 open reading frame 71 // 10q11.23 // 118461 /// NM_199459 // C10orf71 // chromosome 10 open reading frame 71 // 10q11.23 // 118461 /// ENST00000374144 // C10orf71 // chromosome 10 open reading frame 71 // 10q11.23 // 118461 /// ENST00000323868 // C10orf71 // chromosome 10 open reading frame 71 // 10q11.23 // 118461 /// AL833265 // C10orf71 // chromosome 1…
3444009	-1.50677	0.0341333	0.399663	chr12	-	main	NM_197947 // CLEC7A // C-type lectin domain family 7, member A // 12p13.2 // 64581 /// NM_197948 // CLEC7A // C-type lectin domain family 7, member A // 12p13.2 // 64581 /// NM_022570 // CLEC7A // C-type lectin domain family 7, member A // 12p13.2 // 64581 /// NM_197950 // CLEC7A // C-type lectin domain family 7, member A // 12p13.2 // 64581 /// NM_197949 // CLEC7A // C-type lectin domain family …
3351711	-1.50604	0.0146156	0.309165	chr11	+	main	NM_181721 // FOXR1 // forkhead box R1 // 11q23.3 // 283150 /// ENST00000317011 // FOXR1 // forkhead box R1 // 11q23.3 // 283150 /// BC028191 // FOXR1 // forkhead box R1 // 11q23.3 // 283150 /// ENST00000422790 // FOXR1 // forkhead box R1 // 11q23.3 // 283150 /// ENST00000439850 // FOXR1 // forkhead box R1 // 11q23.3 // 283150
3250146	-1.50515	0.0413194	0.425787	chr10	+	main	NM_002727 // SRGN // serglycin // 10q22.1 // 5552 /// NR_036430 // SRGN // serglycin // 10q22.1 // 5552 /// ENST00000242465 // SRGN // serglycin // 10q22.1 // 5552 /// BC015516 // SRGN // serglycin // 10q22.1 // 5552
3233686	-1.5051	0.00644334	0.23002	chr10	+	main	BC008131 // LOC142937 // hypothetical protein BC008131 // 10p15.1 // 142937
2778273	-1.5044	0.0355571	0.40407	chr4	-	main	NM_014485 // HPGDS // hematopoietic prostaglandin D synthase // 4q22.3 // 27306 /// ENST00000295256 // HPGDS // hematopoietic prostaglandin D synthase // 4q22.3 // 27306 /// D82073 // HPGDS // hematopoietic prostaglandin D synthase // 4q22.3 // 27306
2994835	-1.50253	0.0151995	0.312669	chr7	+	main	NM_004067 // CHN2 // chimerin (chimaerin) 2 // 7p15.3 // 1124 /// NM_001039936 // CHN2 // chimerin (chimaerin) 2 // 7p15.3 // 1124 /// ENST00000222792 // CHN2 // chimerin (chimaerin) 2 // 7p15.3 // 1124 /// U28926 // CHN2 // chimerin (chimaerin) 2 // 7p15.3 // 1124 /// AK294271 // CHN2 // chimerin (chimaerin) 2 // 7p15.3 // 1124 /// BC112155 // CHN2 // chimerin (chimaerin) 2 // 7p15.3 // 1124 ///…
3756613	-1.50172	0.0330837	0.394783	chr17	-	main	NM_213656 // KRT39 // keratin 39 // 17q21.2 // 390792 /// ENST00000355612 // KRT39 // keratin 39 // 17q21.2 // 390792 /// BC157887 // KRT39 // keratin 39 // 17q21.2 // 390792
3766796	-1.50062	0.0387552	0.415505	chr17	-	main	NM_000442 // PECAM1 // platelet/endothelial cell adhesion molecule // 17q23 // 5175 /// BC022512 // PECAM1 // platelet/endothelial cell adhesion molecule // 17q23 // 5175
3815243	-1.50052	0.0451589	0.442956	chr19	+	main	NM_001928 // CFD // complement factor D (adipsin) // 19p13.3 // 1675 /// ENST00000327726 // CFD // complement factor D (adipsin) // 19p13.3 // 1675 /// M84526 // CFD // complement factor D (adipsin) // 19p13.3 // 1675
3526495	-1.50046	0.0403568	0.422517	chr13	-	main	BX647655 // DKFZp451A211 // DKFZp451A211 protein // 13q34 // 400169
3854132	-1.50028	0.00528645	0.219962	chr19	-	main	NM_015692 // CPAMD8 // C3 and PZP-like, alpha-2-macroglobulin domain containing 8 // 19p13.11 // 27151 /// ENST00000443236 // CPAMD8 // C3 and PZP-like, alpha-2-macroglobulin domain containing 8 // 19p13.11 // 27151 /// ENST00000291440 // CPAMD8 // C3 and PZP-like, alpha-2-macroglobulin domain containing 8 // 19p13.11 // 27151 /// AY101765 // CPAMD8 // C3 and PZP-like, alpha-2-macroglobulin domai…
2806186	-1.49987	0.014097	0.305493	chr5	+	main	NM_144725 // TTC23L // tetratricopeptide repeat domain 23-like // 5p13.2 // 153657 /// ENST00000505624 // TTC23L // tetratricopeptide repeat domain 23-like // 5p13.2 // 153657 /// BC057775 // TTC23L // tetratricopeptide repeat domain 23-like // 5p13.2 // 153657 /// ENST00000508722 // TTC23L // tetratricopeptide repeat domain 23-like // 5p13.2 // 153657 /// ENST00000502674 // TTC23L // tetratricop…
3041816	-1.49947	0.0483462	0.451891	chr7	-	main	NM_004403 // DFNA5 // deafness, autosomal dominant 5 // 7p15 // 1687 /// NM_001127454 // DFNA5 // deafness, autosomal dominant 5 // 7p15 // 1687 /// NM_001127453 // DFNA5 // deafness, autosomal dominant 5 // 7p15 // 1687 /// ENST00000342947 // DFNA5 // deafness, autosomal dominant 5 // 7p15 // 1687 /// ENST00000409775 // DFNA5 // deafness, autosomal dominant 5 // 7p15 // 1687 /// ENST00000409970 …
3343293	-1.49946	0.0120735	0.294296	chr11	+	main	NM_001156474 // CCDC81 // coiled-coil domain containing 81 // 11q14.2 // 60494 /// NM_021827 // CCDC81 // coiled-coil domain containing 81 // 11q14.2 // 60494 /// ENST00000445632 // CCDC81 // coiled-coil domain containing 81 // 11q14.2 // 60494 /// ENST00000354755 // CCDC81 // coiled-coil domain containing 81 // 11q14.2 // 60494 /// BC126412 // CCDC81 // coiled-coil domain containing 81 // 11q14.…
3621029	-1.49922	0.0341387	0.399663	chr15	-	main	NM_000119 // EPB42 // erythrocyte membrane protein band 4.2 // 15q15-q21 // 2038 /// NM_001114134 // EPB42 // erythrocyte membrane protein band 4.2 // 15q15-q21 // 2038 /// ENST00000300215 // EPB42 // erythrocyte membrane protein band 4.2 // 15q15-q21 // 2038 /// ENST00000441366 // EPB42 // erythrocyte membrane protein band 4.2 // 15q15-q21 // 2038 /// M60298 // EPB42 // erythrocyte membrane prot…
3365559	-1.49897	0.0278827	0.377611	chr11	-	main	NM_173588 // IGSF22 // immunoglobulin superfamily, member 22 // 11p15.1 // 283284 /// NM_153347 // TMEM86A // transmembrane protein 86A // 11p15.1 // 144110 /// ENST00000280734 // TMEM86A // transmembrane protein 86A // 11p15.1 // 144110 /// BC115397 // IGSF22 // immunoglobulin superfamily, member 22 // 11p15.1 // 283284 /// BC035692 // TMEM86A // transmembrane protein 86A // 11p15.1 // 144110 //…
2617630	-1.49836	0.00146106	0.140182	chr3	+	main	NM_004256 // SLC22A13 // solute carrier family 22 (organic anion transporter), member 13 // 3p21.3 // 9390 /// ENST00000311856 // SLC22A13 // solute carrier family 22 (organic anion transporter), member 13 // 3p21.3 // 9390 /// BC035973 // SLC22A13 // solute carrier family 22 (organic anion transporter), member 13 // 3p21.3 // 9390 /// ENST00000450935 // SLC22A13 // solute carrier family 22 (orga…
3424030	-1.49753	0.00176674	0.14801	chr12	+	main	NM_173591 // C12orf64 // chromosome 12 open reading frame 64 // 12q21.31 // 283310 /// ENST00000417457 // C12orf64 // chromosome 12 open reading frame 64 // 12q21.31 // 283310 /// ENST00000458043 // C12orf64 // chromosome 12 open reading frame 64 // 12q21.31 // 283310 /// BC101016 // C12orf64 // chromosome 12 open reading frame 64 // 12q21.31 // 283310
2918037	-1.49744	0.01061	0.277927	chr6	+	main	NM_052904 // KLHL32 // kelch-like 32 (Drosophila) // 6q16.1 // 114792 /// ENST00000369261 // KLHL32 // kelch-like 32 (Drosophila) // 6q16.1 // 114792 /// AK295479 // KLHL32 // kelch-like 32 (Drosophila) // 6q16.1 // 114792 /// ENST00000369255 // KLHL32 // kelch-like 32 (Drosophila) // 6q16.1 // 114792 /// ENST00000369254 // KLHL32 // kelch-like 32 (Drosophila) // 6q16.1 // 114792 /// ENST00000447…
3761054	-1.4968	0.0121153	0.294337	chr17	-	main	NM_016429 // COPZ2 // coatomer protein complex, subunit zeta 2 // 17q21.32 // 51226 /// NR_029687 // MIR152 // microRNA 152 // 17q21.32 // 406943 /// ENST00000006101 // COPZ2 // coatomer protein complex, subunit zeta 2 // 17q21.32 // 51226 /// BC015924 // COPZ2 // coatomer protein complex, subunit zeta 2 // 17q21.32 // 51226
3677168	-1.49651	0.0370565	0.409598	---	---	normgene->exon	---
2817708	-1.4963	0.00431485	0.205519	chr5	+	main	NM_032567 // SPZ1 // spermatogenic leucine zipper 1 // 5q14.1 // 84654 /// ENST00000296739 // SPZ1 // spermatogenic leucine zipper 1 // 5q14.1 // 84654 /// BC033798 // SPZ1 // spermatogenic leucine zipper 1 // 5q14.1 // 84654 /// ENST00000511881 // SPZ1 // spermatogenic leucine zipper 1 // 5q14.1 // 84654
3645549	-1.49625	0.0136746	0.304919	chr16	+	main	NM_020982 // CLDN9 // claudin 9 // 16p13.3 // 9080 /// ENST00000445369 // CLDN9 // claudin 9 // 16p13.3 // 9080 /// ENST00000396927 // CLDN9 // claudin 9 // 16p13.3 // 9080 /// BC051870 // CLDN9 // claudin 9 // 16p13.3 // 9080
3850929	-1.49609	0.0276617	0.376305	chr19	-	main	NM_145045 // CCDC151 // coiled-coil domain containing 151 // 19p13.2 // 115948 /// ENST00000356392 // CCDC151 // coiled-coil domain containing 151 // 19p13.2 // 115948 /// BC142637 // CCDC151 // coiled-coil domain containing 151 // 19p13.2 // 115948
3642815	-1.49578	0.0211512	0.348733	chr16	+	main	NM_005009 // NME4 // non-metastatic cells 4, protein expressed in // 16p13.3 // 4833 /// ENST00000219479 // NME4 // non-metastatic cells 4, protein expressed in // 16p13.3 // 4833 /// BC004880 // NME4 // non-metastatic cells 4, protein expressed in // 16p13.3 // 4833 /// BC017067 // NME4 // non-metastatic cells 4, protein expressed in // 16p13.3 // 4833 /// AF086133 // NME4 // non-metastatic cell…
3063856	-1.49552	0.0245444	0.366111	chr7	-	main	NR_028038 // GATS // GATS, stromal antigen 3 opposite strand // 7q22.1 // 352954 /// NR_028039 // GATS // GATS, stromal antigen 3 opposite strand // 7q22.1 // 352954 /// NR_028040 // GATS // GATS, stromal antigen 3 opposite strand // 7q22.1 // 352954 /// NM_178831 // GATS // GATS, stromal antigen 3 opposite strand // 7q22.1 // 352954 /// ENST00000435519 // GATS // GATS, stromal antigen 3 opposite…
3315584	-1.49502	0.0440248	0.438872	chr11	+	main	NM_138329 // NLRP6 // NLR family, pyrin domain containing 6 // 11p15 // 171389 /// ENST00000312165 // NLRP6 // NLR family, pyrin domain containing 6 // 11p15 // 171389 /// AK292668 // NLRP6 // NLR family, pyrin domain containing 6 // 11p15 // 171389
2857042	-1.49446	0.0350343	0.402328	chr5	-	main	NM_152623 // CDC20B // cell division cycle 20 homolog B (S. cerevisiae) // 5q11.2 // 166979 /// NM_001170402 // CDC20B // cell division cycle 20 homolog B (S. cerevisiae) // 5q11.2 // 166979 /// NM_001145734 // CDC20B // cell division cycle 20 homolog B (S. cerevisiae) // 5q11.2 // 166979 /// ENST00000296733 // CDC20B // cell division cycle 20 homolog B (S. cerevisiae) // 5q11.2 // 166979 /// ENS…
3374402	-1.49325	0.0163742	0.317267	chr11	-	main	NM_001143995 // LPXN // leupaxin // 11q12.1 // 9404 /// NM_004811 // LPXN // leupaxin // 11q12.1 // 9404 /// ENST00000263845 // LPXN // leupaxin // 11q12.1 // 9404 /// ENST00000395074 // LPXN // leupaxin // 11q12.1 // 9404 /// AF062075 // LPXN // leupaxin // 11q12.1 // 9404 /// ENST00000412226 // LPXN // leupaxin // 11q12.1 // 9404
2327659	-1.49193	0.0354266	0.403401	chr1	+	main	NM_000911 // OPRD1 // opioid receptor, delta 1 // 1p36.1-p34.3 // 4985 /// ENST00000234961 // OPRD1 // opioid receptor, delta 1 // 1p36.1-p34.3 // 4985 /// U07882 // OPRD1 // opioid receptor, delta 1 // 1p36.1-p34.3 // 4985
4027135	-1.49189	0.0336989	0.397719	chrX	-	main	NM_001586 // TEX28 // testis expressed 28 // Xq28 // 1527 /// ENST00000369926 // TEX28 // testis expressed 28 // Xq28 // 1527 /// ENST00000361930 // TEX28 // testis expressed 28 // Xq28 // 1527 /// ENST00000369941 // TEX28 // testis expressed 28 // Xq28 // 1527 /// ENST00000369932 // TEX28 // testis expressed 28 // Xq28 // 1527 /// BC026183 // TEX28 // testis expressed 28 // Xq28 // 1527 /// U937…
3869761	-1.49132	0.0281938	0.377611	chr19	-	main	NM_198457 // ZNF600 // zinc finger protein 600 // 19q13.41 // 162966 /// NM_198457 // ZNF600 // zinc finger protein 600 // 19q13.41 // 162966 /// NM_198457 // ZNF600 // zinc finger protein 600 // 19q13.41 // 162966 /// NM_198457 // ZNF600 // zinc finger protein 600 // 19q13.41 // 162966 /// NM_198457 // ZNF600 // zinc finger protein 600 // 19q13.41 // 162966 /// ENST00000338230 // ZNF600 // zinc …
2840678	-1.48856	0.0126432	0.298488	---	---	normgene->intron	---
2638177	-1.48769	0.0439429	0.438747	chr3	+	main	NM_003889 // NR1I2 // nuclear receptor subfamily 1, group I, member 2 // 3q12-q13.3 // 8856 /// NM_033013 // NR1I2 // nuclear receptor subfamily 1, group I, member 2 // 3q12-q13.3 // 8856 /// NM_022002 // NR1I2 // nuclear receptor subfamily 1, group I, member 2 // 3q12-q13.3 // 8856 /// ENST00000466380 // NR1I2 // nuclear receptor subfamily 1, group I, member 2 // 3q12-q13.3 // 8856 /// ENST00000…
3275252	-1.4876	0.00863508	0.255379	---	---	normgene->intron	---
3572517	-1.48735	0.0237561	0.361115	chr14	-	main	NM_003239 // TGFB3 // transforming growth factor, beta 3 // 14q24 // 7043 /// ENST00000238682 // TGFB3 // transforming growth factor, beta 3 // 14q24 // 7043 /// J03241 // TGFB3 // transforming growth factor, beta 3 // 14q24 // 7043
3698081	-1.4869	0.00573372	0.224528	chr16	-	main	NM_001160213 // PMFBP1 // polyamine modulated factor 1 binding protein 1 // 16q22.2 // 83449 /// NM_031293 // PMFBP1 // polyamine modulated factor 1 binding protein 1 // 16q22.2 // 83449 /// ENST00000237353 // PMFBP1 // polyamine modulated factor 1 binding protein 1 // 16q22.2 // 83449 /// BC028423 // PMFBP1 // polyamine modulated factor 1 binding protein 1 // 16q22.2 // 83449 /// ENST00000355636…
3655140	-1.48656	0.0142468	0.305896	chr16	+	main	NM_032815 // NFATC2IP // nuclear factor of activated T-cells, cytoplasmic, calcineurin-dependent 2 interacting protein // 16p11.2 // 84901 /// ENST00000320805 // NFATC2IP // nuclear factor of activated T-cells, cytoplasmic, calcineurin-dependent 2 interacting protein // 16p11.2 // 84901 /// BC101741 // NFATC2IP // nuclear factor of activated T-cells, cytoplasmic, calcineurin-dependent 2 interacti…
3389273	-1.48405	0.0208669	0.346643	chr11	-	main	NM_033306 // CASP4 // caspase 4, apoptosis-related cysteine peptidase // 11q22.2-q22.3 // 837 /// NM_001225 // CASP4 // caspase 4, apoptosis-related cysteine peptidase // 11q22.2-q22.3 // 837 /// ENST00000421898 // CASP4 // caspase 4, apoptosis-related cysteine peptidase // 11q22.2-q22.3 // 837 /// ENST00000444739 // CASP4 // caspase 4, apoptosis-related cysteine peptidase // 11q22.2-q22.3 // 837…
2375038	-1.48376	0.0307988	0.38845	chr1	+	main	NM_004767 // GPR37L1 // G protein-coupled receptor 37 like 1 // 1q32.1 // 9283 /// ENST00000367282 // GPR37L1 // G protein-coupled receptor 37 like 1 // 1q32.1 // 9283 /// BC050334 // GPR37L1 // G protein-coupled receptor 37 like 1 // 1q32.1 // 9283 /// BC040156 // LOC284570 // hypothetical protein LOC284570 // 1q32.1 // 284570
4015440	-1.48305	0.0450721	0.442808	chrX	-	main	NM_080737 // SYTL4 // synaptotagmin-like 4 // Xq21.33 // 94121 /// NM_001129896 // SYTL4 // synaptotagmin-like 4 // Xq21.33 // 94121 /// NM_001174068 // SYTL4 // synaptotagmin-like 4 // Xq21.33 // 94121 /// ENST00000372989 // SYTL4 // synaptotagmin-like 4 // Xq21.33 // 94121 /// ENST00000455616 // SYTL4 // synaptotagmin-like 4 // Xq21.33 // 94121 /// ENST00000263033 // SYTL4 // synaptotagmin-like…
3610804	-1.48286	0.00358315	0.192293	chr15	+	main	NM_000875 // IGF1R // insulin-like growth factor 1 receptor // 15q26.3 // 3480 /// ENST00000268035 // IGF1R // insulin-like growth factor 1 receptor // 15q26.3 // 3480 /// AB425196 // IGF1R // insulin-like growth factor 1 receptor // 15q26.3 // 3480 /// ENST00000427922 // IGF1R // insulin-like growth factor 1 receptor // 15q26.3 // 3480
3352404	-1.48259	0.00558783	0.223063	chr11	+	main	NM_178507 // OAF // OAF homolog (Drosophila) // 11q23.3 // 220323 /// ENST00000328965 // OAF // OAF homolog (Drosophila) // 11q23.3 // 220323 /// BC047726 // OAF // OAF homolog (Drosophila) // 11q23.3 // 220323
3848540	-1.48253	0.0247526	0.367047	chr19	-	main	NR_026692 // CD209 // CD209 molecule // 19p13 // 30835 /// NM_021155 // CD209 // CD209 molecule // 19p13 // 30835 /// NM_001144897 // CD209 // CD209 molecule // 19p13 // 30835 /// NM_001144896 // CD209 // CD209 molecule // 19p13 // 30835 /// NM_001144895 // CD209 // CD209 molecule // 19p13 // 30835 /// NM_001144899 // CD209 // CD209 molecule // 19p13 // 30835 /// NM_001144894 // CD209 // CD209 mo…
2714729	-1.48246	0.0155584	0.315046	chr4	+	main	NM_020894 // KIAA1530 // KIAA1530 // 4p16.3 // 57654 /// ENST00000389851 // KIAA1530 // KIAA1530 // 4p16.3 // 57654 /// ENST00000507531 // KIAA1530 // KIAA1530 // 4p16.3 // 57654 /// ENST00000511216 // KIAA1530 // KIAA1530 // 4p16.3 // 57654 /// BC110331 // KIAA1530 // KIAA1530 // 4p16.3 // 57654 /// ENST00000503548 // KIAA1530 // KIAA1530 // 4p16.3 // 57654 /// ENST00000296312 // KIAA1530 // KIA…
3923075	-1.48229	0.0178016	0.327882	chr21	+	main	NM_000394 // CRYAA // crystallin, alpha A // 21q22.3 // 1409 /// ENST00000291554 // CRYAA // crystallin, alpha A // 21q22.3 // 1409 /// X14789 // CRYAA // crystallin, alpha A // 21q22.3 // 1409
3972862	-1.48045	0.0478095	0.450898	chrX	+	main	NM_002363 // MAGEB1 // melanoma antigen family B, 1 // Xp21.3 // 4112 /// NM_177404 // MAGEB1 // melanoma antigen family B, 1 // Xp21.3 // 4112 /// NM_177415 // MAGEB1 // melanoma antigen family B, 1 // Xp21.3 // 4112 /// NM_002367 // MAGEB4 // melanoma antigen family B, 4 // Xp21.3 // 4115 /// ENST00000378981 // MAGEB1 // melanoma antigen family B, 1 // Xp21.3 // 4112 /// ENST00000397548 // MAGE…
3674166	-1.48011	0.0211294	0.348635	chr16	+	main	NR_003228 // AFG3L1P // AFG3 ATPase family gene 3-like 1 (S. cerevisiae), pseudogene // 16q24.3 // 172 /// AK091727 // AFG3L1P // AFG3 ATPase family gene 3-like 1 (S. cerevisiae), pseudogene // 16q24.3 // 172
3443891	-1.47989	0.0281878	0.377611	chr12	-	main	NM_005127 // CLEC2B // C-type lectin domain family 2, member B // 12p13-p12 // 9976 /// ENST00000228438 // CLEC2B // C-type lectin domain family 2, member B // 12p13-p12 // 9976 /// AB015628 // CLEC2B // C-type lectin domain family 2, member B // 12p13-p12 // 9976
3850261	-1.47974	0.0340855	0.399663	chr19	-	main	NM_002162 // ICAM3 // intercellular adhesion molecule 3 // 19p13.3-p13.2 // 3385 /// ENST00000160262 // ICAM3 // intercellular adhesion molecule 3 // 19p13.3-p13.2 // 3385 /// BC046121 // ICAM3 // intercellular adhesion molecule 3 // 19p13.3-p13.2 // 3385
3351688	-1.47944	0.0254249	0.36899	chr11	+	main	NM_006760 // UPK2 // uroplakin 2 // 11q23 // 7379 /// ENST00000264031 // UPK2 // uroplakin 2 // 11q23 // 7379 /// BC113900 // UPK2 // uroplakin 2 // 11q23 // 7379
3960827	-1.47936	0.00010787	0.0432816	chr22	-	main	NM_015374 // SUN2 // Sad1 and UNC84 domain containing 2 // 22q13.1 // 25777 /// ENST00000405510 // SUN2 // Sad1 and UNC84 domain containing 2 // 22q13.1 // 25777 /// ENST00000216064 // SUN2 // Sad1 and UNC84 domain containing 2 // 22q13.1 // 25777 /// ENST00000396784 // SUN2 // Sad1 and UNC84 domain containing 2 // 22q13.1 // 25777 /// ENST00000406622 // SUN2 // Sad1 and UNC84 domain containing 2…
2638789	-1.47855	0.0371983	0.409795	chr3	+	main	NM_175862 // CD86 // CD86 molecule // 3q21 // 942 /// NM_006889 // CD86 // CD86 molecule // 3q21 // 942 /// ENST00000330540 // CD86 // CD86 molecule // 3q21 // 942 /// ENST00000264468 // CD86 // CD86 molecule // 3q21 // 942 /// ENST00000393627 // CD86 // CD86 molecule // 3q21 // 942 /// BC040261 // CD86 // CD86 molecule // 3q21 // 942 /// ENST00000383662 // CD86 // CD86 molecule // 3q21 // 942 //…
3907889	-1.47846	0.0349089	0.401663	chr20	-	main	AL831934 // ZNF663 // zinc finger protein 663 // 20q13.12 // 100130934 /// BC100777 // ZNF663 // zinc finger protein 663 // 20q13.12 // 100130934
2322036	-1.47818	0.00798701	0.250074	chr1	+	main	NM_017556 // FBLIM1 // filamin binding LIM protein 1 // 1p36.21 // 54751 /// NM_001024215 // FBLIM1 // filamin binding LIM protein 1 // 1p36.21 // 54751 /// NM_001024216 // FBLIM1 // filamin binding LIM protein 1 // 1p36.21 // 54751 /// ENST00000375771 // FBLIM1 // filamin binding LIM protein 1 // 1p36.21 // 54751 /// ENST00000375766 // FBLIM1 // filamin binding LIM protein 1 // 1p36.21 // 54751 …
3974904	-1.47739	0.0407485	0.423473	chrX	+	main	NM_022567 // NYX // nyctalopin // Xp11.4 // 60506 /// ENST00000342595 // NYX // nyctalopin // Xp11.4 // 60506 /// ENST00000378220 // NYX // nyctalopin // Xp11.4 // 60506 /// AJ278865 // NYX // nyctalopin // Xp11.4 // 60506
2976360	-1.47706	0.00651215	0.231565	chr6	-	main	NM_022121 // PERP // PERP, TP53 apoptosis effector // 6q24 // 64065 /// ENST00000421351 // PERP // PERP, TP53 apoptosis effector // 6q24 // 64065 /// AF317550 // PERP // PERP, TP53 apoptosis effector // 6q24 // 64065 /// ENST00000265603 // PERP // PERP, TP53 apoptosis effector // 6q24 // 64065
2952323	-1.47696	0.00294786	0.17728	chr6	-	main	NM_153487 // MDGA1 // MAM domain containing glycosylphosphatidylinositol anchor 1 // 6p21 // 266727 /// ENST00000434837 // MDGA1 // MAM domain containing glycosylphosphatidylinositol anchor 1 // 6p21 // 266727 /// AF478693 // MDGA1 // MAM domain containing glycosylphosphatidylinositol anchor 1 // 6p21 // 266727 /// ENST00000297153 // MDGA1 // MAM domain containing glycosylphosphatidylinositol anc…
3716151	-1.47657	0.00425668	0.205032	chr17	+	main	NM_152345 // ANKRD13B // ankyrin repeat domain 13B // 17q11.2 // 124930 /// ENST00000394859 // ANKRD13B // ankyrin repeat domain 13B // 17q11.2 // 124930 /// BC032554 // ANKRD13B // ankyrin repeat domain 13B // 17q11.2 // 124930 /// ENST00000361220 // ANKRD13B // ankyrin repeat domain 13B // 17q11.2 // 124930
3742532	-1.47645	0.0379718	0.412528	chr17	-	main	NM_001104577 // GPR172B // G protein-coupled receptor 172B // 17p13.2 // 55065 /// NM_017986 // GPR172B // G protein-coupled receptor 172B // 17p13.2 // 55065 /// ENST00000424747 // GPR172B // G protein-coupled receptor 172B // 17p13.2 // 55065 /// ENST00000254853 // GPR172B // G protein-coupled receptor 172B // 17p13.2 // 55065 /// AK023570 // GPR172B // G protein-coupled receptor 172B // 17p13.…
2536359	-1.47634	0.00621076	0.228987	---	---	normgene->exon	---
3908631	-1.47607	0.000585426	0.0950214	chr20	-	main	NM_020820 // PREX1 // phosphatidylinositol-3,4,5-trisphosphate-dependent Rac exchange factor 1 // 20q13.13 // 57580 /// ENST00000371941 // PREX1 // phosphatidylinositol-3,4,5-trisphosphate-dependent Rac exchange factor 1 // 20q13.13 // 57580 /// ENST00000396220 // PREX1 // phosphatidylinositol-3,4,5-trisphosphate-dependent Rac exchange factor 1 // 20q13.13 // 57580 /// ENST00000396223 // PREX1 //…
3398754	-1.47579	0.0405338	0.422838	chr11	-	main	AK127362 // C11orf39 // chromosome 11 open reading frame 39 // 11q25 // 399980
3277468	-1.47551	0.0392063	0.416592	chr10	-	main	NM_014688 // USP6NL // USP6 N-terminal like // 10p13 // 9712 /// NM_001080491 // USP6NL // USP6 N-terminal like // 10p13 // 9712 /// ENST00000379237 // USP6NL // USP6 N-terminal like // 10p13 // 9712 /// ENST00000277575 // USP6NL // USP6 N-terminal like // 10p13 // 9712 /// BC042943 // USP6NL // USP6 N-terminal like // 10p13 // 9712
3676262	-1.47519	0.0154976	0.314974	chr16	-	main	NM_016332 // SEPX1 // selenoprotein X, 1 // 16p13.3 // 51734 /// ENST00000361871 // SEPX1 // selenoprotein X, 1 // 16p13.3 // 51734 /// AF187272 // SEPX1 // selenoprotein X, 1 // 16p13.3 // 51734 /// ENST00000399753 // SEPX1 // selenoprotein X, 1 // 16p13.3 // 51734
3868841	-1.47476	0.0319304	0.390023	chr19	-	main	NM_001167605 // KLK11 // kallikrein-related peptidase 11 // 19q13.33 // 11012 /// NM_144947 // KLK11 // kallikrein-related peptidase 11 // 19q13.33 // 11012 /// NM_006853 // KLK11 // kallikrein-related peptidase 11 // 19q13.33 // 11012 /// NM_001136032 // KLK11 // kallikrein-related peptidase 11 // 19q13.33 // 11012 /// ENST00000391804 // KLK11 // kallikrein-related peptidase 11 // 19q13.33 // 11…
2617752	-1.4747	0.0164557	0.317458	chr3	+	main	NM_001106 // ACVR2B // activin A receptor, type IIB // 3p22 // 93 /// ENST00000352511 // ACVR2B // activin A receptor, type IIB // 3p22 // 93 /// AB209449 // ACVR2B // activin A receptor, type IIB // 3p22 // 93
3377091	-1.47461	0.0192519	0.334307	chr11	-	main	NM_004579 // MAP4K2 // mitogen-activated protein kinase kinase kinase kinase 2 // 11q13 // 5871 /// ENST00000294066 // MAP4K2 // mitogen-activated protein kinase kinase kinase kinase 2 // 11q13 // 5871 /// BC047865 // MAP4K2 // mitogen-activated protein kinase kinase kinase kinase 2 // 11q13 // 5871 /// ENST00000435926 // MAP4K2 // mitogen-activated protein kinase kinase kinase kinase 2 // 11q13 …
3907524	-1.47461	0.0203252	0.342294	chr20	-	main	NM_006227 // PLTP // phospholipid transfer protein // 20q13.12 // 5360 /// NM_182676 // PLTP // phospholipid transfer protein // 20q13.12 // 5360 /// NM_000308 // CTSA // cathepsin A // 20q13.1 // 5476 /// NM_001127695 // CTSA // cathepsin A // 20q13.1 // 5476 /// NM_001167594 // CTSA // cathepsin A // 20q13.1 // 5476 /// ENST00000477313 // PLTP // phospholipid transfer protein // 20q13.12 // 536…
3662444	-1.47418	0.000384321	0.0783267	chr16	+	main	NM_032206 // NLRC5 // NLR family, CARD domain containing 5 // 16q13 // 84166 /// ENST00000262510 // NLRC5 // NLR family, CARD domain containing 5 // 16q13 // 84166 /// AF389420 // NLRC5 // NLR family, CARD domain containing 5 // 16q13 // 84166 /// ENST00000436936 // NLRC5 // NLR family, CARD domain containing 5 // 16q13 // 84166 /// ENST00000308149 // NLRC5 // NLR family, CARD domain containing 5…
3354443	-1.47346	0.0196677	0.337313	chr11	+	main	NM_198277 // SLC37A2 // solute carrier family 37 (glycerol-3-phosphate transporter), member 2 // 11q24.2 // 219855 /// NM_001145290 // SLC37A2 // solute carrier family 37 (glycerol-3-phosphate transporter), member 2 // 11q24.2 // 219855 /// ENST00000308074 // SLC37A2 // solute carrier family 37 (glycerol-3-phosphate transporter), member 2 // 11q24.2 // 219855 /// ENST00000403796 // SLC37A2 // sol…
2751066	-1.47321	0.0129261	0.298488	chr4	+	main	NM_001166108 // PALLD // palladin, cytoskeletal associated protein // 4q32.3 // 23022 /// NM_016081 // PALLD // palladin, cytoskeletal associated protein // 4q32.3 // 23022 /// NM_001166110 // PALLD // palladin, cytoskeletal associated protein // 4q32.3 // 23022 /// NM_001166109 // PALLD // palladin, cytoskeletal associated protein // 4q32.3 // 23022 /// ENST00000261509 // PALLD // palladin, cyto…
2648991	-1.47243	0.0326418	0.394399	chr3	+	main	NM_003471 // KCNAB1 // potassium voltage-gated channel, shaker-related subfamily, beta member 1 // 3q26.1 // 7881 /// NM_172160 // KCNAB1 // potassium voltage-gated channel, shaker-related subfamily, beta member 1 // 3q26.1 // 7881 /// NM_172159 // KCNAB1 // potassium voltage-gated channel, shaker-related subfamily, beta member 1 // 3q26.1 // 7881 /// NM_007107 // SSR3 // signal sequence receptor…
2510884	-1.47113	0.0454375	0.445092	chr2	+	main	NM_152522 // ARL6IP6 // ADP-ribosylation-like factor 6 interacting protein 6 // 2q23.3 // 151188 /// NR_024526 // ARL6IP6 // ADP-ribosylation-like factor 6 interacting protein 6 // 2q23.3 // 151188 /// ENST00000326446 // ARL6IP6 // ADP-ribosylation-like factor 6 interacting protein 6 // 2q23.3 // 151188 /// AK094696 // ARL6IP6 // ADP-ribosylation-like factor 6 interacting protein 6 // 2q23.3 // 1…
3454576	-1.47077	0.0405241	0.422838	chr12	-	main	NM_001174129 // SLC11A2 // solute carrier family 11 (proton-coupled divalent metal ion transporters), member 2 // 12q13 // 4891 /// NM_001174126 // SLC11A2 // solute carrier family 11 (proton-coupled divalent metal ion transporters), member 2 // 12q13 // 4891 /// NM_001174127 // SLC11A2 // solute carrier family 11 (proton-coupled divalent metal ion transporters), member 2 // 12q13 // 4891 /// NM_…
3351975	-1.47041	0.00859896	0.255379	chr11	+	main	NM_022169 // ABCG4 // ATP-binding cassette, sub-family G (WHITE), member 4 // 11q23.3 // 64137 /// NM_001142505 // ABCG4 // ATP-binding cassette, sub-family G (WHITE), member 4 // 11q23.3 // 64137 /// ENST00000307417 // ABCG4 // ATP-binding cassette, sub-family G (WHITE), member 4 // 11q23.3 // 64137 /// ENST00000449422 // ABCG4 // ATP-binding cassette, sub-family G (WHITE), member 4 // 11q23.3 /…
3963289	-1.46983	0.00282443	0.175609	chr22	-	main	NM_032287 // LDOC1L // leucine zipper, down-regulated in cancer 1-like // 22q13.31 // 84247 /// ENST00000341255 // LDOC1L // leucine zipper, down-regulated in cancer 1-like // 22q13.31 // 84247 /// BC030232 // LDOC1L // leucine zipper, down-regulated in cancer 1-like // 22q13.31 // 84247
3704270	-1.46941	0.00272516	0.173247	chr16	-	main	NM_000101 // CYBA // cytochrome b-245, alpha polypeptide // 16q24 // 1535 /// ENST00000261623 // CYBA // cytochrome b-245, alpha polypeptide // 16q24 // 1535 /// AK097127 // CYBA // cytochrome b-245, alpha polypeptide // 16q24 // 1535
4001654	-1.46827	0.00161047	0.142362	chrX	-	main	NM_001079858 // GPR64 // G protein-coupled receptor 64 // Xp22.13 // 10149 /// NM_005756 // GPR64 // G protein-coupled receptor 64 // Xp22.13 // 10149 /// NM_001079859 // GPR64 // G protein-coupled receptor 64 // Xp22.13 // 10149 /// NM_001079860 // GPR64 // G protein-coupled receptor 64 // Xp22.13 // 10149 /// NM_001184833 // GPR64 // G protein-coupled receptor 64 // Xp22.13 // 10149 /// NM_0011…
3980380	-1.46804	0.0310331	0.38845	chrX	+	main	NM_001399 // EDA // ectodysplasin A // Xq12-q13.1 // 1896 /// NM_001005609 // EDA // ectodysplasin A // Xq12-q13.1 // 1896 /// NM_001005612 // EDA // ectodysplasin A // Xq12-q13.1 // 1896 /// NM_001005613 // EDA // ectodysplasin A // Xq12-q13.1 // 1896 /// NM_001005610 // EDA // ectodysplasin A // Xq12-q13.1 // 1896 /// ENST00000374552 // EDA // ectodysplasin A // Xq12-q13.1 // 1896 /// ENST00000…
3417184	-1.46679	0.047974	0.451263	chr12	+	main	NM_000456 // SUOX // sulfite oxidase // 12q13.2 // 6821 /// NM_001032386 // SUOX // sulfite oxidase // 12q13.2 // 6821 /// NM_001032387 // SUOX // sulfite oxidase // 12q13.2 // 6821 /// ENST00000394109 // SUOX // sulfite oxidase // 12q13.2 // 6821 /// ENST00000394115 // SUOX // sulfite oxidase // 12q13.2 // 6821 /// ENST00000266971 // SUOX // sulfite oxidase // 12q13.2 // 6821 /// ENST00000356124…
3988638	-1.46611	0.0219773	0.352768	chrX	+	main	NM_001031855 // LONRF3 // LON peptidase N-terminal domain and ring finger 3 // Xq24 // 79836 /// NM_024778 // LONRF3 // LON peptidase N-terminal domain and ring finger 3 // Xq24 // 79836 /// ENST00000365713 // LONRF3 // LON peptidase N-terminal domain and ring finger 3 // Xq24 // 79836 /// ENST00000371628 // LONRF3 // LON peptidase N-terminal domain and ring finger 3 // Xq24 // 79836 /// ENST0000…
2533493	-1.46497	0.00417205	0.204069	chr2	+	main	NM_014521 // SH3BP4 // SH3-domain binding protein 4 // 2q37.1-q37.2 // 23677 /// ENST00000409212 // SH3BP4 // SH3-domain binding protein 4 // 2q37.1-q37.2 // 23677 /// ENST00000392011 // SH3BP4 // SH3-domain binding protein 4 // 2q37.1-q37.2 // 23677 /// ENST00000344528 // SH3BP4 // SH3-domain binding protein 4 // 2q37.1-q37.2 // 23677 /// AF147747 // SH3BP4 // SH3-domain binding protein 4 // 2q3…
3230811	-1.46461	0.00226371	0.164988	chr9	-	main	NM_013379 // DPP7 // dipeptidyl-peptidase 7 // 9q34.3 // 29952 /// ENST00000371579 // DPP7 // dipeptidyl-peptidase 7 // 9q34.3 // 29952 /// ENST00000443858 // DPP7 // dipeptidyl-peptidase 7 // 9q34.3 // 29952 /// AB209787 // DPP7 // dipeptidyl-peptidase 7 // 9q34.3 // 29952
3852953	-1.46457	0.0375592	0.41155	chr19	-	main	NM_017506 // OR7A5 // olfactory receptor, family 7, subfamily A, member 5 // 19p13.1 // 26659 /// ENST00000322301 // OR7A5 // olfactory receptor, family 7, subfamily A, member 5 // 19p13.1 // 26659 /// BC104809 // OR7A5 // olfactory receptor, family 7, subfamily A, member 5 // 19p13.1 // 26659
3959388	-1.46422	0.00634231	0.230006	chr22	-	main	NM_030643 // APOL4 // apolipoprotein L, 4 // 22q11.2-q13.2 // 80832 /// NM_145660 // APOL4 // apolipoprotein L, 4 // 22q11.2-q13.2 // 80832 /// ENST00000458548 // APOL4 // apolipoprotein L, 4 // 22q11.2-q13.2 // 80832 /// ENST00000352371 // APOL4 // apolipoprotein L, 4 // 22q11.2-q13.2 // 80832 /// AY014914 // APOL4 // apolipoprotein L, 4 // 22q11.2-q13.2 // 80832 /// AY014915 // APOL4 // apolipo…
2536472	-1.46307	0.00452676	0.208092	---	---	normgene->intron	---
3507282	-1.46266	0.0264697	0.372998	chr13	-	main	NM_002019 // FLT1 // fms-related tyrosine kinase 1 (vascular endothelial growth factor/vascular permeability factor receptor) // 13q12 // 2321 /// NM_001159920 // FLT1 // fms-related tyrosine kinase 1 (vascular endothelial growth factor/vascular permeability factor receptor) // 13q12 // 2321 /// NM_001160030 // FLT1 // fms-related tyrosine kinase 1 (vascular endothelial growth factor/vascular per…
3491486	-1.46208	0.0305333	0.388221	chr13	+	main	NM_001040429 // PCDH17 // protocadherin 17 // 13q21.1 // 27253 /// ENST00000377918 // PCDH17 // protocadherin 17 // 13q21.1 // 27253 /// AK289980 // PCDH17 // protocadherin 17 // 13q21.1 // 27253 /// ENST00000448267 // PCDH17 // protocadherin 17 // 13q21.1 // 27253
2451155	-1.46197	0.0220049	0.352768	chr1	-	main	NM_080588 // PTPN7 // protein tyrosine phosphatase, non-receptor type 7 // 1q32.1 // 5778 /// NM_002832 // PTPN7 // protein tyrosine phosphatase, non-receptor type 7 // 1q32.1 // 5778 /// ENST00000308986 // PTPN7 // protein tyrosine phosphatase, non-receptor type 7 // 1q32.1 // 5778 /// ENST00000367279 // PTPN7 // protein tyrosine phosphatase, non-receptor type 7 // 1q32.1 // 5778 /// ENST0000049…
2678448	-1.4599	0.0119671	0.293799	chr3	-	main	NM_007177 // FAM107A // family with sequence similarity 107, member A // 3p21.1 // 11170 /// NM_001076778 // FAM107A // family with sequence similarity 107, member A // 3p21.1 // 11170 /// ENST00000394481 // FAM107A // family with sequence similarity 107, member A // 3p21.1 // 11170 /// ENST00000360997 // FAM107A // family with sequence similarity 107, member A // 3p21.1 // 11170 /// AF089854 // …
3653123	-1.45874	0.0332069	0.395123	chr16	+	main	NM_002738 // PRKCB // protein kinase C, beta // 16p11.2 // 5579 /// NM_212535 // PRKCB // protein kinase C, beta // 16p11.2 // 5579 /// ENST00000303531 // PRKCB // protein kinase C, beta // 16p11.2 // 5579 /// ENST00000321728 // PRKCB // protein kinase C, beta // 16p11.2 // 5579 /// M13975 // PRKCB // protein kinase C, beta // 16p11.2 // 5579
3450899	-1.45847	0.0182481	0.329442	chr12	-	main	NM_052885 // SLC2A13 // solute carrier family 2 (facilitated glucose transporter), member 13 // 12q12 // 114134 /// ENST00000280871 // SLC2A13 // solute carrier family 2 (facilitated glucose transporter), member 13 // 12q12 // 114134 /// BC117117 // SLC2A13 // solute carrier family 2 (facilitated glucose transporter), member 13 // 12q12 // 114134 /// ENST00000380863 // SLC2A13 // solute carrier f…
2378256	-1.45751	0.0266822	0.374317	chr1	+	main	NM_001146261 // SYT14 // synaptotagmin XIV // 1q32.2 // 255928 /// NR_027458 // SYT14 // synaptotagmin XIV // 1q32.2 // 255928 /// NM_001146264 // SYT14 // synaptotagmin XIV // 1q32.2 // 255928 /// NM_001146262 // SYT14 // synaptotagmin XIV // 1q32.2 // 255928 /// NR_027459 // SYT14 // synaptotagmin XIV // 1q32.2 // 255928 /// NM_153262 // SYT14 // synaptotagmin XIV // 1q32.2 // 255928 /// NR_027…
3836705	-1.45736	0.0446483	0.441851	chr19	+	main	NM_152794 // HIF3A // hypoxia inducible factor 3, alpha subunit // 19q13.32 // 64344 /// NM_022462 // HIF3A // hypoxia inducible factor 3, alpha subunit // 19q13.32 // 64344 /// NM_152795 // HIF3A // hypoxia inducible factor 3, alpha subunit // 19q13.32 // 64344 /// ENST00000339613 // HIF3A // hypoxia inducible factor 3, alpha subunit // 19q13.32 // 64344 /// ENST00000457865 // HIF3A // hypoxia i…
3259503	-1.4561	0.043065	0.435417	chr10	+	main	NM_004088 // DNTT // deoxynucleotidyltransferase, terminal // 10q23-q24 // 1791 /// NM_001017520 // DNTT // deoxynucleotidyltransferase, terminal // 10q23-q24 // 1791 /// ENST00000419175 // DNTT // deoxynucleotidyltransferase, terminal // 10q23-q24 // 1791 /// ENST00000371174 // DNTT // deoxynucleotidyltransferase, terminal // 10q23-q24 // 1791 /// AB046378 // DNTT // deoxynucleotidyltransferase,…
3688254	-1.45605	0.0497309	0.456578	chr16	-	main	NM_002773 // PRSS8 // protease, serine, 8 // 16p11.2 // 5652 /// ENST00000317508 // PRSS8 // protease, serine, 8 // 16p11.2 // 5652 /// L41351 // PRSS8 // protease, serine, 8 // 16p11.2 // 5652 /// ENST00000419768 // PRSS8 // protease, serine, 8 // 16p11.2 // 5652
3329010	-1.45429	0.0494926	0.456157	chr11	+	main	BX640618 // DKFZp779M0652 // hypothetical DKFZp779M0652 // 11p11.2 // 374387 /// ENST00000378779 // DKFZp779M0652 // hypothetical DKFZp779M0652 // 11p11.2 // 374387
2951730	-1.45412	0.0063638	0.230006	chr6	-	main	NM_052961 // SLC26A8 // solute carrier family 26, member 8 // 6p21 // 116369 /// NM_001193476 // SLC26A8 // solute carrier family 26, member 8 // 6p21 // 116369 /// NM_138718 // SLC26A8 // solute carrier family 26, member 8 // 6p21 // 116369 /// ENST00000490799 // SLC26A8 // solute carrier family 26, member 8 // 6p21 // 116369 /// ENST00000355574 // SLC26A8 // solute carrier family 26, member 8 /…
3962000	-1.45399	0.00566518	0.22347	chr22	-	main	NM_002676 // PMM1 // phosphomannomutase 1 // 22q13.2 // 5372 /// ENST00000216259 // PMM1 // phosphomannomutase 1 // 22q13.2 // 5372 /// BC016818 // PMM1 // phosphomannomutase 1 // 22q13.2 // 5372 /// ENST00000414636 // PMM1 // phosphomannomutase 1 // 22q13.2 // 5372
3454006	-1.45287	0.018129	0.328966	chr12	-	main	NM_175736 // FMNL3 // formin-like 3 // 12q13.12 // 91010 /// NM_198900 // FMNL3 // formin-like 3 // 12q13.12 // 91010 /// ENST00000335154 // FMNL3 // formin-like 3 // 12q13.12 // 91010 /// ENST00000352151 // FMNL3 // formin-like 3 // 12q13.12 // 91010 /// ENST00000380281 // PRPF40B // PRP40 pre-mRNA processing factor 40 homolog B (S. cerevisiae) // 12q // 25766 /// ENST00000341308 // PRPF40B // P…
2949132	-1.45282	0.0092913	0.260834	chr6	-	main	NM_001145466 // NCR3 // natural cytotoxicity triggering receptor 3 // 6p21.3 // 259197 /// NM_147130 // NCR3 // natural cytotoxicity triggering receptor 3 // 6p21.3 // 259197 /// NM_001145467 // NCR3 // natural cytotoxicity triggering receptor 3 // 6p21.3 // 259197 /// ENST00000376073 // NCR3 // natural cytotoxicity triggering receptor 3 // 6p21.3 // 259197 /// ENST00000383478 // NCR3 // natural …
3823583	-1.45213	0.0477264	0.450898	chr19	+	main	ENST00000253680 // HSH2D // hematopoietic SH2 domain containing // 19p13.12 // 84941 /// BC025237 // HSH2D // hematopoietic SH2 domain containing // 19p13.12 // 84941 /// AK298682 // HSH2D // hematopoietic SH2 domain containing // 19p13.12 // 84941 /// AK300027 // HSH2D // hematopoietic SH2 domain containing // 19p13.12 // 84941 /// ENST00000397372 // HSH2D // hematopoietic SH2 domain containing …
3779950	-1.4517	0.0137132	0.304919	chr18	+	main	NM_181481 // C18orf1 // chromosome 18 open reading frame 1 // 18p11.2 // 753 /// NM_181482 // C18orf1 // chromosome 18 open reading frame 1 // 18p11.2 // 753 /// NM_004338 // C18orf1 // chromosome 18 open reading frame 1 // 18p11.2 // 753 /// NM_181483 // C18orf1 // chromosome 18 open reading frame 1 // 18p11.2 // 753 /// NM_001003674 // C18orf1 // chromosome 18 open reading frame 1 // 18p11.2 //…
3870229	-1.45134	0.0348621	0.401334	chr19	-	main	NM_033341 // BIRC8 // baculoviral IAP repeat-containing 8 // --- // 112401 /// ENST00000426466 // BIRC8 // baculoviral IAP repeat-containing 8 // --- // 112401 /// AF420440 // BIRC8 // baculoviral IAP repeat-containing 8 // --- // 112401
3995088	-1.45118	0.0332937	0.395457	chrX	+	main	NM_033085 // FATE1 // fetal and adult testis expressed 1 // Xq28 // 89885 /// ENST00000370350 // FATE1 // fetal and adult testis expressed 1 // Xq28 // 89885 /// BC022064 // FATE1 // fetal and adult testis expressed 1 // Xq28 // 89885 /// ENST00000370348 // FATE1 // fetal and adult testis expressed 1 // Xq28 // 89885
3732230	-1.45001	0.0388923	0.415505	chr17	+	main	NM_181671 // PITPNC1 // phosphatidylinositol transfer protein, cytoplasmic 1 // 17q24.2 // 26207 /// NM_012417 // PITPNC1 // phosphatidylinositol transfer protein, cytoplasmic 1 // 17q24.2 // 26207 /// ENST00000299954 // PITPNC1 // phosphatidylinositol transfer protein, cytoplasmic 1 // 17q24.2 // 26207 /// ENST00000335257 // PITPNC1 // phosphatidylinositol transfer protein, cytoplasmic 1 // 17q2…
3657286	-1.44999	0.034092	0.399663	chr16	+	main	BC021555 // KIAA0664L3 // KIAA0664-like 3 // 16p11.2 // 100132341
3749530	-1.44935	0.0088742	0.256246	---	---	normgene->exon	---
3220977	-1.44897	0.0382256	0.413659	chr9	-	main	NM_005156 // ROD1 // ROD1 regulator of differentiation 1 (S. pombe) // 9q32 // 9991 /// NM_001163790 // ROD1 // ROD1 regulator of differentiation 1 (S. pombe) // 9q32 // 9991 /// NM_001163788 // ROD1 // ROD1 regulator of differentiation 1 (S. pombe) // 9q32 // 9991 /// ENST00000374257 // ROD1 // ROD1 regulator of differentiation 1 (S. pombe) // 9q32 // 9991 /// ENST00000439770 // ROD1 // ROD1 reg…
2927873	-1.44896	0.0486267	0.452759	chr6	+	main	NM_015439 // CCDC28A // coiled-coil domain containing 28A // 6q23.1-q24.1 // 25901 /// ENST00000332797 // CCDC28A // coiled-coil domain containing 28A // 6q23.1-q24.1 // 25901 /// AY167571 // CCDC28A // coiled-coil domain containing 28A // 6q23.1-q24.1 // 25901 /// ENST00000026464 // CCDC28A // coiled-coil domain containing 28A // 6q23.1-q24.1 // 25901
3687803	-1.44837	0.0131913	0.300885	chr16	-	main	NM_012248 // SEPHS2 // selenophosphate synthetase 2 // 16p11.2 // 22928 /// ENST00000500504 // SEPHS2 // selenophosphate synthetase 2 // 16p11.2 // 22928 /// U43286 // SEPHS2 // selenophosphate synthetase 2 // 16p11.2 // 22928 /// ENST00000418751 // SEPHS2 // selenophosphate synthetase 2 // 16p11.2 // 22928
3417356	-1.44804	0.0344386	0.399846	chr12	+	main	NM_032786 // ZC3H10 // zinc finger CCCH-type containing 10 // 12q13.2 // 84872 /// ENST00000257940 // ZC3H10 // zinc finger CCCH-type containing 10 // 12q13.2 // 84872 /// BC018708 // ZC3H10 // zinc finger CCCH-type containing 10 // 12q13.2 // 84872
3735938	-1.44747	0.0420088	0.429873	chr17	+	main	---
3255311	-1.44624	0.0351687	0.402722	chr10	+	main	NM_033100 // CDHR1 // cadherin-related family member 1 // 10q23.1 // 92211 /// NM_001171971 // CDHR1 // cadherin-related family member 1 // 10q23.1 // 92211 /// ENST00000372117 // CDHR1 // cadherin-related family member 1 // 10q23.1 // 92211 /// ENST00000332904 // CDHR1 // cadherin-related family member 1 // 10q23.1 // 92211 /// BC038799 // CDHR1 // cadherin-related family member 1 // 10q23.1 // …
3255361	-1.44607	0.0313542	0.388591	chr10	+	main	NM_002921 // RGR // retinal G protein coupled receptor // 10q23 // 5995 /// NM_001012720 // RGR // retinal G protein coupled receptor // 10q23 // 5995 /// NM_001012722 // RGR // retinal G protein coupled receptor // 10q23 // 5995 /// ENST00000359452 // RGR // retinal G protein coupled receptor // 10q23 // 5995 /// ENST00000372094 // RGR // retinal G protein coupled receptor // 10q23 // 5995 /// B…
3624804	-1.44504	0.0301189	0.386011	chr15	-	main	NM_004498 // ONECUT1 // one cut homeobox 1 // 15q21.3 // 3175 /// ENST00000305901 // ONECUT1 // one cut homeobox 1 // 15q21.3 // 3175 /// U96173 // ONECUT1 // one cut homeobox 1 // 15q21.3 // 3175
2356142	-1.44484	0.00642634	0.23002	chr1	+	main	NM_153713 // LIX1L // Lix1 homolog (mouse)-like // 1q21.1 // 128077 /// ENST00000369308 // LIX1L // Lix1 homolog (mouse)-like // 1q21.1 // 128077 /// BC035727 // LIX1L // Lix1 homolog (mouse)-like // 1q21.1 // 128077 /// ENST00000449167 // LIX1L // Lix1 homolog (mouse)-like // 1q21.1 // 128077
3074640	-1.4445	0.000689145	0.102092	chr7	-	main	NM_001128619 // LUZP6 // leucine zipper protein 6 // 7q33 // 767558 /// NM_145808 // MTPN // myotrophin // 7q33 // 136319 /// BC028093 // MTPN // myotrophin // 7q33 // 136319 /// AY611627 // LUZP6 // leucine zipper protein 6 // 7q33 // 767558 /// ENST00000416501 // MTPN // myotrophin // 7q33 // 136319
3441986	-1.44424	0.0372977	0.410151	chr12	-	main	NR_036467 // IFFO1 // intermediate filament family orphan 1 // 12p13.3 // 25900 /// NM_080730 // IFFO1 // intermediate filament family orphan 1 // 12p13.3 // 25900 /// NM_001039670 // IFFO1 // intermediate filament family orphan 1 // 12p13.3 // 25900 /// NM_001193457 // IFFO1 // intermediate filament family orphan 1 // 12p13.3 // 25900 /// ENST00000356896 // IFFO1 // intermediate filament family …
2913564	-1.44409	0.0260649	0.371705	chr6	+	main	NM_018665 // DDX43 // DEAD (Asp-Glu-Ala-Asp) box polypeptide 43 // 6q12-q13 // 55510 /// ENST00000370336 // DDX43 // DEAD (Asp-Glu-Ala-Asp) box polypeptide 43 // 6q12-q13 // 55510 /// AJ278110 // DDX43 // DEAD (Asp-Glu-Ala-Asp) box polypeptide 43 // 6q12-q13 // 55510 /// BC024931 // OOEP // oocyte expressed protein homolog (dog) // 6q13 // 441161
3605958	-1.44329	0.0431947	0.436328	chr15	+	main	NM_004213 // SLC28A1 // solute carrier family 28 (sodium-coupled nucleoside transporter), member 1 // 15q25.3 // 9154 /// NM_201651 // SLC28A1 // solute carrier family 28 (sodium-coupled nucleoside transporter), member 1 // 15q25.3 // 9154 /// ENST00000394573 // SLC28A1 // solute carrier family 28 (sodium-coupled nucleoside transporter), member 1 // 15q25.3 // 9154 /// ENST00000286749 // SLC28A1 …
3708597	-1.44315	0.0250459	0.367769	chr17	+	main	NM_199339 // SPEM1 // spermatid maturation 1 // 17p13.1 // 374768 /// ENST00000323675 // SPEM1 // spermatid maturation 1 // 17p13.1 // 374768 /// BC033882 // SPEM1 // spermatid maturation 1 // 17p13.1 // 374768
3237548	-1.44312	0.0318548	0.390023	chr10	+	main	NM_178815 // ARL5B // ADP-ribosylation factor-like 5B // 10p12.31 // 221079 /// ENST00000377275 // ARL5B // ADP-ribosylation factor-like 5B // 10p12.31 // 221079 /// BC024163 // ARL5B // ADP-ribosylation factor-like 5B // 10p12.31 // 221079
3339261	-1.44281	0.00611333	0.227776	chr11	+	main	NM_173042 // IL18BP // interleukin 18 binding protein // 11q13 // 10068 /// NM_001039659 // IL18BP // interleukin 18 binding protein // 11q13 // 10068 /// NM_001145057 // IL18BP // interleukin 18 binding protein // 11q13 // 10068 /// NM_001039660 // IL18BP // interleukin 18 binding protein // 11q13 // 10068 /// NM_001145055 // IL18BP // interleukin 18 binding protein // 11q13 // 10068 /// ENST000…
3326067	-1.44256	0.0477926	0.450898	chr11	+	main	NM_012194 // C11orf41 // chromosome 11 open reading frame 41 // 11p13 // 25758 /// ENST00000321505 // C11orf41 // chromosome 11 open reading frame 41 // 11p13 // 25758 /// ENST00000389726 // C11orf41 // chromosome 11 open reading frame 41 // 11p13 // 25758
2325479	-1.44242	0.0444896	0.441307	chr1	+	main	NM_013441 // RCAN3 // RCAN family member 3 // 1p35.3-p33 // 11123 /// ENST00000374395 // RCAN3 // RCAN family member 3 // 1p35.3-p33 // 11123 /// BC035854 // RCAN3 // RCAN family member 3 // 1p35.3-p33 // 11123 /// AF176116 // RCAN3 // RCAN family member 3 // 1p35.3-p33 // 11123 /// EF431960 // RCAN3 // RCAN family member 3 // 1p35.3-p33 // 11123 /// EF529733 // RCAN3 // RCAN family member 3 // 1…
3928211	-1.44227	0.0262656	0.372267	chr21	-	main	NM_175611 // GRIK1 // glutamate receptor, ionotropic, kainate 1 // 21q22.11 // 2897 /// NM_000830 // GRIK1 // glutamate receptor, ionotropic, kainate 1 // 21q22.11 // 2897 /// ENST00000399907 // GRIK1 // glutamate receptor, ionotropic, kainate 1 // 21q22.11 // 2897 /// ENST00000389125 // GRIK1 // glutamate receptor, ionotropic, kainate 1 // 21q22.11 // 2897 /// AK296404 // GRIK1 // glutamate rece…
2565269	-1.44188	0.0117572	0.292677	---	---	normgene->exon	---
3166477	-1.44131	0.0150165	0.31094	chr9	+	main	NM_002197 // ACO1 // aconitase 1, soluble // 9p22-q32|9p21.1 // 48 /// ENST00000379923 // ACO1 // aconitase 1, soluble // 9p22-q32|9p21.1 // 48 /// ENST00000309951 // ACO1 // aconitase 1, soluble // 9p22-q32|9p21.1 // 48 /// AB209480 // ACO1 // aconitase 1, soluble // 9p22-q32|9p21.1 // 48 /// ENST00000432017 // ACO1 // aconitase 1, soluble // 9p22-q32|9p21.1 // 48 /// ENST00000379921 // ACO1 // …
3764399	-1.44078	0.0367047	0.408761	chr17	-	main	NM_017763 // RNF43 // ring finger protein 43 // 17q22 // 54894 /// ENST00000407977 // RNF43 // ring finger protein 43 // 17q22 // 54894 /// AK291027 // RNF43 // ring finger protein 43 // 17q22 // 54894
3367788	-1.44049	0.00326458	0.184721	chr11	-	main	NM_020869 // DCDC5 // doublecortin domain containing 5 // 11p14.1 // 196296 /// AK128035 // DCDC5 // doublecortin domain containing 5 // 11p14.1 // 196296 /// BX647348 // DCDC5 // doublecortin domain containing 5 // 11p14.1 // 196296 /// ENST00000444572 // DCDC5 // doublecortin domain containing 5 // 11p14.1 // 196296 /// ENST00000303697 // DCDC5 // doublecortin domain containing 5 // 11p14.1 // …
3744217	-1.43711	0.038651	0.415404	chr17	-	main	NM_014232 // VAMP2 // vesicle-associated membrane protein 2 (synaptobrevin 2) // 17p13.1 // 6844 /// ENST00000316509 // VAMP2 // vesicle-associated membrane protein 2 (synaptobrevin 2) // 17p13.1 // 6844 /// AK021522 // VAMP2 // vesicle-associated membrane protein 2 (synaptobrevin 2) // 17p13.1 // 6844
3944690	-1.43689	0.0285024	0.37923	chr22	+	main	NM_013385 // CYTH4 // cytohesin 4 // 22q12.3-q13.1 // 27128 /// ENST00000248901 // CYTH4 // cytohesin 4 // 22q12.3-q13.1 // 27128 /// AF075458 // CYTH4 // cytohesin 4 // 22q12.3-q13.1 // 27128 /// ENST00000422721 // CYTH4 // cytohesin 4 // 22q12.3-q13.1 // 27128 /// ENST00000443914 // CYTH4 // cytohesin 4 // 22q12.3-q13.1 // 27128 /// ENST00000427572 // CYTH4 // cytohesin 4 // 22q12.3-q13.1 // 27…
3855868	-1.43614	0.00847534	0.255379	chr19	-	main	NM_016573 // GMIP // GEM interacting protein // 19p13.11 // 51291 /// ENST00000203556 // GMIP // GEM interacting protein // 19p13.11 // 51291 /// AF132541 // GMIP // GEM interacting protein // 19p13.11 // 51291 /// ENST00000445806 // GMIP // GEM interacting protein // 19p13.11 // 51291
2535543	-1.43581	0.0235485	0.359949	chr2	+	main	AK127861 // FLJ45964 // hypothetical FLJ45964 // 2q37.3 // 401040
3662333	-1.43496	0.0286322	0.379882	chr16	+	main	NM_000339 // SLC12A3 // solute carrier family 12 (sodium/chloride transporters), member 3 // 16q13 // 6559 /// NM_001126107 // SLC12A3 // solute carrier family 12 (sodium/chloride transporters), member 3 // 16q13 // 6559 /// NM_001126108 // SLC12A3 // solute carrier family 12 (sodium/chloride transporters), member 3 // 16q13 // 6559 /// NR_029680 // MIR138-2 // microRNA 138-2 // 16q13 // 406930 /…
3887241	-1.43449	0.0402304	0.422074	chr20	+	main	NM_020708 // SLC12A5 // solute carrier family 12 (potassium/chloride transporter), member 5 // 20q13.12 // 57468 /// NM_001134771 // SLC12A5 // solute carrier family 12 (potassium/chloride transporter), member 5 // 20q13.12 // 57468 /// ENST00000243964 // SLC12A5 // solute carrier family 12 (potassium/chloride transporter), member 5 // 20q13.12 // 57468 /// ENST00000454036 // SLC12A5 // solute ca…
3216356	-1.43426	0.035528	0.40407	chr9	-	main	NM_001077181 // CDC14B // CDC14 cell division cycle 14 homolog B (S. cerevisiae) // 9q22.3 // 8555 /// NM_033331 // CDC14B // CDC14 cell division cycle 14 homolog B (S. cerevisiae) // 9q22.3 // 8555 /// NM_003671 // CDC14B // CDC14 cell division cycle 14 homolog B (S. cerevisiae) // 9q22.3 // 8555 /// ENST00000375241 // CDC14B // CDC14 cell division cycle 14 homolog B (S. cerevisiae) // 9q22.3 //…
3220740	-1.43349	0.00703418	0.238566	chr9	-	main	NM_173521 // C9orf84 // chromosome 9 open reading frame 84 // 9q31.3 // 158401 /// NM_001080551 // C9orf84 // chromosome 9 open reading frame 84 // 9q31.3 // 158401 /// ENST00000374287 // C9orf84 // chromosome 9 open reading frame 84 // 9q31.3 // 158401 /// ENST00000318737 // C9orf84 // chromosome 9 open reading frame 84 // 9q31.3 // 158401 /// ENST00000394779 // C9orf84 // chromosome 9 open read…
3565524	-1.43276	0.012693	0.298488	chr14	-	main	NM_000161 // GCH1 // GTP cyclohydrolase 1 // 14q22.1-q22.2 // 2643 /// NM_001024024 // GCH1 // GTP cyclohydrolase 1 // 14q22.1-q22.2 // 2643 /// NM_001024070 // GCH1 // GTP cyclohydrolase 1 // 14q22.1-q22.2 // 2643 /// NM_001024071 // GCH1 // GTP cyclohydrolase 1 // 14q22.1-q22.2 // 2643 /// ENST00000491895 // GCH1 // GTP cyclohydrolase 1 // 14q22.1-q22.2 // 2643 /// ENST00000395514 // GCH1 // GT…
3702352	-1.43276	0.0412076	0.425163	chr16	-	main	NM_031463 // HSDL1 // hydroxysteroid dehydrogenase like 1 // 16q23.3 // 83693 /// NM_001146051 // HSDL1 // hydroxysteroid dehydrogenase like 1 // 16q23.3 // 83693 /// ENST00000219439 // HSDL1 // hydroxysteroid dehydrogenase like 1 // 16q23.3 // 83693 /// ENST00000434463 // HSDL1 // hydroxysteroid dehydrogenase like 1 // 16q23.3 // 83693 /// AY028377 // HSDL1 // hydroxysteroid dehydrogenase like 1…
3937743	-1.43252	0.0258378	0.370282	chr22	+	main	NM_000185 // SERPIND1 // serpin peptidase inhibitor, clade D (heparin cofactor), member 1 // 22q11.2|22q11.21 // 3053 /// ENST00000215727 // SERPIND1 // serpin peptidase inhibitor, clade D (heparin cofactor), member 1 // 22q11.2|22q11.21 // 3053 /// ENST00000406799 // SERPIND1 // serpin peptidase inhibitor, clade D (heparin cofactor), member 1 // 22q11.2|22q11.21 // 3053 /// BC035028 // SERPIND1 …
3687849	-1.43246	0.00502902	0.216199	chr16	-	main	NM_033410 // ZNF764 // zinc finger protein 764 // 16p11.2 // 92595 /// NM_001172679 // ZNF764 // zinc finger protein 764 // 16p11.2 // 92595 /// NM_023931 // ZNF747 // zinc finger protein 747 // 16p11.2 // 65988 /// ENST00000252797 // ZNF764 // zinc finger protein 764 // 16p11.2 // 92595 /// ENST00000252799 // ZNF747 // zinc finger protein 747 // 16p11.2 // 65988 /// BC008821 // ZNF764 // zinc fi…
2516452	-1.43214	0.00301595	0.177993	---	---	normgene->exon	---
3700158	-1.43171	0.0452282	0.443438	chr16	-	main	NM_199355 // ADAMTS18 // ADAM metallopeptidase with thrombospondin type 1 motif, 18 // 16q23 // 170692 /// ENST00000282849 // ADAMTS18 // ADAM metallopeptidase with thrombospondin type 1 motif, 18 // 16q23 // 170692 /// BC063283 // ADAMTS18 // ADAM metallopeptidase with thrombospondin type 1 motif, 18 // 16q23 // 170692 /// ENST00000449265 // ADAMTS18 // ADAM metallopeptidase with thrombospondin …
3819076	-1.43141	0.0355757	0.40407	chr19	+	main	NM_020415 // RETN // resistin // 19p13.2 // 56729 /// NM_001193374 // RETN // resistin // 19p13.2 // 56729 /// ENST00000221515 // RETN // resistin // 19p13.2 // 56729 /// AY207314 // RETN // resistin // 19p13.2 // 56729 /// ENST00000381324 // RETN // resistin // 19p13.2 // 56729
3740462	-1.43138	0.032295	0.392422	chr17	-	main	NM_031430 // RILP // Rab interacting lysosomal protein // 17p13.3 // 83547 /// ENST00000301336 // RILP // Rab interacting lysosomal protein // 17p13.3 // 83547 /// AJ404317 // RILP // Rab interacting lysosomal protein // 17p13.3 // 83547
3756464	-1.43056	0.0230726	0.356888	chr17	-	main	NM_181539 // KRT26 // keratin 26 // 17q21.2 // 353288 /// ENST00000335552 // KRT26 // keratin 26 // 17q21.2 // 353288 /// BC132951 // KRT26 // keratin 26 // 17q21.2 // 353288
3887069	-1.43048	0.000168769	0.0514882	chr20	+	main	NM_033421 // SNX21 // sorting nexin family member 21 // 20q13.12 // 90203 /// NM_001042632 // SNX21 // sorting nexin family member 21 // 20q13.12 // 90203 /// NM_001042633 // SNX21 // sorting nexin family member 21 // 20q13.12 // 90203 /// NM_152897 // SNX21 // sorting nexin family member 21 // 20q13.12 // 90203 /// ENST00000491381 // SNX21 // sorting nexin family member 21 // 20q13.12 // 90203 /…
2577482	-1.43034	0.0154652	0.314607	chr2	-	main	NM_030923 // TMEM163 // transmembrane protein 163 // 2q21.3 // 81615 /// ENST00000281924 // TMEM163 // transmembrane protein 163 // 2q21.3 // 81615 /// BC026170 // TMEM163 // transmembrane protein 163 // 2q21.3 // 81615 /// NR_036549 // LOC100129961 // hypothetical LOC100129961 // 2q21.3 // 100129961 /// AK303295 // LOC100129961 // hypothetical LOC100129961 // 2q21.3 // 100129961
3803500	-1.43022	0.0188599	0.331963	chr18	-	main	NM_001105528 // C18orf34 // chromosome 18 open reading frame 34 // 18q12.1 // 374864 /// NM_198995 // C18orf34 // chromosome 18 open reading frame 34 // 18q12.1 // 374864 /// ENST00000383096 // C18orf34 // chromosome 18 open reading frame 34 // 18q12.1 // 374864 /// ENST00000403303 // C18orf34 // chromosome 18 open reading frame 34 // 18q12.1 // 374864 /// ENST00000406524 // C18orf34 // chromosom…
3136178	-1.43007	0.0217529	0.351931	chr8	-	main	NM_002655 // PLAG1 // pleiomorphic adenoma gene 1 // 8q12 // 5324 /// NM_001114634 // PLAG1 // pleiomorphic adenoma gene 1 // 8q12 // 5324 /// NM_001114635 // PLAG1 // pleiomorphic adenoma gene 1 // 8q12 // 5324 /// ENST00000316981 // PLAG1 // pleiomorphic adenoma gene 1 // 8q12 // 5324 /// ENST00000429357 // PLAG1 // pleiomorphic adenoma gene 1 // 8q12 // 5324 /// ENST00000423799 // PLAG1 // ple…
3605739	-1.4299	0.0176799	0.327019	chr15	+	main	NM_181877 // ZSCAN2 // zinc finger and SCAN domain containing 2 // 15q25.2 // 54993 /// NM_001007072 // ZSCAN2 // zinc finger and SCAN domain containing 2 // 15q25.2 // 54993 /// NM_017894 // ZSCAN2 // zinc finger and SCAN domain containing 2 // 15q25.2 // 54993 /// ENST00000327179 // ZSCAN2 // zinc finger and SCAN domain containing 2 // 15q25.2 // 54993 /// ENST00000379358 // ZSCAN2 // zinc fing…
2996537	-1.42707	0.0367303	0.408761	chr7	+	main	---
3707041	-1.42669	0.0399564	0.4206	chr17	+	main	NM_001114974 // SMTNL2 // smoothelin-like 2 // 17p13.2 // 342527 /// NM_198501 // SMTNL2 // smoothelin-like 2 // 17p13.2 // 342527 /// ENST00000389313 // SMTNL2 // smoothelin-like 2 // 17p13.2 // 342527 /// ENST00000338859 // SMTNL2 // smoothelin-like 2 // 17p13.2 // 342527 /// BC110859 // SMTNL2 // smoothelin-like 2 // 17p13.2 // 342527
2875555	-1.42655	0.0432566	0.436753	chr5	-	main	NM_014423 // AFF4 // AF4/FMR2 family, member 4 // 5q31 // 27125 /// ENST00000265343 // AFF4 // AF4/FMR2 family, member 4 // 5q31 // 27125 /// BC137226 // AFF4 // AF4/FMR2 family, member 4 // 5q31 // 27125 /// ENST00000421773 // AFF4 // AF4/FMR2 family, member 4 // 5q31 // 27125
3437801	-1.42631	0.0228916	0.355839	chr12	+	main	NM_004764 // PIWIL1 // piwi-like 1 (Drosophila) // 12q24.33 // 9271 /// NM_001190971 // PIWIL1 // piwi-like 1 (Drosophila) // 12q24.33 // 9271 /// ENST00000245255 // PIWIL1 // piwi-like 1 (Drosophila) // 12q24.33 // 9271 /// AF104260 // PIWIL1 // piwi-like 1 (Drosophila) // 12q24.33 // 9271
4031136	-1.42602	0.00662289	0.233616	chrY	+	main	NM_004681 // EIF1AY // eukaryotic translation initiation factor 1A, Y-linked // Yq11.223 // 9086 /// ENST00000361365 // EIF1AY // eukaryotic translation initiation factor 1A, Y-linked // Yq11.223 // 9086 /// AF000987 // EIF1AY // eukaryotic translation initiation factor 1A, Y-linked // Yq11.223 // 9086 /// ENST00000382772 // EIF1AY // eukaryotic translation initiation factor 1A, Y-linked // Yq11.…
2389247	-1.42598	0.0332276	0.395123	chr1	+	main	NM_018012 // KIF26B // kinesin family member 26B // 1q44 // 55083 /// ENST00000407071 // KIF26B // kinesin family member 26B // 1q44 // 55083 /// AY923834 // KIF26B // kinesin family member 26B // 1q44 // 55083 /// AK293964 // KIF26B // kinesin family member 26B // 1q44 // 55083 /// BC042481 // KIF26B // kinesin family member 26B // 1q44 // 55083 /// ENST00000366518 // KIF26B // kinesin family me…
3258966	-1.42549	0.00889756	0.256246	chr10	+	main	NM_000772 // CYP2C18 // cytochrome P450, family 2, subfamily C, polypeptide 18 // 10q24 // 1562 /// NM_001128925 // CYP2C18 // cytochrome P450, family 2, subfamily C, polypeptide 18 // 10q24 // 1562 /// ENST00000285979 // CYP2C18 // cytochrome P450, family 2, subfamily C, polypeptide 18 // 10q24 // 1562 /// ENST00000339022 // CYP2C18 // cytochrome P450, family 2, subfamily C, polypeptide 18 // 10…
3678059	-1.42448	0.0016202	0.142649	chr16	-	main	NM_016069 // PAM16 // presequence translocase-associated motor 16 homolog (S. cerevisiae) // 16p13.3 // 51025 /// ENST00000318059 // PAM16 // presequence translocase-associated motor 16 homolog (S. cerevisiae) // 16p13.3 // 51025 /// BC005024 // PAM16 // presequence translocase-associated motor 16 homolog (S. cerevisiae) // 16p13.3 // 51025 /// AL833954 // CORO7 // coronin 7 // 16p13.3 // 79585
3317352	-1.42437	0.031343	0.388591	chr11	+	main	NM_000218 // KCNQ1 // potassium voltage-gated channel, KQT-like subfamily, member 1 // 11p15.5 // 3784 /// NM_181798 // KCNQ1 // potassium voltage-gated channel, KQT-like subfamily, member 1 // 11p15.5 // 3784 /// ENST00000155840 // KCNQ1 // potassium voltage-gated channel, KQT-like subfamily, member 1 // 11p15.5 // 3784 /// ENST00000335475 // KCNQ1 // potassium voltage-gated channel, KQT-like su…
2453006	-1.4226	0.0213441	0.349731	chr1	-	main	NM_002644 // PIGR // polymeric immunoglobulin receptor // 1q31-q41 // 5284 /// ENST00000356495 // PIGR // polymeric immunoglobulin receptor // 1q31-q41 // 5284 /// AF272149 // PIGR // polymeric immunoglobulin receptor // 1q31-q41 // 5284
3749010	-1.42242	0.0421118	0.430526	chr17	-	main	NM_014683 // ULK2 // unc-51-like kinase 2 (C. elegans) // 17p11.2 // 9706 /// NM_001142610 // ULK2 // unc-51-like kinase 2 (C. elegans) // 17p11.2 // 9706 /// ENST00000395544 // ULK2 // unc-51-like kinase 2 (C. elegans) // 17p11.2 // 9706 /// ENST00000361658 // ULK2 // unc-51-like kinase 2 (C. elegans) // 17p11.2 // 9706 /// BC034988 // ULK2 // unc-51-like kinase 2 (C. elegans) // 17p11.2 // 9706…
2980870	-1.42236	0.0333096	0.395457	chr6	-	main	NM_015718 // NOX3 // NADPH oxidase 3 // 6q25.3 // 50508 /// ENST00000159060 // NOX3 // NADPH oxidase 3 // 6q25.3 // 50508 /// AF190122 // NOX3 // NADPH oxidase 3 // 6q25.3 // 50508
3417842	-1.4221	0.0384389	0.413928	chr12	+	main	NM_002332 // LRP1 // low density lipoprotein receptor-related protein 1 // 12q13-q14 // 4035 /// ENST00000243077 // LRP1 // low density lipoprotein receptor-related protein 1 // 12q13-q14 // 4035 /// AK122840 // LRP1 // low density lipoprotein receptor-related protein 1 // 12q13-q14 // 4035 /// ENST00000338962 // LRP1 // low density lipoprotein receptor-related protein 1 // 12q13-q14 // 4035 /// …
3598199	-1.42164	0.00441125	0.20747	chr15	+	main	NM_182703 // ANKDD1A // ankyrin repeat and death domain containing 1A // 15q22.31 // 348094 /// ENST00000380230 // ANKDD1A // ankyrin repeat and death domain containing 1A // 15q22.31 // 348094 /// BC101274 // ANKDD1A // ankyrin repeat and death domain containing 1A // 15q22.31 // 348094 /// BC101275 // ANKDD1A // ankyrin repeat and death domain containing 1A // 15q22.31 // 348094 /// BC101273 //…
2658785	-1.42135	0.0471842	0.449949	chr3	+	main	NM_153690 // FAM43A // family with sequence similarity 43, member A // 3q29 // 131583 /// ENST00000329759 // FAM43A // family with sequence similarity 43, member A // 3q29 // 131583 /// BC064989 // FAM43A // family with sequence similarity 43, member A // 3q29 // 131583
2452187	-1.42115	0.043329	0.43699	chr1	-	main	NM_006338 // LRRN2 // leucine rich repeat neuronal 2 // 1q32.1 // 10446 /// NM_201630 // LRRN2 // leucine rich repeat neuronal 2 // 1q32.1 // 10446 /// ENST00000367175 // LRRN2 // leucine rich repeat neuronal 2 // 1q32.1 // 10446 /// ENST00000367176 // LRRN2 // leucine rich repeat neuronal 2 // 1q32.1 // 10446 /// ENST00000367177 // LRRN2 // leucine rich repeat neuronal 2 // 1q32.1 // 10446 /// A…
3420442	-1.4194	0.0199475	0.33905	chr12	+	main	NM_007199 // IRAK3 // interleukin-1 receptor-associated kinase 3 // 12q14.3 // 11213 /// NM_001142523 // IRAK3 // interleukin-1 receptor-associated kinase 3 // 12q14.3 // 11213 /// ENST00000261233 // IRAK3 // interleukin-1 receptor-associated kinase 3 // 12q14.3 // 11213 /// ENST00000457197 // IRAK3 // interleukin-1 receptor-associated kinase 3 // 12q14.3 // 11213 /// BC057800 // IRAK3 // interle…
3634742	-1.41914	0.0455332	0.445337	chr15	-	main	NM_014272 // ADAMTS7 // ADAM metallopeptidase with thrombospondin type 1 motif, 7 // 15q24.2 // 11173 /// BC061631 // ADAMTS7 // ADAM metallopeptidase with thrombospondin type 1 motif, 7 // 15q24.2 // 11173 /// AK131095 // LOC390660 // FLJ00317 protein // --- // 390660
3275147	-1.41845	0.0404311	0.422769	---	---	normgene->exon	---
3824316	-1.41669	0.013991	0.304919	chr19	+	main	NM_138401 // FAM125A // family with sequence similarity 125, member A // 19p13.11 // 93343 /// ENST00000317040 // FAM125A // family with sequence similarity 125, member A // 19p13.11 // 93343 /// AK057057 // FAM125A // family with sequence similarity 125, member A // 19p13.11 // 93343 /// ENST00000392702 // FAM125A // family with sequence similarity 125, member A // 19p13.11 // 93343
3873824	-1.41653	0.0492544	0.456157	chr20	+	main	NM_080751 // TMC2 // transmembrane channel-like 2 // 20p13 // 117532 /// ENST00000358864 // TMC2 // transmembrane channel-like 2 // 20p13 // 117532 /// AF417580 // TMC2 // transmembrane channel-like 2 // 20p13 // 117532 /// ENST00000435863 // TMC2 // transmembrane channel-like 2 // 20p13 // 117532 /// ENST00000424949 // TMC2 // transmembrane channel-like 2 // 20p13 // 117532
3622282	-1.41647	0.0424635	0.432893	chr15	-	main	NM_138356 // SHF // Src homology 2 domain containing F // 15q21.1 // 90525 /// ENST00000290894 // SHF // Src homology 2 domain containing F // 15q21.1 // 90525 /// ENST00000458022 // SHF // Src homology 2 domain containing F // 15q21.1 // 90525 /// ENST00000361989 // SHF // Src homology 2 domain containing F // 15q21.1 // 90525 /// ENST00000437903 // SHF // Src homology 2 domain containing F // 1…
3868799	-1.41606	0.0352388	0.402722	chr19	-	main	NM_144505 // KLK8 // kallikrein-related peptidase 8 // 19q13 // 11202 /// NM_007196 // KLK8 // kallikrein-related peptidase 8 // 19q13 // 11202 /// NM_144506 // KLK8 // kallikrein-related peptidase 8 // 19q13 // 11202 /// NM_144507 // KLK8 // kallikrein-related peptidase 8 // 19q13 // 11202 /// ENST00000391806 // KLK8 // kallikrein-related peptidase 8 // 19q13 // 11202 /// ENST00000291726 // KLK8…
3971666	-1.41563	0.0470749	0.449949	chrX	+	main	NM_173495 // PTCHD1 // patched domain containing 1 // Xp22.11 // 139411 /// NR_024596 // C11orf73 // chromosome 11 open reading frame 73 // 11q14.2 // 51501 /// NM_016401 // C11orf73 // chromosome 11 open reading frame 73 // 11q14.2 // 51501 /// ENST00000379361 // PTCHD1 // patched domain containing 1 // Xp22.11 // 139411 /// ENST00000278483 // C11orf73 // chromosome 11 open reading frame 73 // 1…
2908371	-1.41535	0.0276245	0.376305	chr6	+	main	NM_007058 // CAPN11 // calpain 11 // 6p12 // 11131 /// BC033733 // CAPN11 // calpain 11 // 6p12 // 11131
2647073	-1.41529	0.00645825	0.23002	chr3	+	main	NM_001871 // CPB1 // carboxypeptidase B1 (tissue) // 3q24 // 1360 /// ENST00000491148 // CPB1 // carboxypeptidase B1 (tissue) // 3q24 // 1360 /// ENST00000282957 // CPB1 // carboxypeptidase B1 (tissue) // 3q24 // 1360 /// BC015338 // CPB1 // carboxypeptidase B1 (tissue) // 3q24 // 1360 /// ENST00000462345 // CPB1 // carboxypeptidase B1 (tissue) // 3q24 // 1360 /// ENST00000494888 // CPB1 // carbo…
3150844	-1.41463	0.00180016	0.148402	chr8	-	main	NM_021021 // SNTB1 // syntrophin, beta 1 (dystrophin-associated protein A1, 59kDa, basic component 1) // 8q23-q24 // 6641 /// ENST00000395601 // SNTB1 // syntrophin, beta 1 (dystrophin-associated protein A1, 59kDa, basic component 1) // 8q23-q24 // 6641 /// AK292655 // SNTB1 // syntrophin, beta 1 (dystrophin-associated protein A1, 59kDa, basic component 1) // 8q23-q24 // 6641
3865696	-1.41392	0.00858494	0.255379	chr19	-	main	NM_030785 // RSPH6A // radial spoke head 6 homolog A (Chlamydomonas) // 19q13.3 // 81492 /// ENST00000221538 // RSPH6A // radial spoke head 6 homolog A (Chlamydomonas) // 19q13.3 // 81492 /// BC136351 // RSPH6A // radial spoke head 6 homolog A (Chlamydomonas) // 19q13.3 // 81492
2482505	-1.41342	0.0197643	0.337757	chr2	+	main	NM_003128 // SPTBN1 // spectrin, beta, non-erythrocytic 1 // 2p21 // 6711 /// NM_178313 // SPTBN1 // spectrin, beta, non-erythrocytic 1 // 2p21 // 6711 /// ENST00000356805 // SPTBN1 // spectrin, beta, non-erythrocytic 1 // 2p21 // 6711 /// ENST00000333896 // SPTBN1 // spectrin, beta, non-erythrocytic 1 // 2p21 // 6711 /// AB371586 // SPTBN1 // spectrin, beta, non-erythrocytic 1 // 2p21 // 6711 //…
3832292	-1.41216	0.00986115	0.267211	chr19	+	main	NM_004823 // KCNK6 // potassium channel, subfamily K, member 6 // 19q13.1 // 9424 /// ENST00000263372 // KCNK6 // potassium channel, subfamily K, member 6 // 19q13.1 // 9424 /// AF117708 // KCNK6 // potassium channel, subfamily K, member 6 // 19q13.1 // 9424
3406329	-1.41087	0.00342538	0.189437	chr12	+	main	NM_030667 // PTPRO // protein tyrosine phosphatase, receptor type, O // 12p13.3-p13.2|12p13-p12 // 5800 /// NM_002848 // PTPRO // protein tyrosine phosphatase, receptor type, O // 12p13.3-p13.2|12p13-p12 // 5800 /// NM_030671 // PTPRO // protein tyrosine phosphatase, receptor type, O // 12p13.3-p13.2|12p13-p12 // 5800 /// NM_030670 // PTPRO // protein tyrosine phosphatase, receptor type, O // 12p…
2589868	-1.40991	0.025701	0.369983	chr2	-	main	NM_173648 // CCDC141 // coiled-coil domain containing 141 // 2q31.2 // 285025 /// ENST00000295723 // CCDC141 // coiled-coil domain containing 141 // 2q31.2 // 285025 /// ENST00000343876 // CCDC141 // coiled-coil domain containing 141 // 2q31.2 // 285025 /// AK129847 // CCDC141 // coiled-coil domain containing 141 // 2q31.2 // 285025 /// ENST00000420890 // CCDC141 // coiled-coil domain containing …
3825260	-1.4099	0.0173737	0.323323	chr19	+	main	NM_018316 // KLHL26 // kelch-like 26 (Drosophila) // 19p13.11 // 55295 /// ENST00000300976 // KLHL26 // kelch-like 26 (Drosophila) // 19p13.11 // 55295 /// BC026319 // KLHL26 // kelch-like 26 (Drosophila) // 19p13.11 // 55295 /// ENST00000431920 // KLHL26 // kelch-like 26 (Drosophila) // 19p13.11 // 55295
2675936	-1.40679	0.00346902	0.190905	chr3	-	main	NM_015426 // POC1A // POC1 centriolar protein homolog A (Chlamydomonas) // 3p21.2 // 25886 /// NM_001161581 // POC1A // POC1 centriolar protein homolog A (Chlamydomonas) // 3p21.2 // 25886 /// NM_001161580 // POC1A // POC1 centriolar protein homolog A (Chlamydomonas) // 3p21.2 // 25886 /// ENST00000296484 // POC1A // POC1 centriolar protein homolog A (Chlamydomonas) // 3p21.2 // 25886 /// ENST000…
3845365	-1.4065	7.12e-05	0.0341311	chr19	-	main	NM_003200 // TCF3 // transcription factor 3 (E2A immunoglobulin enhancer binding factors E12/E47) // 19p13.3 // 6929 /// NM_001136139 // TCF3 // transcription factor 3 (E2A immunoglobulin enhancer binding factors E12/E47) // 19p13.3 // 6929 /// ENST00000262965 // TCF3 // transcription factor 3 (E2A immunoglobulin enhancer binding factors E12/E47) // 19p13.3 // 6929 /// ENST00000344749 // TCF3 // …
2566711	-1.40581	0.031517	0.389241	chr2	-	main	NM_174898 // LYG1 // lysozyme G-like 1 // 2q11.2 // 129530 /// ENST00000308528 // LYG1 // lysozyme G-like 1 // 2q11.2 // 129530 /// ENST00000409448 // LYG1 // lysozyme G-like 1 // 2q11.2 // 129530 /// BC029126 // LYG1 // lysozyme G-like 1 // 2q11.2 // 129530 /// AK301722 // TXNDC9 // thioredoxin domain containing 9 // 2q11.2 // 10190
3133233	-1.40485	0.0260522	0.371705	chr8	-	main	NM_000930 // PLAT // plasminogen activator, tissue // 8p12 // 5327 /// NM_033011 // PLAT // plasminogen activator, tissue // 8p12 // 5327 /// ENST00000220809 // PLAT // plasminogen activator, tissue // 8p12 // 5327 /// ENST00000352041 // PLAT // plasminogen activator, tissue // 8p12 // 5327 /// AK289387 // PLAT // plasminogen activator, tissue // 8p12 // 5327 /// BC007231 // PLAT // plasminogen a…
3951927	-1.40404	0.00889802	0.256246	chr22	-	main	NM_197966 // BID // BH3 interacting domain death agonist // 22q11.1 // 637 /// NM_001196 // BID // BH3 interacting domain death agonist // 22q11.1 // 637 /// NM_197967 // BID // BH3 interacting domain death agonist // 22q11.1 // 637 /// ENST00000317361 // BID // BH3 interacting domain death agonist // 22q11.1 // 637 /// ENST00000399774 // BID // BH3 interacting domain death agonist // 22q11.1 // …
3595441	-1.40403	0.015425	0.31408	chr15	+	main	NM_001018090 // GCOM1 // GRINL1A complex locus // 15q21.3 // 145781 /// NM_001018091 // GCOM1 // GRINL1A complex locus // 15q21.3 // 145781 /// NM_001018100 // GCOM1 // GRINL1A complex locus // 15q21.3 // 145781 /// NM_152451 // GCOM1 // GRINL1A complex locus // 15q21.3 // 145781 /// NR_027390 // GRINL1A // glutamate receptor, ionotropic, N-methyl D-aspartate-like 1A // 15q22.1 // 81488 /// NM_01…
3304355	-1.40399	0.0387093	0.415505	chr10	-	main	NM_024040 // CUEDC2 // CUE domain containing 2 // 10q24.32 // 79004 /// ENST00000369937 // CUEDC2 // CUE domain containing 2 // 10q24.32 // 79004 /// BC000262 // CUEDC2 // CUE domain containing 2 // 10q24.32 // 79004
3326842	-1.40325	0.00412313	0.203484	chr11	+	main	NM_017583 // TRIM44 // tripartite motif-containing 44 // 11p13 // 54765 /// ENST00000299413 // TRIM44 // tripartite motif-containing 44 // 11p13 // 54765 /// BC024031 // TRIM44 // tripartite motif-containing 44 // 11p13 // 54765 /// AK091052 // LOC283270 // hypothetical protein LOC283270 // 11p13 // 283270
3315907	-1.4032	0.0398329	0.419704	chr11	+	main	NM_198075 // LRRC56 // leucine rich repeat containing 56 // 11p15.5 // 115399 /// ENST00000270115 // LRRC56 // leucine rich repeat containing 56 // 11p15.5 // 115399 /// AK024495 // LRRC56 // leucine rich repeat containing 56 // 11p15.5 // 115399 /// ENST00000422406 // LRRC56 // leucine rich repeat containing 56 // 11p15.5 // 115399
3132393	-1.40315	0.0478302	0.450898	chr8	-	main	NR_024107 // ADAM3A // ADAM metallopeptidase domain 3A // 8p11.23 // 1587 /// NM_001464 // ADAM2 // ADAM metallopeptidase domain 2 // 8p11.2 // 2515 /// NR_001569 // ADAM3A // ADAM metallopeptidase domain 3A // 8p11.23 // 1587 /// NR_024106 // ADAM3A // ADAM metallopeptidase domain 3A // 8p11.23 // 1587 /// ENST00000265708 // ADAM2 // ADAM metallopeptidase domain 2 // 8p11.2 // 2515 /// U38805 //…
2510056	-1.40159	0.0399836	0.4206	chr2	+	main	NM_194317 // LYPD6 // LY6/PLAUR domain containing 6 // 2q23.2 // 130574 /// NM_001195685 // LYPD6 // LY6/PLAUR domain containing 6 // 2q23.2 // 130574 /// ENST00000334166 // LYPD6 // LY6/PLAUR domain containing 6 // 2q23.2 // 130574 /// ENST00000409381 // LYPD6 // LY6/PLAUR domain containing 6 // 2q23.2 // 130574 /// BC032836 // LYPD6 // LY6/PLAUR domain containing 6 // 2q23.2 // 130574 /// ENST0…
2903782	-1.40093	0.0130192	0.298924	chr6	+	main	NM_002224 // ITPR3 // inositol 1,4,5-triphosphate receptor, type 3 // 6p21 // 3710 /// ENST00000374316 // ITPR3 // inositol 1,4,5-triphosphate receptor, type 3 // 6p21 // 3710 /// U01062 // ITPR3 // inositol 1,4,5-triphosphate receptor, type 3 // 6p21 // 3710
2991150	-1.40084	0.0288755	0.381116	chr7	+	main	NM_014399 // TSPAN13 // tetraspanin 13 // 7p21.1 // 27075 /// ENST00000262067 // TSPAN13 // tetraspanin 13 // 7p21.1 // 27075 /// AF100759 // TSPAN13 // tetraspanin 13 // 7p21.1 // 27075 /// ENST00000440020 // TSPAN13 // tetraspanin 13 // 7p21.1 // 27075
3741997	-1.40064	0.0144833	0.308012	chr17	-	main	NM_016376 // ANKFY1 // ankyrin repeat and FYVE domain containing 1 // 17p13.3 // 51479 /// NM_020740 // ANKFY1 // ankyrin repeat and FYVE domain containing 1 // 17p13.3 // 51479 /// ENST00000341657 // ANKFY1 // ankyrin repeat and FYVE domain containing 1 // 17p13.3 // 51479 /// ENST00000433651 // ANKFY1 // ankyrin repeat and FYVE domain containing 1 // 17p13.3 // 51479 /// AB033081 // ANKFY1 // a…
3833402	-1.40041	0.010503	0.275928	chr19	+	main	NM_002446 // MAP3K10 // mitogen-activated protein kinase kinase kinase 10 // 19q13.2 // 4294 /// ENST00000253055 // MAP3K10 // mitogen-activated protein kinase kinase kinase 10 // 19q13.2 // 4294 /// X90846 // MAP3K10 // mitogen-activated protein kinase kinase kinase 10 // 19q13.2 // 4294
3861557	-1.39999	0.0304448	0.388221	chr19	-	main	NM_006149 // LGALS4 // lectin, galactoside-binding, soluble, 4 // 19q13.2 // 3960 /// ENST00000307751 // LGALS4 // lectin, galactoside-binding, soluble, 4 // 19q13.2 // 3960 /// BC005146 // LGALS4 // lectin, galactoside-binding, soluble, 4 // 19q13.2 // 3960
