# Supplementary material for: The histone demethylase KDM4B regulates peritoneal seeding of ovarian cancer
Source: Oncogene. 2016 Nov 21;36(18):2565–76. doi: 10.1038/onc.2016.412 (PMC5418103; doi:10.1038/onc.2016.412)
Supplement: Supplementary Table S6 [file onc2016412x10.xls]

## Sheet: AJK02_T07A
Supplemental Table S6. Genes induced greater than 1.4-fold in SKOV3ip.1 cells exposed to hypoxia following transfection with siControl (Normoxia vs Hypoxia, p-value less than or equal to 0.05)
Probe Set ID	Fold-Change	p-value	p-value(FDR step-up)	seqname	strand	category	gene_assignment
2578028	11.4863	1.57e-06	0.000556105	chr2	-	main	NM_001008540 // CXCR4 // chemokine (C-X-C motif) receptor 4 // 2q21 // 7852 /// NM_003467 // CXCR4 // chemokine (C-X-C motif) receptor 4 // 2q21 // 7852 /// ENST00000409817 // CXCR4 // chemokine (C-X-C motif) receptor 4 // 2q21 // 7852 /// ENST00000241393 // CXCR4 // chemokine (C-X-C motif) receptor 4 // 2q21 // 7852 /// AF147204 // CXCR4 // chemokine (C-X-C motif) receptor 4 // 2q21 // 7852
3168066	7.7896	8.7e-07	0.000383115	chr9	+	main	NM_001216 // CA9 // carbonic anhydrase IX // 9p12 // 768 /// ENST00000378357 // CA9 // carbonic anhydrase IX // 9p12 // 768 /// BC014950 // CA9 // carbonic anhydrase IX // 9p12 // 768
3154317	5.27635	1.85e-11	4.07e-07	chr8	-	main	NM_001135242 // NDRG1 // N-myc downstream regulated 1 // 8q24.3 // 10397 /// NM_006096 // NDRG1 // N-myc downstream regulated 1 // 8q24.3 // 10397 /// ENST00000414097 // NDRG1 // N-myc downstream regulated 1 // 8q24.3 // 10397 /// ENST00000323851 // NDRG1 // N-myc downstream regulated 1 // 8q24.3 // 10397 /// AK126924 // NDRG1 // N-myc downstream regulated 1 // 8q24.3 // 10397 /// ENST00000354944…
3320123	5.23315	1.81e-06	0.000606478	chr11	+	main	NM_001124 // ADM // adrenomedullin // 11p15.4 // 133 /// ENST00000278175 // ADM // adrenomedullin // 11p15.4 // 133 /// BC015961 // ADM // adrenomedullin // 11p15.4 // 133
2359439	4.71242	0.00428372	0.0189602	chr1	+	main	NM_178352 // LCE1D // late cornified envelope 1D // 1q21.3 // 353134 /// NM_178351 // LCE1C // late cornified envelope 1C // 1q21.3 // 353133 /// ENST00000326233 // LCE1D // late cornified envelope 1D // 1q21.3 // 353134 /// ENST00000335123 // LCE1A // late cornified envelope 1A // 1q21.3 // 353131 /// ENST00000368768 // LCE1C // late cornified envelope 1C // 1q21.3 // 353133
3286776	4.70705	6.52e-06	0.00113822	chr10	-	main	NM_007021 // C10orf10 // chromosome 10 open reading frame 10 // 10q11.21 // 11067 /// ENST00000298295 // C10orf10 // chromosome 10 open reading frame 10 // 10q11.21 // 11067 /// AB022718 // C10orf10 // chromosome 10 open reading frame 10 // 10q11.21 // 11067 /// ENST00000448778 // C10orf10 // chromosome 10 open reading frame 10 // 10q11.21 // 11067 /// ENST00000432283 // C10orf10 // chromosome 10…
2940145	4.62788	5.83e-05	0.00286265	chr6	-	main	NM_016588 // NRN1 // neuritin 1 // 6p25.1 // 51299 /// ENST00000244766 // NRN1 // neuritin 1 // 6p25.1 // 51299 /// AK093824 // NRN1 // neuritin 1 // 6p25.1 // 51299
2633691	4.58928	6.72e-07	0.000373728	chr3	+	main	NM_018004 // TMEM45A // transmembrane protein 45A // 3q12.2 // 55076 /// ENST00000323523 // TMEM45A // transmembrane protein 45A // 3q12.2 // 55076 /// BC040355 // TMEM45A // transmembrane protein 45A // 3q12.2 // 55076
2872848	4.58649	3.39e-06	0.000828989	chr5	-	main	NM_002317 // LOX // lysyl oxidase // 5q23.2 // 4015 /// NM_001178102 // LOX // lysyl oxidase // 5q23.2 // 4015 /// ENST00000231004 // LOX // lysyl oxidase // 5q23.2 // 4015 /// ENST00000395480 // LOX // lysyl oxidase // 5q23.2 // 4015 /// AF039291 // LOX // lysyl oxidase // 5q23.2 // 4015 /// ENST00000508067 // LOX // lysyl oxidase // 5q23.2 // 4015
2673312	4.52331	2.75e-08	0.000100976	chr3	-	main	NM_004567 // PFKFB4 // 6-phosphofructo-2-kinase/fructose-2,6-biphosphatase 4 // 3p22-p21 // 5210 /// ENST00000232375 // PFKFB4 // 6-phosphofructo-2-kinase/fructose-2,6-biphosphatase 4 // 3p22-p21 // 5210 /// AY756063 // PFKFB4 // 6-phosphofructo-2-kinase/fructose-2,6-biphosphatase 4 // 3p22-p21 // 5210 /// BC010269 // PFKFB4 // 6-phosphofructo-2-kinase/fructose-2,6-biphosphatase 4 // 3p22-p21 // …
3275388	4.31656	0.000192352	0.0045041	---	---	normgene->intron	---
3819474	4.24914	1.75e-05	0.00168649	chr19	+	main	NM_139314 // ANGPTL4 // angiopoietin-like 4 // 19p13.3 // 51129 /// NM_001039667 // ANGPTL4 // angiopoietin-like 4 // 19p13.3 // 51129 /// ENST00000301455 // ANGPTL4 // angiopoietin-like 4 // 19p13.3 // 51129 /// ENST00000393962 // ANGPTL4 // angiopoietin-like 4 // 19p13.3 // 51129 /// AB056477 // ANGPTL4 // angiopoietin-like 4 // 19p13.3 // 51129
2844337	4.18496	0.00484493	0.0202664	---	---	normgene->intron	---
3662190	3.65773	0.00133432	0.0104473	chr16	+	main	NM_005947 // MT1B // metallothionein 1B // 16q13 // 4490 /// ENST00000334346 // MT1B // metallothionein 1B // 16q13 // 4490 /// AY168638 // MT1B // metallothionein 1B // 16q13 // 4490
2699564	3.60299	3.73e-05	0.00236168	chr3	-	main	NM_182943 // PLOD2 // procollagen-lysine, 2-oxoglutarate 5-dioxygenase 2 // 3q24 // 5352 /// NM_000935 // PLOD2 // procollagen-lysine, 2-oxoglutarate 5-dioxygenase 2 // 3q24 // 5352 /// ENST00000282903 // PLOD2 // procollagen-lysine, 2-oxoglutarate 5-dioxygenase 2 // 3q24 // 5352 /// ENST00000360060 // PLOD2 // procollagen-lysine, 2-oxoglutarate 5-dioxygenase 2 // 3q24 // 5352 /// BC037169 // PLO…
3392906	3.58447	0.00160081	0.0113847	---	---	normgene->intron	---
3022814	3.57994	9.89e-05	0.00339351	chr7	+	main	NM_013332 // C7orf68 // chromosome 7 open reading frame 68 // 7q32.1 // 29923 /// NM_001098786 // C7orf68 // chromosome 7 open reading frame 68 // 7q32.1 // 29923 /// ENST00000257696 // C7orf68 // chromosome 7 open reading frame 68 // 7q32.1 // 29923 /// ENST00000435296 // C7orf68 // chromosome 7 open reading frame 68 // 7q32.1 // 29923 /// AF144755 // C7orf68 // chromosome 7 open reading frame 6…
3128731	3.52085	4.58e-05	0.00255814	chr8	-	main	NM_007257 // PNMA2 // paraneoplastic antigen MA2 // 8p21.2 // 10687 /// ENST00000494213 // PNMA2 // paraneoplastic antigen MA2 // 8p21.2 // 10687 /// BC036489 // PNMA2 // paraneoplastic antigen MA2 // 8p21.2 // 10687
2489545	3.39309	1.31e-07	0.000192371	chr2	+	main	NM_000189 // HK2 // hexokinase 2 // 2p13 // 3099 /// ENST00000290573 // HK2 // hexokinase 2 // 2p13 // 3099 /// BC064369 // HK2 // hexokinase 2 // 2p13 // 3099
2887490	3.37456	2.28e-05	0.00186059	chr5	-	main	NM_003714 // STC2 // stanniocalcin 2 // 5q35.1 // 8614 /// ENST00000265087 // STC2 // stanniocalcin 2 // 5q35.1 // 8614 /// AF098462 // STC2 // stanniocalcin 2 // 5q35.1 // 8614
3750767	3.26408	0.000390459	0.00609257	chr17	-	main	NM_005165 // ALDOC // aldolase C, fructose-bisphosphate // 17cen-q12 // 230 /// ENST00000395321 // ALDOC // aldolase C, fructose-bisphosphate // 17cen-q12 // 230 /// ENST00000226253 // ALDOC // aldolase C, fructose-bisphosphate // 17cen-q12 // 230 /// BC003613 // ALDOC // aldolase C, fructose-bisphosphate // 17cen-q12 // 230 /// ENST00000435638 // ALDOC // aldolase C, fructose-bisphosphate // 17c…
3560403	3.24875	1.03e-05	0.00142623	chr14	-	main	NM_022073 // EGLN3 // egl nine homolog 3 (C. elegans) // 14q13.1 // 112399 /// ENST00000250457 // EGLN3 // egl nine homolog 3 (C. elegans) // 14q13.1 // 112399 /// AK025273 // EGLN3 // egl nine homolog 3 (C. elegans) // 14q13.1 // 112399
3065546	3.21247	0.000546628	0.00701987	chr7	-	main	NR_027768 // DPY19L2P2 // dpy-19-like 2 pseudogene 2 (C. elegans) // 7q22.1 // 349152 /// NR_003561 // DPY19L2P2 // dpy-19-like 2 pseudogene 2 (C. elegans) // 7q22.1 // 349152 /// NM_173812 // DPY19L2 // dpy-19-like 2 (C. elegans) // 12q14.2 // 283417 /// ENST00000324472 // DPY19L2 // dpy-19-like 2 (C. elegans) // 12q14.2 // 283417 /// AY358792 // DPY19L2 // dpy-19-like 2 (C. elegans) // 12q14.2 …
2919669	3.19244	9.64e-08	0.000178481	chr6	+	main	NM_001198 // PRDM1 // PR domain containing 1, with ZNF domain // 6q21 // 639 /// NM_182907 // PRDM1 // PR domain containing 1, with ZNF domain // 6q21 // 639 /// ENST00000369096 // PRDM1 // PR domain containing 1, with ZNF domain // 6q21 // 639 /// AY198414 // PRDM1 // PR domain containing 1, with ZNF domain // 6q21 // 639 /// ENST00000369091 // PRDM1 // PR domain containing 1, with ZNF domain //…
3435867	3.16243	0.0345365	0.0747624	---	---	normgene->intron	---
2947975	3.13837	1.14e-07	0.000178481	chr6	-	main	NR_001590 // IFITM4P // interferon induced transmembrane protein 4 pseudogene // 6p22.1 // 340198 /// NR_026972 // LOC285830 // hypothetical LOC285830 // 6p22.1 // 285830 /// NR_026973 // LOC285830 // hypothetical LOC285830 // 6p22.1 // 285830
3831300	3.10663	0.00731692	0.0261364	---	---	normgene->intron	---
2926147	3.06511	0.00103736	0.00928122	chr6	+	main	NM_175067 // TAAR6 // trace amine associated receptor 6 // 6q23.2 // 319100 /// ENST00000275198 // TAAR6 // trace amine associated receptor 6 // 6q23.2 // 319100 /// AY183470 // TAAR6 // trace amine associated receptor 6 // 6q23.2 // 319100
2844381	2.99517	0.0452181	0.0911707	---	---	normgene->intron	---
2923661	2.95598	4.63e-05	0.00257815	chr6	+	main	NM_000165 // GJA1 // gap junction protein, alpha 1, 43kDa // 6q21-q23.2 // 2697 /// ENST00000282561 // GJA1 // gap junction protein, alpha 1, 43kDa // 6q21-q23.2 // 2697 /// BC026329 // GJA1 // gap junction protein, alpha 1, 43kDa // 6q21-q23.2 // 2697
3977886	2.93194	0.000505426	0.00682511	chrX	+	main	NR_027250 // SSX8 // synovial sarcoma, X breakpoint 8 // Xp11.23 // 280659 /// NM_005635 // SSX1 // synovial sarcoma, X breakpoint 1 // Xp11.23 // 6756 /// NM_021015 // SSX5 // synovial sarcoma, X breakpoint 5 // Xp11.23 // 6758 /// NM_175723 // SSX5 // synovial sarcoma, X breakpoint 5 // Xp11.23 // 6758 /// ENST00000376919 // SSX1 // synovial sarcoma, X breakpoint 1 // Xp11.23 // 6756 /// ENST00…
3662130	2.87853	0.00849462	0.0286245	chr16	+	main	NR_001447 // MT1L // metallothionein 1L (gene/pseudogene) // 16q13 // 4500 /// NR_001447 // MT1L // metallothionein 1L (gene/pseudogene) // 16q13 // 4500 /// BC070351 // MT1L // metallothionein 1L (gene/pseudogene) // 16q13 // 4500
3907311	2.85636	0.00704652	0.0255142	chr20	-	main	NM_006652 // SPINT3 // serine peptidase inhibitor, Kunitz type, 3 // --- // 10816 /// AY372172 // SPINT3 // serine peptidase inhibitor, Kunitz type, 3 // --- // 10816
2356115	2.79717	7.48e-08	0.000164631	chr1	+	main	NM_006472 // TXNIP // thioredoxin interacting protein // 1q21.1 // 10628 /// ENST00000369317 // TXNIP // thioredoxin interacting protein // 1q21.1 // 10628 /// S73591 // TXNIP // thioredoxin interacting protein // 1q21.1 // 10628 /// ENST00000435917 // TXNIP // thioredoxin interacting protein // 1q21.1 // 10628
3628498	2.76987	7.79e-06	0.00121588	chr15	-	main	NM_001218 // CA12 // carbonic anhydrase XII // 15q22 // 771 /// NM_206925 // CA12 // carbonic anhydrase XII // 15q22 // 771 /// ENST00000178638 // CA12 // carbonic anhydrase XII // 15q22 // 771 /// ENST00000344366 // CA12 // carbonic anhydrase XII // 15q22 // 771 /// AF037335 // CA12 // carbonic anhydrase XII // 15q22 // 771 /// ENST00000422263 // CA12 // carbonic anhydrase XII // 15q22 // 771
2730396	2.76734	0.000149763	0.00406327	chr4	+	main	NM_012390 // SMR3A // submaxillary gland androgen regulated protein 3A // 4q13.3 // 26952 /// NM_006685 // SMR3B // submaxillary gland androgen regulated protein 3B // 4q13.3 // 10879 /// ENST00000226460 // SMR3A // submaxillary gland androgen regulated protein 3A // 4q13.3 // 26952 /// ENST00000504825 // SMR3B // submaxillary gland androgen regulated protein 3B // 4q13.3 // 10879 /// ENST0000030…
3990825	2.74913	0.00521153	0.0210517	chrX	+	main	NR_027141 // FAM45B // family with sequence similarity 45, member A pseudogene // Xq26.1 // 55855 /// NM_207009 // FAM45A // family with sequence similarity 45, member A // 10q25 // 404636 /// AF220185 // FAM45B // family with sequence similarity 45, member A pseudogene // Xq26.1 // 55855 /// BC022271 // FAM45A // family with sequence similarity 45, member A // 10q25 // 404636
3332131	2.72215	0.00267513	0.0146802	chr11	+	main	NM_004177 // STX3 // syntaxin 3 // 11q12.1 // 6809 /// NM_001178040 // STX3 // syntaxin 3 // 11q12.1 // 6809 /// ENST00000337979 // STX3 // syntaxin 3 // 11q12.1 // 6809 /// BX538158 // STX3 // syntaxin 3 // 11q12.1 // 6809 /// ENST00000300150 // STX3 // syntaxin 3 // 11q12.1 // 6809 /// ENST00000437946 // STX3 // syntaxin 3 // 11q12.1 // 6809
3403015	2.69946	1.08e-07	0.000178481	chr12	+	main	NM_001975 // ENO2 // enolase 2 (gamma, neuronal) // 12p13 // 2026 /// ENST00000229277 // ENO2 // enolase 2 (gamma, neuronal) // 12p13 // 2026 /// AK124656 // ENO2 // enolase 2 (gamma, neuronal) // 12p13 // 2026
3809780	2.67338	0.001366	0.010521	---	---	normgene->intron	---
2502424	2.66002	2.2e-05	0.00182108	chr2	+	main	NM_016133 // INSIG2 // insulin induced gene 2 // 2q14.2 // 51141 /// ENST00000245787 // INSIG2 // insulin induced gene 2 // 2q14.2 // 51141 /// BC022475 // INSIG2 // insulin induced gene 2 // 2q14.2 // 51141 /// AF527632 // INSIG2 // insulin induced gene 2 // 2q14.2 // 51141 /// AK291433 // INSIG2 // insulin induced gene 2 // 2q14.2 // 51141 /// AF125392 // INSIG2 // insulin induced gene 2 // 2q1…
4047607	2.65208	0.00641503	0.024022	chr5	+	main	NM_024850 // BTNL8 // butyrophilin-like 8 // 5q35.3 // 79908 /// NM_001159708 // BTNL8 // butyrophilin-like 8 // 5q35.3 // 79908 /// NM_001040462 // BTNL8 // butyrophilin-like 8 // 5q35.3 // 79908 /// NM_001159707 // BTNL8 // butyrophilin-like 8 // 5q35.3 // 79908 /// NM_001159709 // BTNL8 // butyrophilin-like 8 // 5q35.3 // 79908 /// NM_001159710 // BTNL8 // butyrophilin-like 8 // 5q35.3 // 7990…
2674290	2.64995	0.0114218	0.0346457	---	---	normgene->intron	---
3853008	2.64675	0.00113002	0.00968332	chr19	-	main	NM_030901 // OR7A17 // olfactory receptor, family 7, subfamily A, member 17 // 19p13.12 // 26333 /// ENST00000327462 // OR7A17 // olfactory receptor, family 7, subfamily A, member 17 // 19p13.12 // 26333 /// BC101587 // OR7A17 // olfactory receptor, family 7, subfamily A, member 17 // 19p13.12 // 26333
3224331	2.63464	0.00028744	0.00537997	chr9	-	main	NM_012363 // OR1N1 // olfactory receptor, family 1, subfamily N, member 1 // 9q33.2 // 138883 /// ENST00000304880 // OR1N1 // olfactory receptor, family 1, subfamily N, member 1 // 9q33.2 // 138883 /// ENST00000359439 // OR1N1 // olfactory receptor, family 1, subfamily N, member 1 // 9q33.2 // 138883
3928483	2.63397	0.000456329	0.00653131	chr21	-	main	NM_181624 // KRTAP23-1 // keratin associated protein 23-1 // 21q22.1 // 337963 /// ENST00000334160 // KRTAP23-1 // keratin associated protein 23-1 // 21q22.1 // 337963 /// BC128435 // KRTAP23-1 // keratin associated protein 23-1 // 21q22.1 // 337963 /// ENST00000448917 // KRTAP13-2 // keratin associated protein 13-2 // 21q22.1 // 337959
3822541	2.63324	0.00237148	0.0138165	chr19	+	main	NM_080864 // RLN3 // relaxin 3 // 19p13.2 // 117579 /// NM_004843 // IL27RA // interleukin 27 receptor, alpha // 19p13.11 // 9466 /// ENST00000306622 // RLN3 // relaxin 3 // 19p13.2 // 117579 /// ENST00000431365 // RLN3 // relaxin 3 // 19p13.2 // 117579 /// ENST00000263379 // IL27RA // interleukin 27 receptor, alpha // 19p13.11 // 9466 /// AY358181 // RLN3 // relaxin 3 // 19p13.2 // 117579
2436450	2.61701	0.00223749	0.0134677	---	---	normgene->intron	---
2404418	2.61064	0.00251474	0.0142147	chr1	-	main	NM_004102 // FABP3 // fatty acid binding protein 3, muscle and heart (mammary-derived growth inhibitor) // 1p33-p32 // 2170 /// ENST00000373713 // FABP3 // fatty acid binding protein 3, muscle and heart (mammary-derived growth inhibitor) // 1p33-p32 // 2170 /// BT006727 // FABP3 // fatty acid binding protein 3, muscle and heart (mammary-derived growth inhibitor) // 1p33-p32 // 2170
3251393	2.59571	0.000120333	0.00373133	chr10	+	main	NM_019058 // DDIT4 // DNA-damage-inducible transcript 4 // 10pter-q26.12 // 54541 /// ENST00000307365 // DDIT4 // DNA-damage-inducible transcript 4 // 10pter-q26.12 // 54541 /// BC007714 // DDIT4 // DNA-damage-inducible transcript 4 // 10pter-q26.12 // 54541
3164825	2.56717	0.0142951	0.0401645	chr9	+	main	NM_024013 // IFNA1 // interferon, alpha 1 // 9p22 // 3439 /// NM_006900 // IFNA13 // interferon, alpha 13 // 9p22 // 3447 /// BC112300 // IFNA1 // interferon, alpha 1 // 9p22 // 3439 /// BC093988 // IFNA13 // interferon, alpha 13 // 9p22 // 3447
3932261	2.55961	0.000636305	0.00754618	chr21	-	main	NR_033800 // NCRNA00257 // non-protein coding RNA 257 // 21q22.2 // 257357 /// AF426265 // NCRNA00257 // non-protein coding RNA 257 // 21q22.2 // 257357
2409104	2.54519	2.35e-08	0.000100976	chr1	-	main	NM_006516 // SLC2A1 // solute carrier family 2 (facilitated glucose transporter), member 1 // 1p34.2 // 6513 /// ENST00000426263 // SLC2A1 // solute carrier family 2 (facilitated glucose transporter), member 1 // 1p34.2 // 6513 /// AK292791 // SLC2A1 // solute carrier family 2 (facilitated glucose transporter), member 1 // 1p34.2 // 6513 /// ENST00000372501 // SLC2A1 // solute carrier family 2 (f…
2814154	2.52883	0.00794919	0.0274608	chr5	+	main	NM_022968 // SERF1A // small EDRK-rich factor 1A (telomeric) // 5q13 // 8293 /// NM_001178087 // SERF1B // small EDRK-rich factor 1B (centromeric) // 5q13.2 // 728492 /// NM_021967 // SERF1A // small EDRK-rich factor 1A (telomeric) // 5q13 // 8293 /// NM_022978 // SERF1B // small EDRK-rich factor 1B (centromeric) // 5q13.2 // 728492 /// BC021174 // SERF1A // small EDRK-rich factor 1A (telomeric) …
3855097	2.52594	6.89e-05	0.00301018	---	---	normgene->exon	---
3016148	2.5227	0.000127893	0.00384187	chr7	+	main	NM_000602 // SERPINE1 // serpin peptidase inhibitor, clade E (nexin, plasminogen activator inhibitor type 1), member 1 // 7q21.3-q22 // 5054 /// NM_001165413 // SERPINE1 // serpin peptidase inhibitor, clade E (nexin, plasminogen activator inhibitor type 1), member 1 // 7q21.3-q22 // 5054 /// ENST00000223095 // SERPINE1 // serpin peptidase inhibitor, clade E (nexin, plasminogen activator inhibitor…
3201178	2.51183	0.0231002	0.0562266	chr9	-	main	NM_002175 // IFNA21 // interferon, alpha 21 // 9p22 // 3452 /// NM_021268 // IFNA17 // interferon, alpha 17 // 9p22 // 3451 /// NM_021068 // IFNA4 // interferon, alpha 4 // 9p22 // 3441 /// ENST00000380225 // IFNA21 // interferon, alpha 21 // 9p22 // 3452 /// ENST00000357374 // IFNA10 // interferon, alpha 10 // 9p22 // 3446 /// ENST00000413767 // IFNA17 // interferon, alpha 17 // 9p22 // 3451 ///…
2608469	2.50629	2.66e-09	2.93e-05	chr3	+	main	NM_001168272 // ITPR1 // inositol 1,4,5-triphosphate receptor, type 1 // 3p26.1 // 3708 /// NM_001099952 // ITPR1 // inositol 1,4,5-triphosphate receptor, type 1 // 3p26.1 // 3708 /// NM_002222 // ITPR1 // inositol 1,4,5-triphosphate receptor, type 1 // 3p26.1 // 3708 /// ENST00000443694 // ITPR1 // inositol 1,4,5-triphosphate receptor, type 1 // 3p26.1 // 3708 /// ENST00000357086 // ITPR1 // ino…
3201300	2.47381	0.00464151	0.0197884	chr9	-	main	NM_021002 // IFNA6 // interferon, alpha 6 // 9p22 // 3443 /// ENST00000380210 // IFNA6 // interferon, alpha 6 // 9p22 // 3443 /// BC098357 // IFNA6 // interferon, alpha 6 // 9p22 // 3443
3114111	2.47338	4.46e-07	0.000316649	chr8	+	main	NM_032899 // FAM83A // family with sequence similarity 83, member A // 8q24.13 // 84985 /// NM_207006 // FAM83A // family with sequence similarity 83, member A // 8q24.13 // 84985 /// ENST00000318462 // FAM83A // family with sequence similarity 83, member A // 8q24.13 // 84985 /// ENST00000276699 // FAM83A // family with sequence similarity 83, member A // 8q24.13 // 84985 /// AK095301 // FAM83A …
3725950	2.46879	0.0202995	0.0513046	---	---	normgene->intron	---
2700244	2.44503	0.00563422	0.0220549	chr3	-	main	NM_000096 // CP // ceruloplasmin (ferroxidase) // 3q23-q25 // 1356 /// ENST00000264613 // CP // ceruloplasmin (ferroxidase) // 3q23-q25 // 1356 /// BC146663 // CP // ceruloplasmin (ferroxidase) // 3q23-q25 // 1356 /// ENST00000481169 // CP // ceruloplasmin (ferroxidase) // 3q23-q25 // 1356
3275438	2.44238	0.00342923	0.0166956	---	---	normgene->intron	---
3403754	2.44115	9.19e-05	0.00330929	chr12	+	main	NM_001007033 // CLEC6A // C-type lectin domain family 6, member A // 12p13 // 93978 /// NM_002948 // RPL15 // ribosomal protein L15 // 3p24.2 // 6138 /// ENST00000382073 // CLEC6A // C-type lectin domain family 6, member A // 12p13 // 93978 /// ENST00000354811 // RPL15 // ribosomal protein L15 // 3p24.2 // 6138 /// ENST00000415719 // RPL15 // ribosomal protein L15 // 3p24.2 // 6138 /// ENST000003…
3275300	2.4358	0.0279472	0.0642583	---	---	normgene->intron	---
3725944	2.43113	0.049086	0.0968911	---	---	normgene->intron	---
4007333	2.42707	0.0397174	0.0828355	chrX	-	main	NM_021015 // SSX5 // synovial sarcoma, X breakpoint 5 // Xp11.23 // 6758 /// NM_175723 // SSX5 // synovial sarcoma, X breakpoint 5 // Xp11.23 // 6758 /// NM_005636 // SSX4 // synovial sarcoma, X breakpoint 4 // Xp11.23 // 6759 /// NM_001034832 // SSX4B // synovial sarcoma, X breakpoint 4B // Xp11.23 // 548313 /// NM_173358 // SSX7 // synovial sarcoma, X breakpoint 7 // Xp11.23 // 280658 /// ENST0…
2895244	2.42527	0.000424131	0.00631633	chr6	+	main	NM_001955 // EDN1 // endothelin 1 // 6p24.1 // 1906 /// NM_001168319 // EDN1 // endothelin 1 // 6p24.1 // 1906 /// ENST00000379375 // EDN1 // endothelin 1 // 6p24.1 // 1906 /// AK226096 // EDN1 // endothelin 1 // 6p24.1 // 1906
3851072	2.4245	0.000928814	0.00881592	chr19	-	main	NM_001111035 // ACP5 // acid phosphatase 5, tartrate resistant // 19p13.3-p13.2 // 54 /// NM_001111034 // ACP5 // acid phosphatase 5, tartrate resistant // 19p13.3-p13.2 // 54 /// NM_001111036 // ACP5 // acid phosphatase 5, tartrate resistant // 19p13.3-p13.2 // 54 /// NM_001611 // ACP5 // acid phosphatase 5, tartrate resistant // 19p13.3-p13.2 // 54 /// ENST00000438664 // ACP5 // acid phosphatas…
3233605	2.41991	1.31e-06	0.000487077	chr10	+	main	NM_004566 // PFKFB3 // 6-phosphofructo-2-kinase/fructose-2,6-biphosphatase 3 // 10p15.1 // 5209 /// NM_001145443 // PFKFB3 // 6-phosphofructo-2-kinase/fructose-2,6-biphosphatase 3 // 10p15.1 // 5209 /// ENST00000379775 // PFKFB3 // 6-phosphofructo-2-kinase/fructose-2,6-biphosphatase 3 // 10p15.1 // 5209 /// ENST00000379789 // PFKFB3 // 6-phosphofructo-2-kinase/fructose-2,6-biphosphatase 3 // 10p1…
2480383	2.41601	4.24e-07	0.000311427	chr2	+	main	NM_001430 // EPAS1 // endothelial PAS domain protein 1 // 2p21-p16 // 2034 /// ENST00000263734 // EPAS1 // endothelial PAS domain protein 1 // 2p21-p16 // 2034 /// BC051338 // EPAS1 // endothelial PAS domain protein 1 // 2p21-p16 // 2034 /// ENST00000443288 // EPAS1 // endothelial PAS domain protein 1 // 2p21-p16 // 2034 /// ENST00000449347 // EPAS1 // endothelial PAS domain protein 1 // 2p21-p16…
3742428	2.40759	0.0235488	0.0569597	---	---	normgene->exon	---
2658785	2.40396	7.05e-07	0.000373728	chr3	+	main	NM_153690 // FAM43A // family with sequence similarity 43, member A // 3q29 // 131583 /// ENST00000329759 // FAM43A // family with sequence similarity 43, member A // 3q29 // 131583 /// BC064989 // FAM43A // family with sequence similarity 43, member A // 3q29 // 131583
3318500	2.39165	0.000192103	0.0045041	chr11	+	main	NM_001005175 // OR52N4 // olfactory receptor, family 52, subfamily N, member 4 // 11p15.4 // 390072 /// ENST00000317254 // OR52N4 // olfactory receptor, family 52, subfamily N, member 4 // 11p15.4 // 390072 /// BC137035 // OR52N4 // olfactory receptor, family 52, subfamily N, member 4 // 11p15.4 // 390072
2754673	2.39025	1.23e-06	0.000481925	chr4	+	main	NM_181726 // ANKRD37 // ankyrin repeat domain 37 // 4q35.1 // 353322 /// NM_018359 // UFSP2 // UFM1-specific peptidase 2 // 4q35.1 // 55325 /// NR_028085 // UFSP2 // UFM1-specific peptidase 2 // 4q35.1 // 55325 /// ENST00000335174 // ANKRD37 // ankyrin repeat domain 37 // 4q35.1 // 353322 /// AK303243 // ANKRD37 // ankyrin repeat domain 37 // 4q35.1 // 353322 /// ENST00000514247 // UFSP2 // UFM1-…
2321040	2.38559	0.00443612	0.0193392	chr1	+	main	NM_023013 // PRAMEF1 // PRAME family member 1 // 1p36.21 // 65121 /// NM_001024661 // PRAMEF13 // PRAME family member 13 // 1p36.21 // 400736 /// NM_001099854 // PRAMEF14 // PRAME family member 14 // 1p36.21 // 729528 /// NM_023014 // PRAMEF2 // PRAME family member 2 // 1p36.21 // 65122 /// ENST00000332296 // PRAMEF1 // PRAME family member 1 // 1p36.21 // 65121 /// ENST00000376132 // PRAMEF13 // …
2972411	2.38212	0.00183429	0.0122078	chr6	-	main	NM_006073 // TRDN // triadin // 6q22.31 // 10345 /// ENST00000334268 // TRDN // triadin // 6q22.31 // 10345 /// ENST00000398178 // TRDN // triadin // 6q22.31 // 10345 /// U18985 // TRDN // triadin // 6q22.31 // 10345 /// BC139910 // TRDN // triadin // 6q22.31 // 10345 /// BC070290 // TRDN // triadin // 6q22.31 // 10345 /// ENST00000398161 // TRDN // triadin // 6q22.31 // 10345 /// AJ489257 // TRD…
3676717	2.37708	0.00142321	0.0107478	---	---	normgene->intron	---
2674307	2.37474	0.0100679	0.0319776	---	---	normgene->intron	---
2874741	2.36855	0.00355287	0.0170412	---	---	normgene->intron	---
2437118	2.35353	0.000249549	0.0049619	chr1	-	main	NM_002456 // MUC1 // mucin 1, cell surface associated // 1q21 // 4582 /// NM_001018016 // MUC1 // mucin 1, cell surface associated // 1q21 // 4582 /// NM_001018017 // MUC1 // mucin 1, cell surface associated // 1q21 // 4582 /// NM_001044390 // MUC1 // mucin 1, cell surface associated // 1q21 // 4582 /// NM_001044393 // MUC1 // mucin 1, cell surface associated // 1q21 // 4582 /// NM_001044392 // M…
3512157	2.33702	0.0171515	0.0454846	chr13	-	main	ENST00000400419 // MGC5590 // hypothetical protein MGC5590 // 13q14.11 // 79024 /// ENST00000267129 // MGC5590 // hypothetical protein MGC5590 // 13q14.11 // 79024
3314040	2.33088	5.56e-05	0.00280571	chr10	-	main	NM_004052 // BNIP3 // BCL2/adenovirus E1B 19kDa interacting protein 3 // 10q26.3 // 664 /// ENST00000368636 // BNIP3 // BCL2/adenovirus E1B 19kDa interacting protein 3 // 10q26.3 // 664 /// AF002697 // BNIP3 // BCL2/adenovirus E1B 19kDa interacting protein 3 // 10q26.3 // 664 /// ENST00000355069 // BNIP3 // BCL2/adenovirus E1B 19kDa interacting protein 3 // 10q26.3 // 664
2638886	2.32257	2.43e-05	0.00194875	chr3	+	main	NM_014367 // FAM162A // family with sequence similarity 162, member A // 3q21.1 // 26355 /// ENST00000477892 // FAM162A // family with sequence similarity 162, member A // 3q21.1 // 26355 /// AK125835 // FAM162A // family with sequence similarity 162, member A // 3q21.1 // 26355 /// ENST00000440333 // FAM162A // family with sequence similarity 162, member A // 3q21.1 // 26355
2674484	2.30492	0.0126764	0.0370792	---	---	normgene->intron	---
3958385	2.30462	6.89e-05	0.00301018	---	---	normgene->intron	---
3403414	2.3017	0.00564172	0.022073	chr12	+	main	NM_199286 // DPPA3 // developmental pluripotency associated 3 // 12p13.31 // 359787 /// AY317075 // DPPA3 // developmental pluripotency associated 3 // 12p13.31 // 359787 /// BC062480 // STELLAR // developmental pluripotency associated 3 pseudogene // 14q13.3 // 400206
3987166	2.3008	0.00503365	0.0207044	chrX	+	main	NR_002718 // TDGF3 // teratocarcinoma-derived growth factor 3, pseudogene // Xq22.3 // 6998 /// NM_003212 // TDGF1 // teratocarcinoma-derived growth factor 1 // 3p21.31 // 6997 /// NM_001174136 // TDGF1 // teratocarcinoma-derived growth factor 1 // 3p21.31 // 6997 /// ENST00000296145 // TDGF1 // teratocarcinoma-derived growth factor 1 // 3p21.31 // 6997 /// M96956 // TDGF3 // teratocarcinoma-deri…
3643552	2.28802	0.00739779	0.0263441	chr16	+	main	NM_001053 // SSTR5 // somatostatin receptor 5 // 16p13.3 // 6755 /// NM_001172560 // SSTR5 // somatostatin receptor 5 // 16p13.3 // 6755 /// ENST00000397547 // SSTR5 // somatostatin receptor 5 // 16p13.3 // 6755 /// ENST00000293897 // SSTR5 // somatostatin receptor 5 // 16p13.3 // 6755
2596514	2.2799	3.37e-07	0.000285229	chr2	-	main	NM_003709 // KLF7 // Kruppel-like factor 7 (ubiquitous) // 2q32 // 8609 /// ENST00000309446 // KLF7 // Kruppel-like factor 7 (ubiquitous) // 2q32 // 8609 /// BC012919 // KLF7 // Kruppel-like factor 7 (ubiquitous) // 2q32 // 8609 /// BX537890 // KLF7 // Kruppel-like factor 7 (ubiquitous) // 2q32 // 8609 /// AB015132 // KLF7 // Kruppel-like factor 7 (ubiquitous) // 2q32 // 8609 /// AK297312 // KLF7…
3193482	2.27781	4.57e-08	0.000125144	chr9	+	main	NM_000093 // COL5A1 // collagen, type V, alpha 1 // 9q34.2-q34.3 // 1289 /// ENST00000371817 // COL5A1 // collagen, type V, alpha 1 // 9q34.2-q34.3 // 1289 /// AB371583 // COL5A1 // collagen, type V, alpha 1 // 9q34.2-q34.3 // 1289 /// ENST00000355306 // COL5A1 // collagen, type V, alpha 1 // 9q34.2-q34.3 // 1289
2844397	2.26209	0.0416429	0.085698	---	---	normgene->intron	---
3392956	2.26169	0.0104996	0.0328042	---	---	normgene->intron	---
2523604	2.25976	0.000274607	0.00522918	---	---	normgene->intron	---
2948863	2.25743	0.00782847	0.027256	chr6	-	main	NM_203289 // POU5F1 // POU class 5 homeobox 1 // 6p21.31 // 5460 /// NM_002701 // POU5F1 // POU class 5 homeobox 1 // 6p21.31 // 5460 /// NM_001173531 // POU5F1 // POU class 5 homeobox 1 // 6p21.31 // 5460 /// NR_036440 // POU5F1P3 // POU class 5 homeobox 1 pseudogene 3 // 12p13.31 // 642559 /// NR_034180 // POU5F1P4 // POU class 5 homeobox 1 pseudogene 4 // 1q22 // 645682 /// ENST00000259915 // …
2667243	2.25204	0.00399649	0.0182201	chr3	-	main	---
3831243	2.24513	0.0419629	0.0861529	---	---	normgene->intron	---
3216813	2.24494	0.00385007	0.0177959	chr9	-	main	NR_026847 // LOC286359 // hypothetical LOC286359 // 9q22.33 // 286359 /// AK097847 // LOC286359 // hypothetical LOC286359 // 9q22.33 // 286359
3986647	2.24385	0.000294463	0.00541744	chrX	+	main	NM_001170553 // VSIG1 // V-set and immunoglobulin domain containing 1 // Xq22.3 // 340547 /// NM_182607 // VSIG1 // V-set and immunoglobulin domain containing 1 // Xq22.3 // 340547 /// ENST00000444426 // VSIG1 // V-set and immunoglobulin domain containing 1 // Xq22.3 // 340547 /// ENST00000415430 // VSIG1 // V-set and immunoglobulin domain containing 1 // Xq22.3 // 340547 /// ENST00000217957 // V…
3574460	2.24143	0.0317496	0.070412	chr14	-	main	NM_207044 // ENSA // endosulfine alpha // 1q21.3 // 2029 /// NM_207047 // ENSA // endosulfine alpha // 1q21.3 // 2029 /// NM_207043 // ENSA // endosulfine alpha // 1q21.3 // 2029 /// ENST00000271690 // ENSA // endosulfine alpha // 1q21.3 // 2029 /// ENST00000513281 // ENSA // endosulfine alpha // 1q21.3 // 2029 /// AF157510 // ENSA // endosulfine alpha // 1q21.3 // 2029 /// ENST00000356527 // ENS…
3892812	2.24139	5.99e-07	0.000356176	chr20	+	main	NM_016354 // SLCO4A1 // solute carrier organic anion transporter family, member 4A1 // 20q13.33 // 28231 /// ENST00000217159 // SLCO4A1 // solute carrier organic anion transporter family, member 4A1 // 20q13.33 // 28231 /// ENST00000370507 // SLCO4A1 // solute carrier organic anion transporter family, member 4A1 // 20q13.33 // 28231 /// AF104334 // SLCO4A1 // solute carrier organic anion transpor…
4000485	2.23978	0.00580446	0.0224696	chrX	-	main	NM_080873 // ASB11 // ankyrin repeat and SOCS box-containing 11 // Xp22.31 // 140456 /// NM_001012428 // ASB11 // ankyrin repeat and SOCS box-containing 11 // Xp22.31 // 140456 /// ENST00000480796 // ASB11 // ankyrin repeat and SOCS box-containing 11 // Xp22.31 // 140456 /// ENST00000344384 // ASB11 // ankyrin repeat and SOCS box-containing 11 // Xp22.31 // 140456 /// BX537853 // ASB11 // ankyrin…
3128046	2.23898	1.25e-06	0.000482957	chr8	-	main	NM_003155 // STC1 // stanniocalcin 1 // 8p21-p11.2 // 6781 /// ENST00000290271 // STC1 // stanniocalcin 1 // 8p21-p11.2 // 6781 /// U25997 // STC1 // stanniocalcin 1 // 8p21-p11.2 // 6781
2908179	2.22978	0.000499312	0.00677581	chr6	+	main	NM_001025366 // VEGFA // vascular endothelial growth factor A // 6p12 // 7422 /// NM_001171623 // VEGFA // vascular endothelial growth factor A // 6p12 // 7422 /// NM_003376 // VEGFA // vascular endothelial growth factor A // 6p12 // 7422 /// NM_001171624 // VEGFA // vascular endothelial growth factor A // 6p12 // 7422 /// NM_001025367 // VEGFA // vascular endothelial growth factor A // 6p12 // 7…
3129304	2.22551	2.66e-07	0.000254925	chr8	-	main	NM_018660 // ZNF395 // zinc finger protein 395 // 8p21.1 // 55893 /// ENST00000344423 // ZNF395 // zinc finger protein 395 // 8p21.1 // 55893 /// AF263928 // ZNF395 // zinc finger protein 395 // 8p21.1 // 55893 /// AK098243 // ZNF395 // zinc finger protein 395 // 8p21.1 // 55893 /// AK098243 // FBXO16 // F-box protein 16 // 8p21.1 // 157574
3091000	2.22417	1.17e-05	0.00146833	chr8	+	main	NM_004331 // BNIP3L // BCL2/adenovirus E1B 19kDa interacting protein 3-like // 8p21 // 665 /// ENST00000380629 // BNIP3L // BCL2/adenovirus E1B 19kDa interacting protein 3-like // 8p21 // 665 /// AF067396 // BNIP3L // BCL2/adenovirus E1B 19kDa interacting protein 3-like // 8p21 // 665 /// ENST00000221209 // BNIP3L // BCL2/adenovirus E1B 19kDa interacting protein 3-like // 8p21 // 665
3708508	2.22281	0.000149821	0.00406327	chr17	+	main	NM_001002914 // KCTD11 // potassium channel tetramerisation domain containing 11 // 17p13.1 // 147040 /// ENST00000333751 // KCTD11 // potassium channel tetramerisation domain containing 11 // 17p13.1 // 147040 /// AY646650 // KCTD11 // potassium channel tetramerisation domain containing 11 // 17p13.1 // 147040
2899874	2.22235	0.00286979	0.015243	chr6	+	main	NM_032030 // FKSG83 // FKSG83 // 6p22.1 // 83954 /// BC107050 // FKSG83 // FKSG83 // 6p22.1 // 83954
2925590	2.21375	0.000220598	0.0048075	chr6	+	main	NM_052913 // TMEM200A // transmembrane protein 200A // 6q23.1 // 114801 /// ENST00000296978 // TMEM200A // transmembrane protein 200A // 6q23.1 // 114801 /// ENST00000392429 // TMEM200A // transmembrane protein 200A // 6q23.1 // 114801 /// AB067500 // TMEM200A // transmembrane protein 200A // 6q23.1 // 114801
3959688	2.2079	0.00255837	0.0143462	---	---	normgene->intron	---
3442854	2.20478	4.83e-07	0.000332413	chr12	-	main	NM_006931 // SLC2A3 // solute carrier family 2 (facilitated glucose transporter), member 3 // 12p13.3 // 6515 /// NM_153449 // SLC2A14 // solute carrier family 2 (facilitated glucose transporter), member 14 // 12p13.31 // 144195 /// ENST00000075120 // SLC2A3 // solute carrier family 2 (facilitated glucose transporter), member 3 // 12p13.3 // 6515 /// ENST00000340749 // SLC2A14 // solute carrier f…
3184204	2.20319	0.0368962	0.0784659	chr9	+	main	NM_006687 // ACTL7A // actin-like 7A // 9q31 // 10881 /// ENST00000333999 // ACTL7A // actin-like 7A // 9q31 // 10881 /// BC014610 // ACTL7A // actin-like 7A // 9q31 // 10881
3944404	2.19855	0.00159461	0.0113645	chr22	+	main	NM_145343 // APOL1 // apolipoprotein L, 1 // 22q13.1 // 8542 /// NM_001136540 // APOL1 // apolipoprotein L, 1 // 22q13.1 // 8542 /// NM_003661 // APOL1 // apolipoprotein L, 1 // 22q13.1 // 8542 /// NM_001136541 // APOL1 // apolipoprotein L, 1 // 22q13.1 // 8542 /// ENST00000319136 // APOL1 // apolipoprotein L, 1 // 22q13.1 // 8542 /// ENST00000422706 // APOL1 // apolipoprotein L, 1 // 22q13.1 // …
3374324	2.19537	0.000498382	0.00677153	chr11	-	main	NM_001005218 // OR5B21 // olfactory receptor, family 5, subfamily B, member 21 // 11q12.1 // 219968 /// NM_001001954 // OR5A2 // olfactory receptor, family 5, subfamily A, member 2 // 11q12.1 // 219981 /// ENST00000360374 // OR5B21 // olfactory receptor, family 5, subfamily B, member 21 // 11q12.1 // 219968 /// ENST00000302040 // OR5A2 // olfactory receptor, family 5, subfamily A, member 2 // 11q…
3556310	2.19525	3.01e-05	0.0021264	---	---	normgene->intron	---
2985281	2.19315	0.00207345	0.0130062	chr6	-	main	NR_027906 // C6orf124 // chromosome 6 open reading frame 124 // 6q27 // 653483 /// AB016898 // C6orf124 // chromosome 6 open reading frame 124 // 6q27 // 653483
3311546	2.19133	0.000225171	0.00481831	chr10	-	main	AK097855 // FLJ40536 // FLJ40536 protein // 10q26.13 // 399819
3917555	2.18334	0.0287662	0.0656409	chr21	+	main	NM_181600 // KRTAP13-4 // keratin associated protein 13-4 // 21q22.1 // 284827 /// ENST00000334068 // KRTAP13-4 // keratin associated protein 13-4 // 21q22.1 // 284827 /// BC131691 // KRTAP13-4 // keratin associated protein 13-4 // 21q22.1 // 284827
3725826	2.18234	0.00556036	0.0218708	---	---	normgene->intron	---
3049292	2.17834	0.00199803	0.0127628	chr7	-	main	NM_001013398 // IGFBP3 // insulin-like growth factor binding protein 3 // 7p13-p12 // 3486 /// NM_000598 // IGFBP3 // insulin-like growth factor binding protein 3 // 7p13-p12 // 3486 /// ENST00000275521 // IGFBP3 // insulin-like growth factor binding protein 3 // 7p13-p12 // 3486 /// ENST00000433047 // IGFBP3 // insulin-like growth factor binding protein 3 // 7p13-p12 // 3486 /// ENST00000381083 …
2475678	2.17162	3.77e-07	0.000296708	chr2	+	main	NM_030915 // LBH // limb bud and heart development homolog (mouse) // 2p23.1 // 81606 /// ENST00000395323 // LBH // limb bud and heart development homolog (mouse) // 2p23.1 // 81606 /// BC109376 // LBH // limb bud and heart development homolog (mouse) // 2p23.1 // 81606 /// ENST00000412933 // LBH // limb bud and heart development homolog (mouse) // 2p23.1 // 81606 /// ENST00000398848 // LBH // li…
3602299	2.16634	7.83e-05	0.00322346	chr15	+	main	NM_024608 // NEIL1 // nei endonuclease VIII-like 1 (E. coli) // 15q24.2 // 79661 /// ENST00000355059 // NEIL1 // nei endonuclease VIII-like 1 (E. coli) // 15q24.2 // 79661 /// BX647111 // MAN2C1 // mannosidase, alpha, class 2C, member 1 // 15q11-q13 // 4123 /// AK128372 // NEIL1 // nei endonuclease VIII-like 1 (E. coli) // 15q24.2 // 79661 /// ENST00000336572 // NEIL1 // nei endonuclease VIII-lik…
2383914	2.16345	2.2e-05	0.00182108	---	---	normgene->intron	---
3961068	2.16195	3.71e-06	0.000859599	chr22	-	main	NM_002608 // PDGFB // platelet-derived growth factor beta polypeptide (simian sarcoma viral (v-sis) oncogene homolog) // 22q12.3-q13.1|22q13.1 // 5155 /// NM_033016 // PDGFB // platelet-derived growth factor beta polypeptide (simian sarcoma viral (v-sis) oncogene homolog) // 22q12.3-q13.1|22q13.1 // 5155 /// ENST00000331163 // PDGFB // platelet-derived growth factor beta polypeptide (simian sarco…
3907400	2.15629	0.000156574	0.00415223	chr20	-	main	NM_172006 // WFDC10B // WAP four-disulfide core domain 10B // 20q13.12 // 280664 /// NM_172131 // WFDC10B // WAP four-disulfide core domain 10B // 20q13.12 // 280664 /// ENST00000330523 // WFDC10B // WAP four-disulfide core domain 10B // 20q13.12 // 280664 /// ENST00000335769 // WFDC10B // WAP four-disulfide core domain 10B // 20q13.12 // 280664 /// AF454506 // WFDC10B // WAP four-disulfide core …
2674464	2.14953	0.0201389	0.0509807	---	---	normgene->intron	---
3742451	2.14787	0.0123343	0.0364541	---	---	normgene->intron	---
2946050	2.13489	0.0339163	0.0738482	chr6	-	main	NM_170745 // HIST1H2AA // histone cluster 1, H2aa // 6p22.2 // 221613 /// ENST00000297012 // HIST1H2AA // histone cluster 1, H2aa // 6p22.2 // 221613 /// BC062211 // HIST1H2AA // histone cluster 1, H2aa // 6p22.2 // 221613
2974576	2.12991	0.00729453	0.0260799	chr6	-	main	NM_138327 // TAAR1 // trace amine associated receptor 1 // 6q23.2 // 134864 /// ENST00000275216 // TAAR1 // trace amine associated receptor 1 // 6q23.2 // 134864 /// AY180374 // TAAR1 // trace amine associated receptor 1 // 6q23.2 // 134864
2390253	2.12749	0.00364463	0.0172743	chr1	+	main	NM_001001963 // OR2L8 // olfactory receptor, family 2, subfamily L, member 8 // 1q44 // 391190 /// NM_001004687 // OR2L3 // olfactory receptor, family 2, subfamily L, member 3 // 1q44 // 391192 /// ENST00000357191 // OR2L8 // olfactory receptor, family 2, subfamily L, member 8 // 1q44 // 391190 /// ENST00000359959 // OR2L3 // olfactory receptor, family 2, subfamily L, member 3 // 1q44 // 391192 /…
3171441	2.12633	0.00589261	0.022703	chr9	+	main	NR_026801 // FAM74A3 // family with sequence similarity 74, member A3 // 9p13.1 // 728495 /// BC121813 // FAM74A4 // family with sequence similarity 74, member A4 // 9q12 // 401508
3017068	2.12236	0.000795534	0.00828311	chr7	+	main	NM_001085386 // NFE4 // transcription factor NF-E4 // 7q22.1 // 58160 /// AY258907 // NFE4 // transcription factor NF-E4 // 7q22.1 // 58160
3627422	2.11982	0.000308624	0.00551838	chr15	-	main	NM_134260 // RORA // RAR-related orphan receptor A // 15q22.2 // 6095 /// NM_002943 // RORA // RAR-related orphan receptor A // 15q22.2 // 6095 /// NM_134261 // RORA // RAR-related orphan receptor A // 15q22.2 // 6095 /// NM_134262 // RORA // RAR-related orphan receptor A // 15q22.2 // 6095 /// ENST00000335670 // RORA // RAR-related orphan receptor A // 15q22.2 // 6095 /// ENST00000449337 // RORA…
2599930	2.11916	0.00676199	0.0248312	---	---	normgene->intron	---
2413008	2.11235	6.76e-05	0.00299461	chr1	-	main	NM_001017 // RPS13 // ribosomal protein S13 // 11p15 // 6207 /// ENST00000228140 // RPS13 // ribosomal protein S13 // 11p15 // 6207 /// BC100032 // RPS13 // ribosomal protein S13 // 11p15 // 6207
3602390	2.11057	8.91e-05	0.00329006	chr15	+	main	NM_153271 // SNX33 // sorting nexin 33 // 15q24.2 // 257364 /// ENST00000308527 // SNX33 // sorting nexin 33 // 15q24.2 // 257364 /// EF653821 // SNX33 // sorting nexin 33 // 15q24.2 // 257364 /// ENST00000314560 // SNX33 // sorting nexin 33 // 15q24.2 // 257364
3934573	2.10775	0.00133626	0.0104518	chr21	-	main	NM_198691 // KRTAP10-1 // keratin associated protein 10-1 // 21q22.3 // 386677 /// NM_198692 // KRTAP10-11 // keratin associated protein 10-11 // 21q22.3 // 386678 /// ENST00000400375 // KRTAP10-1 // keratin associated protein 10-1 // 21q22.3 // 386677 /// ENST00000334670 // KRTAP10-11 // keratin associated protein 10-11 // 21q22.3 // 386678 /// BC120959 // KRTAP10-1 // keratin associated protein…
3570099	2.10672	0.00117721	0.00983731	---	---	normgene->intron	---
3201170	2.10446	0.00125279	0.0101248	chr9	-	main	NM_002177 // IFNW1 // interferon, omega 1 // 9p22 // 3467 /// ENST00000380229 // IFNW1 // interferon, omega 1 // 9p22 // 3467 /// BC117290 // IFNW1 // interferon, omega 1 // 9p22 // 3467
2608725	2.10407	0.00226897	0.0135199	chr3	+	main	NM_003670 // BHLHE40 // basic helix-loop-helix family, member e40 // 3p26 // 8553 /// ENST00000256495 // BHLHE40 // basic helix-loop-helix family, member e40 // 3p26 // 8553 /// AB004066 // BHLHE40 // basic helix-loop-helix family, member e40 // 3p26 // 8553 /// ENST00000457655 // BHLHE40 // basic helix-loop-helix family, member e40 // 3p26 // 8553
2515707	2.10325	2.84e-05	0.0020314	chr2	+	main	NM_002610 // PDK1 // pyruvate dehydrogenase kinase, isozyme 1 // 2q31.1 // 5163 /// ENST00000410055 // PDK1 // pyruvate dehydrogenase kinase, isozyme 1 // 2q31.1 // 5163 /// ENST00000282077 // PDK1 // pyruvate dehydrogenase kinase, isozyme 1 // 2q31.1 // 5163 /// BC039158 // PDK1 // pyruvate dehydrogenase kinase, isozyme 1 // 2q31.1 // 5163 /// ENST00000431718 // PDK1 // pyruvate dehydrogenase ki…
2777487	2.09504	0.000204192	0.0046454	chr4	-	main	NM_001015045 // FAM13A // family with sequence similarity 13, member A // 4q22.1 // 10144 /// NM_014883 // FAM13A // family with sequence similarity 13, member A // 4q22.1 // 10144 /// ENST00000264344 // FAM13A // family with sequence similarity 13, member A // 4q22.1 // 10144 /// ENST00000508369 // FAM13A // family with sequence similarity 13, member A // 4q22.1 // 10144 /// BC086875 // FAM13A /…
3825168	2.09499	0.00156458	0.0112726	---	---	normgene->intron	---
2453065	2.08979	4.68e-05	0.00259128	chr1	-	main	NM_023938 // C1orf116 // chromosome 1 open reading frame 116 // 1q32.1 // 79098 /// NM_001083924 // C1orf116 // chromosome 1 open reading frame 116 // 1q32.1 // 79098 /// ENST00000359470 // C1orf116 // chromosome 1 open reading frame 116 // 1q32.1 // 79098 /// ENST00000437816 // C1orf116 // chromosome 1 open reading frame 116 // 1q32.1 // 79098 /// AY352640 // C1orf116 // chromosome 1 open readin…
3362784	2.08953	0.00559148	0.0219501	---	---	normgene->exon	---
3896034	2.08312	0.000369632	0.00597878	chr20	-	main	NM_014737 // RASSF2 // Ras association (RalGDS/AF-6) domain family member 2 // 20p13 // 9770 /// NM_170774 // RASSF2 // Ras association (RalGDS/AF-6) domain family member 2 // 20p13 // 9770 /// ENST00000379400 // RASSF2 // Ras association (RalGDS/AF-6) domain family member 2 // 20p13 // 9770 /// ENST00000379376 // RASSF2 // Ras association (RalGDS/AF-6) domain family member 2 // 20p13 // 9770 ///…
3672528	2.08059	0.00390458	0.0179294	chr16	+	main	---
3756676	2.0797	0.00233817	0.0137168	chr17	-	main	NM_031957 // KRTAP1-5 // keratin associated protein 1-5 // 17q12-q21 // 83895 /// NM_031957 // KRTAP1-5 // keratin associated protein 1-5 // 17q12-q21 // 83895 /// NM_031957 // KRTAP1-5 // keratin associated protein 1-5 // 17q12-q21 // 83895 /// ENST00000361883 // KRTAP1-5 // keratin associated protein 1-5 // 17q12-q21 // 83895 /// ENST00000361883 // KRTAP1-5 // keratin associated protein 1-5 // …
3430603	2.07145	0.00241109	0.0138934	chr12	+	main	NM_203436 // ASCL4 // achaete-scute complex homolog 4 (Drosophila) // 12q23.3 // 121549 /// ENST00000342331 // ASCL4 // achaete-scute complex homolog 4 (Drosophila) // 12q23.3 // 121549 /// AY238895 // ASCL4 // achaete-scute complex homolog 4 (Drosophila) // 12q23.3 // 121549 /// ENST00000426949 // ASCL4 // achaete-scute complex homolog 4 (Drosophila) // 12q23.3 // 121549
3188111	2.07092	4.14e-05	0.00247658	chr9	+	main	NM_000962 // PTGS1 // prostaglandin-endoperoxide synthase 1 (prostaglandin G/H synthase and cyclooxygenase) // 9q32-q33.3 // 5742 /// NM_080591 // PTGS1 // prostaglandin-endoperoxide synthase 1 (prostaglandin G/H synthase and cyclooxygenase) // 9q32-q33.3 // 5742 /// ENST00000362012 // PTGS1 // prostaglandin-endoperoxide synthase 1 (prostaglandin G/H synthase and cyclooxygenase) // 9q32-q33.3 // …
2901757	2.06751	0.0333825	0.0729964	---	---	normgene->intron	---
3527597	2.06611	0.000161896	0.00421715	chr14	+	main	NM_001145 // ANG // angiogenin, ribonuclease, RNase A family, 5 // 14q11.1-q11.2 // 283 /// NM_001097577 // ANG // angiogenin, ribonuclease, RNase A family, 5 // 14q11.1-q11.2 // 283 /// NM_002937 // RNASE4 // ribonuclease, RNase A family, 4 // 14q11.1 // 6038 /// NM_194431 // RNASE4 // ribonuclease, RNase A family, 4 // 14q11.1 // 6038 /// ENST00000397990 // ANG // angiogenin, ribonuclease, RNas…
3847503	2.06394	0.000157482	0.00416127	chr19	-	main	NM_002034 // FUT5 // fucosyltransferase 5 (alpha (1,3) fucosyltransferase) // 19p13.3 // 2527 /// NM_000149 // FUT3 // fucosyltransferase 3 (galactoside 3(4)-L-fucosyltransferase, Lewis blood group) // 19p13.3 // 2525 /// NM_001097639 // FUT3 // fucosyltransferase 3 (galactoside 3(4)-L-fucosyltransferase, Lewis blood group) // 19p13.3 // 2525 /// NM_001097640 // FUT3 // fucosyltransferase 3 (gala…
3358906	2.06202	0.00235874	0.0137807	chr11	-	main	NM_001012708 // KRTAP5-3 // keratin associated protein 5-3 // 11p15.5 // 387266 /// NM_021046 // KRTAP5-8 // keratin associated protein 5-8 // 11q13.4 // 57830 /// NM_001012503 // KRTAP5-7 // keratin associated protein 5-7 // 11q13.4 // 440050 /// NM_001001480 // KRTAP5-5 // keratin associated protein 5-5 // 11p15.5 // 439915 /// ENST00000399685 // KRTAP5-3 // keratin associated protein 5-3 // 11…
3756880	2.06162	0.000757332	0.00815141	chr17	-	main	NM_004138 // KRT33A // keratin 33A // 17q12-q21 // 3883 /// NM_002279 // KRT33B // keratin 33B // 17q21.2 // 3884 /// NM_002277 // KRT31 // keratin 31 // 17q12-q21 // 3881 /// NM_021013 // KRT34 // keratin 34 // 17q21.2 // 3885 /// ENST00000007735 // KRT33A // keratin 33A // 17q12-q21 // 3883 /// ENST00000251646 // KRT33B // keratin 33B // 17q21.2 // 3884 /// ENST00000251645 // KRT31 // keratin 3…
3766480	2.06159	0.0253192	0.0599249	chr17	-	main	NM_022640 // CSH1 // chorionic somatomammotropin hormone 1 (placental lactogen) // 17q24.2 // 1442 /// NM_022644 // CSH2 // chorionic somatomammotropin hormone 2 // 17q24.2 // 1443 /// NM_001317 // CSH1 // chorionic somatomammotropin hormone 1 (placental lactogen) // 17q24.2 // 1442 /// NM_020991 // CSH2 // chorionic somatomammotropin hormone 2 // 17q24.2 // 1443 /// NM_022641 // CSH1 // chorioni…
3980444	2.06033	0.0171489	0.0454846	chrX	+	main	NM_207320 // OTUD6A // OTU domain containing 6A // Xq13.1 // 139562 /// ENST00000338352 // OTUD6A // OTU domain containing 6A // Xq13.1 // 139562 /// BC137356 // OTUD6A // OTU domain containing 6A // Xq13.1 // 139562
3160175	2.05798	6.57e-06	0.00113822	chr9	+	main	NM_003383 // VLDLR // very low density lipoprotein receptor // 9p24 // 7436 /// NM_001018056 // VLDLR // very low density lipoprotein receptor // 9p24 // 7436 /// ENST00000382100 // VLDLR // very low density lipoprotein receptor // 9p24 // 7436 /// ENST00000382099 // VLDLR // very low density lipoprotein receptor // 9p24 // 7436 /// D16493 // VLDLR // very low density lipoprotein receptor // 9p24…
2783484	2.05785	0.00922553	0.0301926	chr4	-	main	NM_001170330 // C4orf3 // chromosome 4 open reading frame 3 // 4q26 // 401152 /// NM_001001701 // C4orf3 // chromosome 4 open reading frame 3 // 4q26 // 401152 /// ENST00000399075 // C4orf3 // chromosome 4 open reading frame 3 // 4q26 // 401152 /// ENST00000296496 // C4orf3 // chromosome 4 open reading frame 3 // 4q26 // 401152 /// ENST00000504110 // C4orf3 // chromosome 4 open reading frame 3 //…
3374793	2.05684	0.00129411	0.0103039	chr11	-	main	NM_001005324 // OR10V1 // olfactory receptor, family 10, subfamily V, member 1 // 11q12.1 // 390201 /// ENST00000307552 // OR10V1 // olfactory receptor, family 10, subfamily V, member 1 // 11q12.1 // 390201 /// BX538158 // STX3 // syntaxin 3 // 11q12.1 // 6809
4007437	2.05177	3.54e-06	0.00082998	chrX	-	main	NM_033518 // SLC38A5 // solute carrier family 38, member 5 // Xp11.23 // 92745 /// ENST00000376876 // SLC38A5 // solute carrier family 38, member 5 // Xp11.23 // 92745 /// ENST00000317669 // SLC38A5 // solute carrier family 38, member 5 // Xp11.23 // 92745 /// AF276889 // SLC38A5 // solute carrier family 38, member 5 // Xp11.23 // 92745 /// ENST00000453124 // SLC38A5 // solute carrier family 38, …
3907420	2.04856	4.31e-05	0.00251523	chr20	-	main	NM_080614 // WFDC3 // WAP four-disulfide core domain 3 // 20q13.12 // 140686 /// ENST00000243938 // WFDC3 // WAP four-disulfide core domain 3 // 20q13.12 // 140686 /// AF488306 // WFDC3 // WAP four-disulfide core domain 3 // 20q13.12 // 140686 /// ENST00000337230 // WFDC3 // WAP four-disulfide core domain 3 // 20q13.12 // 140686 /// ENST00000445841 // WFDC3 // WAP four-disulfide core domain 3 // …
3188186	2.04834	0.0028222	0.0150922	chr9	+	main	NM_012364 // OR1Q1 // olfactory receptor, family 1, subfamily Q, member 1 // 9q33.2 // 158131 /// ENST00000297913 // OR1Q1 // olfactory receptor, family 1, subfamily Q, member 1 // 9q33.2 // 158131 /// BC140713 // OR1Q1 // olfactory receptor, family 1, subfamily Q, member 1 // 9q33.2 // 158131
3899649	2.04802	0.00270028	0.0147527	chr20	-	main	---
3203413	2.04707	0.0318102	0.0704827	chr9	-	main	NM_001497 // B4GALT1 // UDP-Gal:betaGlcNAc beta 1,4- galactosyltransferase, polypeptide 1 // 9p13 // 2683 /// ENST00000379731 // B4GALT1 // UDP-Gal:betaGlcNAc beta 1,4- galactosyltransferase, polypeptide 1 // 9p13 // 2683 /// D29805 // B4GALT1 // UDP-Gal:betaGlcNAc beta 1,4- galactosyltransferase, polypeptide 1 // 9p13 // 2683
2406409	2.04178	0.0194208	0.0497464	---	---	normgene->intron	---
2599905	2.04042	0.0103059	0.0324429	---	---	normgene->exon	---
3219030	2.03797	0.00130523	0.0103308	chr9	-	main	---
3224336	2.03642	0.000146435	0.00403401	chr9	-	main	NM_001004450 // OR1B1 // olfactory receptor, family 1, subfamily B, member 1 // 9q33.2 // 347169 /// ENST00000304833 // OR1B1 // olfactory receptor, family 1, subfamily B, member 1 // 9q33.2 // 347169
3390852	2.03438	0.00507188	0.0207758	chr11	-	main	NR_034154 // C11orf92 // chromosome 11 open reading frame 92 // 11q23.1 // 399948 /// ENST00000355430 // C11orf92 // chromosome 11 open reading frame 92 // 11q23.1 // 399948 /// AK127703 // C11orf92 // chromosome 11 open reading frame 92 // 11q23.1 // 399948
2778273	2.0343	1.19e-05	0.00148662	chr4	-	main	NM_014485 // HPGDS // hematopoietic prostaglandin D synthase // 4q22.3 // 27306 /// ENST00000295256 // HPGDS // hematopoietic prostaglandin D synthase // 4q22.3 // 27306 /// D82073 // HPGDS // hematopoietic prostaglandin D synthase // 4q22.3 // 27306
2599936	2.03387	0.0215762	0.053596	---	---	normgene->intron	---
3597702	2.03371	0.000727206	0.00800268	chr15	+	main	NM_203373 // FBXL22 // F-box and leucine-rich repeat protein 22 // 15q22.31 // 283807 /// ENST00000360587 // FBXL22 // F-box and leucine-rich repeat protein 22 // 15q22.31 // 283807 /// AK096945 // FBXL22 // F-box and leucine-rich repeat protein 22 // 15q22.31 // 283807
3136167	2.03244	0.0181988	0.0474334	chr8	-	main	NM_005372 // MOS // v-mos Moloney murine sarcoma viral oncogene homolog // 8q11 // 4342 /// ENST00000311923 // MOS // v-mos Moloney murine sarcoma viral oncogene homolog // 8q11 // 4342 /// BC106737 // MOS // v-mos Moloney murine sarcoma viral oncogene homolog // 8q11 // 4342
3453508	2.03138	0.048239	0.0956652	---	---	normgene->intron	---
3691193	2.02973	0.000762469	0.00818269	chr16	-	main	NM_153337 // SNX20 // sorting nexin 20 // 16q12.1 // 124460 /// NM_001144972 // SNX20 // sorting nexin 20 // 16q12.1 // 124460 /// NM_182854 // SNX20 // sorting nexin 20 // 16q12.1 // 124460 /// ENST00000300590 // SNX20 // sorting nexin 20 // 16q12.1 // 124460 /// ENST00000330943 // SNX20 // sorting nexin 20 // 16q12.1 // 124460 /// ENST00000423026 // SNX20 // sorting nexin 20 // 16q12.1 // 12446…
3721279	2.02845	0.0487847	0.0963914	chr17	+	main	NM_033191 // KRTAP9-4 // keratin associated protein 9-4 // 17q12-q21 // 85280 /// NM_031961 // KRTAP9-2 // keratin associated protein 9-2 // 17q12-q21 // 83899 /// NM_030975 // KRTAP9-9 // keratin associated protein 9-9 // 17q21.2 // 81870 /// ENST00000334109 // KRTAP9-4 // keratin associated protein 9-4 // 17q12-q21 // 85280 /// ENST00000377721 // KRTAP9-2 // keratin associated protein 9-2 // 17…
3743532	2.02817	0.00078417	0.00826708	---	---	normgene->intron	---
2832431	2.02467	0.00876259	0.0291645	chr5	+	main	NM_018931 // PCDHB11 // protocadherin beta 11 // 5q31 // 56125 /// ENST00000354757 // PCDHB11 // protocadherin beta 11 // 5q31 // 56125 /// AF217747 // PCDHB11 // protocadherin beta 11 // 5q31 // 56125
2479943	2.0243	0.00183475	0.0122078	chr2	+	main	NM_005413 // SIX3 // SIX homeobox 3 // 2p21 // 6496 /// ENST00000260653 // SIX3 // SIX homeobox 3 // 2p21 // 6496 /// AL162671 // SIX3 // SIX homeobox 3 // 2p21 // 6496
2462589	2.02317	0.0040535	0.0183655	chr1	-	main	NM_005951 // MT1H // metallothionein 1H // 16q13 // 4496 /// ENST00000332374 // MT1H // metallothionein 1H // 16q13 // 4496 /// AF333388 // MT1P2 // metallothionein 1 pseudogene 2 // 1q43 // 645745 /// BC146930 // MT1H // metallothionein 1H // 16q13 // 4496
3417842	2.01763	3.88e-06	0.000862468	chr12	+	main	NM_002332 // LRP1 // low density lipoprotein receptor-related protein 1 // 12q13-q14 // 4035 /// ENST00000243077 // LRP1 // low density lipoprotein receptor-related protein 1 // 12q13-q14 // 4035 /// AK122840 // LRP1 // low density lipoprotein receptor-related protein 1 // 12q13-q14 // 4035 /// ENST00000338962 // LRP1 // low density lipoprotein receptor-related protein 1 // 12q13-q14 // 4035 /// …
2436180	2.01623	1.2e-05	0.00148662	---	---	normgene->intron	---
3503747	2.0144	0.0303669	0.0681956	chr13	-	main	NM_006001 // TUBA3C // tubulin, alpha 3c // 13q11 // 7278 /// NM_080386 // TUBA3D // tubulin, alpha 3d // 2q21.1 // 113457 /// NM_207312 // TUBA3E // tubulin, alpha 3e // 2q21.1 // 112714 /// ENST00000312988 // TUBA3E // tubulin, alpha 3e // 2q21.1 // 112714 /// BC011721 // TUBA3C // tubulin, alpha 3c // 13q11 // 7278 /// BC057810 // TUBA3D // tubulin, alpha 3d // 2q21.1 // 113457 /// BC057811 //…
2570350	2.01393	0.00124739	0.0101128	chr2	-	main	NR_027244 // LOC151009 // hypothetical LOC151009 // 2q13 // 151009 /// AK056084 // LOC440894 // hypothetical protein LOC440894 // 2q13 // 440894 /// AK095678 // LOC151009 // hypothetical LOC151009 // 2q13 // 151009
3706589	2.01278	0.00330175	0.016392	chr17	+	main	NM_012352 // OR1A2 // olfactory receptor, family 1, subfamily A, member 2 // 17p13.3 // 26189 /// ENST00000381951 // OR1A2 // olfactory receptor, family 1, subfamily A, member 2 // 17p13.3 // 26189 /// BC106733 // OR1A2 // olfactory receptor, family 1, subfamily A, member 2 // 17p13.3 // 26189
3735151	2.00979	8.79e-05	0.00329006	chr17	+	main	NM_000213 // ITGB4 // integrin, beta 4 // 17q25 // 3691 /// NM_001005731 // ITGB4 // integrin, beta 4 // 17q25 // 3691 /// NM_001005619 // ITGB4 // integrin, beta 4 // 17q25 // 3691 /// ENST00000339591 // ITGB4 // integrin, beta 4 // 17q25 // 3691 /// ENST00000200181 // ITGB4 // integrin, beta 4 // 17q25 // 3691 /// ENST00000449880 // ITGB4 // integrin, beta 4 // 17q25 // 3691 /// ENST00000455850…
3995331	2.00824	0.0408076	0.084403	chrX	+	main	NM_153478 // CSAG1 // chondrosarcoma associated gene 1 // Xq28 // 158511 /// NM_001102576 // CSAG1 // chondrosarcoma associated gene 1 // Xq28 // 158511 /// ENST00000370287 // CSAG1 // chondrosarcoma associated gene 1 // Xq28 // 158511 /// ENST00000452779 // CSAG1 // chondrosarcoma associated gene 1 // Xq28 // 158511 /// AF268419 // CSAG1 // chondrosarcoma associated gene 1 // Xq28 // 158511 /// …
3598267	2.00607	0.0115641	0.0349419	chr15	+	main	NM_178859 // OSTBETA // organic solute transporter beta // 15q22.31 // 123264 /// ENST00000334287 // OSTBETA // organic solute transporter beta // 15q22.31 // 123264 /// ENST00000395712 // OSTBETA // organic solute transporter beta // 15q22.31 // 123264 /// AY194242 // OSTBETA // organic solute transporter beta // 15q22.31 // 123264
3255938	2.00553	0.0158159	0.0430024	chr10	+	main	NM_001030015 // OPN4 // opsin 4 // 10q22 // 94233 /// NM_033282 // OPN4 // opsin 4 // 10q22 // 94233 /// ENST00000372071 // OPN4 // opsin 4 // 10q22 // 94233 /// ENST00000241891 // OPN4 // opsin 4 // 10q22 // 94233 /// ENST00000443292 // OPN4 // opsin 4 // 10q22 // 94233 /// BC143688 // OPN4 // opsin 4 // 10q22 // 94233
3841684	2.00376	0.00268894	0.0147266	chr19	+	main	NR_003061 // LILRP2 // leukocyte immunoglobulin-like receptor pseudogene 2 // 19q13.4 // 79166
3959862	2.00254	0.0492256	0.0971057	chr22	-	main	NM_002854 // PVALB // parvalbumin // 22q12-q13.1|22q13.1 // 5816 /// ENST00000216200 // PVALB // parvalbumin // 22q12-q13.1|22q13.1 // 5816 /// ENST00000417718 // PVALB // parvalbumin // 22q12-q13.1|22q13.1 // 5816 /// BC096112 // PVALB // parvalbumin // 22q12-q13.1|22q13.1 // 5816 /// BC096114 // PVALB // parvalbumin // 22q12-q13.1|22q13.1 // 5816 /// BC096115 // PVALB // parvalbumin // 22q12-q1…
2901747	2.0012	0.0386426	0.0811527	---	---	normgene->intron	---
3556118	1.99681	0.0109455	0.0337557	---	---	normgene->intron	---
3453466	1.99498	0.00500674	0.0206548	---	---	normgene->intron	---
2673503	1.99174	2.08e-06	0.000672688	chr3	-	main	NM_033199 // UCN2 // urocortin 2 // 3p21.3 // 90226 /// ENST00000273610 // UCN2 // urocortin 2 // 3p21.3 // 90226 /// BC002647 // UCN2 // urocortin 2 // 3p21.3 // 90226
3465409	1.99158	0.000222129	0.00480785	chr12	-	main	NM_001731 // BTG1 // B-cell translocation gene 1, anti-proliferative // 12q22 // 694 /// ENST00000256015 // BTG1 // B-cell translocation gene 1, anti-proliferative // 12q22 // 694 /// BC064953 // BTG1 // B-cell translocation gene 1, anti-proliferative // 12q22 // 694 /// AK055439 // LOC256021 // hypothetical protein LOC256021 // 12q21.33 // 256021
3722327	1.98643	0.00855404	0.0287587	---	---	normgene->intron	---
3809762	1.9863	0.000274632	0.00522918	---	---	normgene->intron	---
3757108	1.98457	3.75e-05	0.00236168	chr17	-	main	NM_002276 // KRT19 // keratin 19 // 17q21.2 // 3880 /// ENST00000361566 // KRT19 // keratin 19 // 17q21.2 // 3880 /// BC010409 // KRT19 // keratin 19 // 17q21.2 // 3880 /// ENST00000455635 // KRT19 // keratin 19 // 17q21.2 // 3880
3614012	1.9834	0.00115887	0.00975446	chr15	-	main	---
2528347	1.98278	1.47e-05	0.00161908	chr2	+	main	NM_018089 // ANKZF1 // ankyrin repeat and zinc finger domain containing 1 // 2q35 // 55139 /// NM_001042410 // ANKZF1 // ankyrin repeat and zinc finger domain containing 1 // 2q35 // 55139 /// ENST00000323348 // ANKZF1 // ankyrin repeat and zinc finger domain containing 1 // 2q35 // 55139 /// ENST00000410034 // ANKZF1 // ankyrin repeat and zinc finger domain containing 1 // 2q35 // 55139 /// AK09…
2977621	1.98169	2.1e-05	0.00180916	chr6	-	main	NM_001080951 // PLAGL1 // pleiomorphic adenoma gene-like 1 // 6q24-q25 // 5325 /// NM_006718 // PLAGL1 // pleiomorphic adenoma gene-like 1 // 6q24-q25 // 5325 /// NM_001080952 // PLAGL1 // pleiomorphic adenoma gene-like 1 // 6q24-q25 // 5325 /// NM_001080953 // PLAGL1 // pleiomorphic adenoma gene-like 1 // 6q24-q25 // 5325 /// NM_001080954 // PLAGL1 // pleiomorphic adenoma gene-like 1 // 6q24-q25…
3749544	1.97857	0.00140899	0.0106942	---	---	normgene->intron	---
3923854	1.97837	0.0300046	0.0676429	chr21	+	main	NM_198695 // KRTAP10-8 // keratin associated protein 10-8 // 21q22.3 // 386681 /// ENST00000334662 // KRTAP10-8 // keratin associated protein 10-8 // 21q22.3 // 386681 /// AB076355 // KRTAP10-8 // keratin associated protein 10-8 // 21q22.3 // 386681
2931569	1.9743	0.000128173	0.00384187	chr6	+	main	NM_005100 // AKAP12 // A kinase (PRKA) anchor protein 12 // 6q24-q25 // 9590 /// NM_144497 // AKAP12 // A kinase (PRKA) anchor protein 12 // 6q24-q25 // 9590 /// ENST00000402676 // AKAP12 // A kinase (PRKA) anchor protein 12 // 6q24-q25 // 9590 /// ENST00000253332 // AKAP12 // A kinase (PRKA) anchor protein 12 // 6q24-q25 // 9590 /// ENST00000354675 // AKAP12 // A kinase (PRKA) anchor protein 12 …
3318595	1.97388	0.000772559	0.00823767	chr11	+	main	NM_173525 // C11orf42 // chromosome 11 open reading frame 42 // 11p15.4 // 160298 /// ENST00000316375 // C11orf42 // chromosome 11 open reading frame 42 // 11p15.4 // 160298 /// BC031612 // C11orf42 // chromosome 11 open reading frame 42 // 11p15.4 // 160298
2557948	1.97263	0.00217522	0.0133032	chr2	-	main	NM_014482 // BMP10 // bone morphogenetic protein 10 // 2p13.3 // 27302 /// ENST00000295379 // BMP10 // bone morphogenetic protein 10 // 2p13.3 // 27302 /// AF101441 // BMP10 // bone morphogenetic protein 10 // 2p13.3 // 27302
3928549	1.97132	0.00544691	0.0216021	chr21	-	main	NM_181614 // KRTAP19-7 // keratin associated protein 19-7 // 21q22.1 // 337974 /// ENST00000334849 // KRTAP19-7 // keratin associated protein 19-7 // 21q22.1 // 337974 /// BC103836 // KRTAP19-7 // keratin associated protein 19-7 // 21q22.1 // 337974
3708582	1.96518	0.000297344	0.0054314	chr17	+	main	AK097400 // SPEM1 // spermatid maturation 1 // 17p13.1 // 374768 /// ENST00000323383 // SPEM1 // spermatid maturation 1 // 17p13.1 // 374768
2330393	1.96505	0.000171655	0.00431312	chr1	+	main	NM_001162530 // C1orf113 // chromosome 1 open reading frame 113 // 1p34.3 // 79729 /// NM_024676 // C1orf113 // chromosome 1 open reading frame 113 // 1p34.3 // 79729 /// ENST00000453908 // C1orf113 // chromosome 1 open reading frame 113 // 1p34.3 // 79729 /// ENST00000312808 // C1orf113 // chromosome 1 open reading frame 113 // 1p34.3 // 79729 /// ENST00000505871 // C1orf113 // chromosome 1 open…
2328547	1.96413	0.0151427	0.0417729	---	---	normgene->intron	---
3996467	1.96212	8.85e-06	0.00133423	chrX	+	main	NM_017514 // PLXNA3 // plexin A3 // Xq28 // 55558 /// ENST00000369682 // PLXNA3 // plexin A3 // Xq28 // 55558
3113894	1.95981	0.000877043	0.00856657	chr8	+	main	NM_014943 // ZHX2 // zinc fingers and homeoboxes 2 // 8q24.13 // 22882 /// ENST00000314393 // ZHX2 // zinc fingers and homeoboxes 2 // 8q24.13 // 22882 /// BC042145 // ZHX2 // zinc fingers and homeoboxes 2 // 8q24.13 // 22882
3759493	1.9583	0.00397517	0.018153	chr17	-	main	NM_006688 // C1QL1 // complement component 1, q subcomponent-like 1 // 17q21 // 10882 /// ENST00000253407 // C1QL1 // complement component 1, q subcomponent-like 1 // 17q21 // 10882 /// BC008798 // C1QL1 // complement component 1, q subcomponent-like 1 // 17q21 // 10882
3740584	1.95784	0.00259166	0.0144455	---	---	normgene->intron	---
2902609	1.95755	0.00200551	0.0127628	chr6	+	main	NM_138277 // C6orf25 // chromosome 6 open reading frame 25 // 6p21.33 // 80739 /// NM_025260 // C6orf25 // chromosome 6 open reading frame 25 // 6p21.33 // 80739 /// NM_138272 // C6orf25 // chromosome 6 open reading frame 25 // 6p21.33 // 80739 /// NM_138273 // C6orf25 // chromosome 6 open reading frame 25 // 6p21.33 // 80739 /// NM_138274 // C6orf25 // chromosome 6 open reading frame 25 // 6p21.…
3317824	1.95675	3.23e-05	0.0021821	chr11	+	main	NM_004314 // ART1 // ADP-ribosyltransferase 1 // 11p15 // 417 /// ENST00000250693 // ART1 // ADP-ribosyltransferase 1 // 11p15 // 417 /// BC069102 // ART1 // ADP-ribosyltransferase 1 // 11p15 // 417
3954623	1.95667	1.99e-05	0.00175258	chr22	-	main	NM_004914 // RAB36 // RAB36, member RAS oncogene family // 22q11.22 // 9609 /// ENST00000263116 // RAB36 // RAB36, member RAS oncogene family // 22q11.22 // 9609
2359483	1.95489	0.00174322	0.0118472	chr1	+	main	NM_173080 // SPRR4 // small proline-rich protein 4 // 1q21.3 // 163778 /// ENST00000328051 // SPRR4 // small proline-rich protein 4 // 1q21.3 // 163778 /// BC112170 // SPRR4 // small proline-rich protein 4 // 1q21.3 // 163778
3322646	1.95365	2.79e-05	0.0020314	chr11	+	main	NM_054032 // MRGPRX4 // MAS-related GPR, member X4 // 11p15.1 // 117196 /// ENST00000314254 // MRGPRX4 // MAS-related GPR, member X4 // 11p15.1 // 117196 /// BC095509 // MRGPRX4 // MAS-related GPR, member X4 // 11p15.1 // 117196
3952535	1.95287	0.00324969	0.0162825	chr22	-	main	NM_005315 // GSC2 // goosecoid homeobox 2 // 22q11.21 // 2928 /// ENST00000086933 // GSC2 // goosecoid homeobox 2 // 22q11.21 // 2928
2439508	1.95265	0.0331122	0.0725857	chr1	-	main	NM_001005278 // OR6N2 // olfactory receptor, family 6, subfamily N, member 2 // 1q23.1 // 81442 /// ENST00000339258 // OR6N2 // olfactory receptor, family 6, subfamily N, member 2 // 1q23.1 // 81442
3157434	1.95242	0.00173307	0.0118137	chr8	-	main	NR_026785 // C8orf51 // chromosome 8 open reading frame 51 // 8q24 // 78998
2335048	1.95235	0.00575412	0.0223494	chr1	+	main	NM_001010969 // CYP4A22 // cytochrome P450, family 4, subfamily A, polypeptide 22 // 1p33 // 284541 /// NM_000778 // CYP4A11 // cytochrome P450, family 4, subfamily A, polypeptide 11 // 1p33 // 1579 /// ENST00000371891 // CYP4A22 // cytochrome P450, family 4, subfamily A, polypeptide 22 // 1p33 // 284541 /// ENST00000310638 // CYP4A11 // cytochrome P450, family 4, subfamily A, polypeptide 11 // 1…
2332528	1.95203	0.000304536	0.00548539	chr1	+	main	NM_173642 // RIMKLA // ribosomal modification protein rimK-like family member A // 1p34.2 // 284716 /// ENST00000431473 // RIMKLA // ribosomal modification protein rimK-like family member A // 1p34.2 // 284716 /// BC039737 // RIMKLA // ribosomal modification protein rimK-like family member A // 1p34.2 // 284716 /// ENST00000372570 // RIMKLA // ribosomal modification protein rimK-like family membe…
3403224	1.95081	0.0172836	0.0457246	chr12	+	main	NR_026947 // LOC283314 // hypothetical LOC283314 // 12p13.31 // 283314 /// ENST00000382215 // LOC283314 // hypothetical LOC283314 // 12p13.31 // 283314 /// AK091792 // LOC283314 // hypothetical LOC283314 // 12p13.31 // 283314
3294159	1.94662	0.000626921	0.00749547	chr10	-	main	NM_000917 // P4HA1 // prolyl 4-hydroxylase, alpha polypeptide I // 10q21.3-q23.1 // 5033 /// NM_001017962 // P4HA1 // prolyl 4-hydroxylase, alpha polypeptide I // 10q21.3-q23.1 // 5033 /// NM_001142595 // P4HA1 // prolyl 4-hydroxylase, alpha polypeptide I // 10q21.3-q23.1 // 5033 /// NM_001142596 // P4HA1 // prolyl 4-hydroxylase, alpha polypeptide I // 10q21.3-q23.1 // 5033 /// ENST00000394890 //…
3874775	1.94624	0.000648507	0.00762544	chr20	+	main	NM_012409 // PRND // prion protein 2 (dublet) // 20pter-p12 // 23627 /// ENST00000305817 // PRND // prion protein 2 (dublet) // 20pter-p12 // 23627 /// BC043644 // PRND // prion protein 2 (dublet) // 20pter-p12 // 23627
2362746	1.94481	0.000225008	0.00481831	chr1	+	main	NM_020125 // SLAMF8 // SLAM family member 8 // 1q23.2 // 56833 /// ENST00000289707 // SLAMF8 // SLAM family member 8 // 1q23.2 // 56833 /// AF146761 // SLAMF8 // SLAM family member 8 // 1q23.2 // 56833 /// ENST00000368104 // SLAMF8 // SLAM family member 8 // 1q23.2 // 56833 /// AK096506 // C1orf204 // chromosome 1 open reading frame 204 // 1q23.2 // 284677
3525234	1.94261	2.14e-07	0.000235903	chr13	-	main	NM_003749 // IRS2 // insulin receptor substrate 2 // 13q34 // 8660 /// ENST00000375856 // IRS2 // insulin receptor substrate 2 // 13q34 // 8660 /// AF073310 // IRS2 // insulin receptor substrate 2 // 13q34 // 8660
3318543	1.9415	0.0083956	0.0284082	chr11	+	main	ENST00000316698 // OR52E5 // olfactory receptor, family 52, subfamily E, member 5 // 11p15.4 // 390082
3304385	1.9398	0.000818851	0.00838704	chr10	-	main	BC126459 // C10orf95 // chromosome 10 open reading frame 95 // 10q24.32 // 79946 /// AK024342 // C10orf95 // chromosome 10 open reading frame 95 // 10q24.32 // 79946 /// ENST00000239125 // C10orf95 // chromosome 10 open reading frame 95 // 10q24.32 // 79946
3756709	1.93819	0.0452313	0.091171	chr17	-	main	NM_033032 // KRTAP2-2 // keratin associated protein 2-2 // 17q21.2 // 728279 /// NM_001123387 // KRTAP2-1 // keratin associated protein 2-1 // 17q12-q21 // 81872 /// NM_033184 // KRTAP2-4 // keratin associated protein 2-4 // 17q12-q21 // 85294 /// ENST00000398477 // KRTAP2-2 // keratin associated protein 2-2 // 17q21.2 // 728279 /// BC101147 // KRTAP2-4 // keratin associated protein 2-4 // 17q12-…
3662158	1.93803	0.0170331	0.045285	chr16	+	main	NR_036677 // MT1JP // metallothionein 1J (pseudogene) // 16q13 // 4498 /// NM_175617 // MT1E // metallothionein 1E // 16q13 // 4493 /// NM_176870 // MT1M // metallothionein 1M // 16q13 // 4499 /// ENST00000379818 // MT1M // metallothionein 1M // 16q13 // 4499 /// AF348994 // MT1JP // metallothionein 1J (pseudogene) // 16q13 // 4498 /// BC103841 // MT1M // metallothionein 1M // 16q13 // 4499 /// B…
3661684	1.93675	0.000416921	0.00625126	chr16	+	main	NM_004530 // MMP2 // matrix metallopeptidase 2 (gelatinase A, 72kDa gelatinase, 72kDa type IV collagenase) // 16q13-q21 // 4313 /// NM_001127891 // MMP2 // matrix metallopeptidase 2 (gelatinase A, 72kDa gelatinase, 72kDa type IV collagenase) // 16q13-q21 // 4313 /// ENST00000219070 // MMP2 // matrix metallopeptidase 2 (gelatinase A, 72kDa gelatinase, 72kDa type IV collagenase) // 16q13-q21 // 431…
3332576	1.93673	2.06e-05	0.00178824	chr11	+	main	NM_207341 // ZP1 // zona pellucida glycoprotein 1 (sperm receptor) // 11q12.2 // 22917 /// ENST00000278853 // ZP1 // zona pellucida glycoprotein 1 (sperm receptor) // 11q12.2 // 22917 /// BC067899 // ZP1 // zona pellucida glycoprotein 1 (sperm receptor) // 11q12.2 // 22917
3475030	1.93615	0.00044855	0.00647449	---	---	normgene->intron	---
3756730	1.93569	0.00796147	0.02748	chr17	-	main	NM_033059 // KRTAP4-11 // keratin associated protein 4-11 // 17q21.2 // 653240 /// ENST00000391413 // KRTAP4-11 // keratin associated protein 4-11 // 17q21.2 // 653240 /// AJ406944 // KRTAP4-11 // keratin associated protein 4-11 // 17q21.2 // 653240
3849488	1.9356	0.000274417	0.00522918	chr19	-	main	NM_001005191 // OR7D4 // olfactory receptor, family 7, subfamily D, member 4 // 19p13.2 // 125958 /// ENST00000308682 // OR7D4 // olfactory receptor, family 7, subfamily D, member 4 // 19p13.2 // 125958 /// BC137147 // OR7D4 // olfactory receptor, family 7, subfamily D, member 4 // 19p13.2 // 125958
3395964	1.93267	0.000166856	0.00425708	chr11	-	main	NM_012378 // OR8B8 // olfactory receptor, family 8, subfamily B, member 8 // 11q24.2 // 26493 /// ENST00000328064 // OR8B8 // olfactory receptor, family 8, subfamily B, member 8 // 11q24.2 // 26493 /// BC130393 // OR8B8 // olfactory receptor, family 8, subfamily B, member 8 // 11q24.2 // 26493
2439314	1.93053	0.00288576	0.0152909	chr1	-	main	NM_001004476 // OR10K2 // olfactory receptor, family 10, subfamily K, member 2 // 1q23.1 // 391107 /// ENST00000314902 // OR10K2 // olfactory receptor, family 10, subfamily K, member 2 // 1q23.1 // 391107 /// ENST00000392265 // OR10K2 // olfactory receptor, family 10, subfamily K, member 2 // 1q23.1 // 391107
3550234	1.92925	0.00144625	0.0108388	chr14	+	main	NR_023938 // C14orf132 // chromosome 14 open reading frame 132 // 14q32.2 // 56967
3456732	1.92919	4.59e-06	0.000958708	chr12	-	main	NM_002205 // ITGA5 // integrin, alpha 5 (fibronectin receptor, alpha polypeptide) // 12q11-q13 // 3678 /// ENST00000293379 // ITGA5 // integrin, alpha 5 (fibronectin receptor, alpha polypeptide) // 12q11-q13 // 3678 /// BC008786 // ITGA5 // integrin, alpha 5 (fibronectin receptor, alpha polypeptide) // 12q11-q13 // 3678 /// ENST00000435631 // ITGA5 // integrin, alpha 5 (fibronectin receptor, alph…
3741300	1.92646	0.00493773	0.0204871	chr17	-	main	NM_014566 // OR1D5 // olfactory receptor, family 1, subfamily D, member 5 // 17p13.3 // 8386 /// ENST00000333466 // OR1D4 // olfactory receptor, family 1, subfamily D, member 4 (gene/pseudogene) // 17p13.3 // 653166
2668132	1.92591	0.00215313	0.0132752	chr3	-	main	AY358209 // YPLR6490 // hypothetical LOC389102 // 3p22.3 // 389102
3527377	1.92325	0.00014044	0.00398953	chr14	+	main	NM_001004480 // OR11H6 // olfactory receptor, family 11, subfamily H, member 6 // 14q11.2 // 122748 /// ENST00000315519 // OR11H6 // olfactory receptor, family 11, subfamily H, member 6 // 14q11.2 // 122748
3621351	1.92242	0.0167966	0.0448406	chr15	-	main	NM_153700 // STRC // stereocilin // 15q15.3 // 161497 /// ENST00000450892 // STRC // stereocilin // 15q15.3 // 161497 /// ENST00000299992 // STRC // stereocilin // 15q15.3 // 161497 /// BC129932 // STRC // stereocilin // 15q15.3 // 161497 /// BC129931 // STRC // stereocilin // 15q15.3 // 161497 /// AK296993 // STRC // stereocilin // 15q15.3 // 161497 /// ENST00000428650 // STRC // stereocilin // …
2906720	1.92158	0.00243727	0.013954	chr6	+	main	NM_198153 // TREML4 // triggering receptor expressed on myeloid cells-like 4 // 6p21.1 // 285852 /// NR_027256 // TREML3 // triggering receptor expressed on myeloid cells-like 3 // 6p21.1 // 340206 /// NR_002794 // TREML2P1 // triggering receptor expressed on myeloid cells-like 2 pseudogene 1 // 6p21.1 // 221438 /// ENST00000341495 // TREML4 // triggering receptor expressed on myeloid cells-like …
3917591	1.9197	0.00113948	0.00970398	chr21	+	main	NR_023342 // KRTAP20-4 // keratin associated protein 20-4 // 21q22.11 // 100151643 /// NM_181616 // KRTAP20-2 // keratin associated protein 20-2 // 21q22.1 // 337976 /// ENST00000330798 // KRTAP20-2 // keratin associated protein 20-2 // 21q22.1 // 337976 /// AB096957 // KRTAP20-2 // keratin associated protein 20-2 // 21q22.1 // 337976
2865673	1.91699	0.000892332	0.00864486	chr5	-	main	AK002104 // FLJ11292 // hypothetical protein FLJ11292 // 5q14.3 // 55338 /// AK023539 // FLJ11292 // hypothetical protein FLJ11292 // 5q14.3 // 55338 /// AK023417 // FLJ11292 // hypothetical protein FLJ11292 // 5q14.3 // 55338 /// BC054879 // FLJ11292 // hypothetical protein FLJ11292 // 5q14.3 // 55338 /// AK024354 // FLJ11292 // hypothetical protein FLJ11292 // 5q14.3 // 55338
2949570	1.91697	0.000314213	0.00556407	chr6	-	main	NM_181842 // ZBTB12 // zinc finger and BTB domain containing 12 // 6p21.33 // 221527 /// ENST00000375527 // ZBTB12 // zinc finger and BTB domain containing 12 // 6p21.33 // 221527 /// ENST00000432044 // ZBTB12 // zinc finger and BTB domain containing 12 // 6p21.33 // 221527 /// ENST00000458242 // ZBTB12 // zinc finger and BTB domain containing 12 // 6p21.33 // 221527 /// ENST00000441555 // ZBTB12…
3435267	1.91631	0.00206086	0.0129679	chr12	+	main	NM_030765 // B3GNT4 // UDP-GlcNAc:betaGal beta-1,3-N-acetylglucosaminyltransferase 4 // 12q24 // 79369 /// ENST00000324189 // B3GNT4 // UDP-GlcNAc:betaGal beta-1,3-N-acetylglucosaminyltransferase 4 // 12q24 // 79369 /// AK095746 // B3GNT4 // UDP-GlcNAc:betaGal beta-1,3-N-acetylglucosaminyltransferase 4 // 12q24 // 79369
3224333	1.91624	0.0231388	0.0562818	chr9	-	main	NM_001004454 // OR1L8 // olfactory receptor, family 1, subfamily L, member 8 // 9q33.2 // 138881 /// ENST00000304865 // OR1L8 // olfactory receptor, family 1, subfamily L, member 8 // 9q33.2 // 138881 /// BC140910 // OR1L8 // olfactory receptor, family 1, subfamily L, member 8 // 9q33.2 // 138881
3708160	1.91597	0.00157354	0.0113076	chr17	+	main	NM_000697 // ALOX12 // arachidonate 12-lipoxygenase // 17p13.1 // 239 /// ENST00000251535 // ALOX12 // arachidonate 12-lipoxygenase // 17p13.1 // 239 /// M58704 // ALOX12 // arachidonate 12-lipoxygenase // 17p13.1 // 239
4013118	1.91597	0.00624048	0.0236134	chrX	-	main	NM_138703 // MAGEE2 // melanoma antigen family E, 2 // Xq13.3 // 139599 /// ENST00000373359 // MAGEE2 // melanoma antigen family E, 2 // Xq13.3 // 139599 /// AF490509 // MAGEE2 // melanoma antigen family E, 2 // Xq13.3 // 139599
2748605	1.91545	0.000147387	0.00403839	chr4	+	main	NM_004744 // LRAT // lecithin retinol acyltransferase (phosphatidylcholine--retinol O-acyltransferase) // 4q32.1 // 9227 /// ENST00000336356 // LRAT // lecithin retinol acyltransferase (phosphatidylcholine--retinol O-acyltransferase) // 4q32.1 // 9227 /// ENST00000507827 // LRAT // lecithin retinol acyltransferase (phosphatidylcholine--retinol O-acyltransferase) // 4q32.1 // 9227 /// AY546085 // …
2901777	1.91528	0.0380407	0.0802793	---	---	normgene->intron	---
3833926	1.91478	0.000165111	0.00424564	chr19	+	main	NM_000767 // CYP2B6 // cytochrome P450, family 2, subfamily B, polypeptide 6 // 19q13.2 // 1555 /// M29874 // CYP2B6 // cytochrome P450, family 2, subfamily B, polypeptide 6 // 19q13.2 // 1555 /// DQ198366 // CYP2B7P1 // cytochrome P450, family 2, subfamily B, polypeptide 7 pseudogene 1 // 19q13.2 // 1556
2621574	1.91408	8.64e-05	0.00328493	chr3	+	main	NM_004345 // CAMP // cathelicidin antimicrobial peptide // 3p21.3 // 820 /// ENST00000296435 // CAMP // cathelicidin antimicrobial peptide // 3p21.3 // 820 /// BC055089 // CAMP // cathelicidin antimicrobial peptide // 3p21.3 // 820
3318495	1.91345	0.00124313	0.0101103	chr11	+	main	NM_001005180 // OR56B1 // olfactory receptor, family 56, subfamily B, member 1 // 11p15.4 // 387748 /// ENST00000317121 // OR56B1 // olfactory receptor, family 56, subfamily B, member 1 // 11p15.4 // 387748 /// BC137184 // OR56B1 // olfactory receptor, family 56, subfamily B, member 1 // 11p15.4 // 387748
3360529	1.91339	0.0150832	0.0416661	chr11	-	main	NM_001005288 // OR51I1 // olfactory receptor, family 51, subfamily I, member 1 // 11p15.4 // 390063 /// ENST00000380211 // OR51I1 // olfactory receptor, family 51, subfamily I, member 1 // 11p15.4 // 390063 /// BC151148 // OR51I1 // olfactory receptor, family 51, subfamily I, member 1 // 11p15.4 // 390063 /// ENST00000317283 // OR51I1 // olfactory receptor, family 51, subfamily I, member 1 // 11p…
3177863	1.91233	0.00161061	0.0114101	chr9	+	main	NM_001001709 // C9orf170 // chromosome 9 open reading frame 170 // 9q21.33 // 401535 /// ENST00000375941 // C9orf170 // chromosome 9 open reading frame 170 // 9q21.33 // 401535 /// BC132741 // C9orf170 // chromosome 9 open reading frame 170 // 9q21.33 // 401535
3142217	1.91141	1.71e-05	0.00168649	chr8	-	main	NM_018440 // PAG1 // phosphoprotein associated with glycosphingolipid microdomains 1 // 8q21.13 // 55824 /// ENST00000220597 // PAG1 // phosphoprotein associated with glycosphingolipid microdomains 1 // 8q21.13 // 55824 /// AK289818 // PAG1 // phosphoprotein associated with glycosphingolipid microdomains 1 // 8q21.13 // 55824
2984884	1.90912	0.00427628	0.0189478	chr6	-	main	NM_003730 // RNASET2 // ribonuclease T2 // 6q27 // 8635 /// ENST00000476238 // RNASET2 // ribonuclease T2 // 6q27 // 8635 /// ENST00000508775 // RNASET2 // ribonuclease T2 // 6q27 // 8635 /// U85625 // RNASET2 // ribonuclease T2 // 6q27 // 8635 /// BC001660 // RNASET2 // ribonuclease T2 // 6q27 // 8635 /// BC001819 // RNASET2 // ribonuclease T2 // 6q27 // 8635 /// BC039713 // RNASET2 // ribonucle…
3939952	1.90875	0.0419108	0.086078	chr22	+	main	NR_003714 // POM121L9P // POM121 membrane glycoprotein-like 9, pseudogene // 22q11.22 // 29774 /// NR_024593 // POM121L10P // POM121 membrane glycoprotein-like 10, pseudogene // 22q11.23 // 646074 /// NR_024591 // POM121L1P // POM121 membrane glycoprotein-like 1, pseudogene // 22q11.22 // 25812 /// NR_024583 // POM121L8P // POM121 membrane glycoprotein-like 8 pseudogene // 22q11.2 // 29797 /// NR…
3514685	1.90769	0.000225289	0.00481831	chr13	-	main	NR_027047 // NCRNA00282 // non-protein coding RNA 282 // 13q14.3 // 283521
3455290	1.90717	0.00223099	0.0134607	chr12	-	main	NM_002282 // KRT83 // keratin 83 // 12q13 // 3889 /// NM_002284 // KRT86 // keratin 86 // 12q13 // 3892 /// NM_002281 // KRT81 // keratin 81 // 12q13 // 3887 /// ENST00000293670 // KRT83 // keratin 83 // 12q13 // 3889 /// ENST00000327741 // KRT81 // keratin 81 // 12q13 // 3887 /// BC069585 // KRT86 // keratin 86 // 12q13 // 3892 /// BC117465 // KRT81 // keratin 81 // 12q13 // 3887 /// X99141 // K…
3880084	1.90686	0.00199887	0.0127628	chr20	+	main	NM_001052 // SSTR4 // somatostatin receptor 4 // 20p11.2 // 6754 /// ENST00000255008 // SSTR4 // somatostatin receptor 4 // 20p11.2 // 6754 /// BC117270 // SSTR4 // somatostatin receptor 4 // 20p11.2 // 6754
3645359	1.90589	0.00209243	0.0130656	chr16	+	main	NM_145252 // ZG16B // zymogen granule protein 16 homolog B (rat) // 16p13.3 // 124220 /// ENST00000382280 // ZG16B // zymogen granule protein 16 homolog B (rat) // 16p13.3 // 124220 /// AY359021 // ZG16B // zymogen granule protein 16 homolog B (rat) // 16p13.3 // 124220
3445252	1.90521	0.000299863	0.00546382	chr12	-	main	NR_036555 // C12orf36 // chromosome 12 open reading frame 36 // 12p13.1 // 283422 /// BC101220 // C12orf36 // chromosome 12 open reading frame 36 // 12p13.1 // 283422 /// ENST00000318426 // C12orf36 // chromosome 12 open reading frame 36 // 12p13.1 // 283422
3360486	1.90501	0.00161807	0.0114386	chr11	-	main	NM_033179 // OR51B4 // olfactory receptor, family 51, subfamily B, member 4 // 11p15 // 79339 /// ENST00000380224 // OR51B4 // olfactory receptor, family 51, subfamily B, member 4 // 11p15 // 79339 /// BC153815 // OR51B4 // olfactory receptor, family 51, subfamily B, member 4 // 11p15 // 79339
3844512	1.90498	0.000216917	0.0047942	chr19	-	main	NM_016585 // THEG // Theg homolog (mouse) // 19p13.3 // 51298 /// NM_199202 // THEG // Theg homolog (mouse) // 19p13.3 // 51298 /// ENST00000342640 // THEG // Theg homolog (mouse) // 19p13.3 // 51298 /// ENST00000346878 // THEG // Theg homolog (mouse) // 19p13.3 // 51298 /// AF268610 // THEG // Theg homolog (mouse) // 19p13.3 // 51298
3984136	1.90406	0.0374462	0.0793061	chrX	+	main	---
3831207	1.9025	0.000131605	0.00385949	---	---	normgene->intron	---
2822215	1.90169	0.000522252	0.00691237	chr5	+	main	NM_000919 // PAM // peptidylglycine alpha-amidating monooxygenase // 5q14-q21 // 5066 /// NM_001177306 // PAM // peptidylglycine alpha-amidating monooxygenase // 5q14-q21 // 5066 /// NM_138766 // PAM // peptidylglycine alpha-amidating monooxygenase // 5q14-q21 // 5066 /// NM_138821 // PAM // peptidylglycine alpha-amidating monooxygenase // 5q14-q21 // 5066 /// NR_033440 // PAM // peptidylglycine …
2948024	1.89893	1.23e-05	0.00150593	chr6	-	main	NR_002139 // HCG4 // HLA complex group 4 // 6p21.3 // 54435
3271910	1.8984	7.58e-05	0.00316221	chr10	+	main	NM_006426 // DPYSL4 // dihydropyrimidinase-like 4 // 10q26 // 10570 /// ENST00000338492 // DPYSL4 // dihydropyrimidinase-like 4 // 10q26 // 10570 /// AB006713 // DPYSL4 // dihydropyrimidinase-like 4 // 10q26 // 10570 /// ENST00000368629 // DPYSL4 // dihydropyrimidinase-like 4 // 10q26 // 10570 /// ENST00000368627 // DPYSL4 // dihydropyrimidinase-like 4 // 10q26 // 10570
2565229	1.89837	0.00118743	0.00988897	---	---	normgene->intron	---
3960110	1.89724	0.00121885	0.0100143	chr22	-	main	NM_002405 // MFNG // MFNG O-fucosylpeptide 3-beta-N-acetylglucosaminyltransferase // 22q12 // 4242 /// NM_001166343 // MFNG // MFNG O-fucosylpeptide 3-beta-N-acetylglucosaminyltransferase // 22q12 // 4242 /// NR_029413 // MFNG // MFNG O-fucosylpeptide 3-beta-N-acetylglucosaminyltransferase // 22q12 // 4242 /// ENST00000416983 // MFNG // MFNG O-fucosylpeptide 3-beta-N-acetylglucosaminyltransferase…
3841357	1.8969	0.000331078	0.0056977	chr19	+	main	NM_001130917 // LILRA2 // leukocyte immunoglobulin-like receptor, subfamily A (with TM domain), member 2 // 19q13.4 // 11027 /// NM_006866 // LILRA2 // leukocyte immunoglobulin-like receptor, subfamily A (with TM domain), member 2 // 19q13.4 // 11027 /// NR_026716 // KIR3DX1 // killer cell immunoglobulin-like receptor, three domains, X1 // 19q13.42 // 90011 /// ENST00000251377 // LILRA2 // leukoc…
3887011	1.89624	2.59e-05	0.00199907	chr20	+	main	NM_178455 // SPINT4 // serine peptidase inhibitor, Kunitz type 4 // 20q13.12 // 391253 /// ENST00000279058 // SPINT4 // serine peptidase inhibitor, Kunitz type 4 // 20q13.12 // 391253 /// AY372174 // SPINT4 // serine peptidase inhibitor, Kunitz type 4 // 20q13.12 // 391253
3050462	1.89352	5.16e-07	0.000335329	chr7	-	main	NM_001001555 // GRB10 // growth factor receptor-bound protein 10 // 7p12.2 // 2887 /// NM_005311 // GRB10 // growth factor receptor-bound protein 10 // 7p12.2 // 2887 /// NM_001001550 // GRB10 // growth factor receptor-bound protein 10 // 7p12.2 // 2887 /// NM_001001549 // GRB10 // growth factor receptor-bound protein 10 // 7p12.2 // 2887 /// ENST00000401949 // GRB10 // growth factor receptor-bou…
2628482	1.89231	0.00542456	0.0215757	chr3	+	main	NM_213609 // FAM19A1 // family with sequence similarity 19 (chemokine (C-C motif)-like), member A1 // 3p14.1 // 407738 /// ENST00000496687 // FAM19A1 // family with sequence similarity 19 (chemokine (C-C motif)-like), member A1 // 3p14.1 // 407738 /// ENST00000478136 // FAM19A1 // family with sequence similarity 19 (chemokine (C-C motif)-like), member A1 // 3p14.1 // 407738 /// ENST00000327941 //…
3157311	1.89037	0.000919031	0.00878096	chr8	-	main	NM_001135655 // LY6H // lymphocyte antigen 6 complex, locus H // 8q24.3 // 4062 /// NM_001130478 // LY6H // lymphocyte antigen 6 complex, locus H // 8q24.3 // 4062 /// NM_002347 // LY6H // lymphocyte antigen 6 complex, locus H // 8q24.3 // 4062 /// ENST00000438460 // LY6H // lymphocyte antigen 6 complex, locus H // 8q24.3 // 4062 /// ENST00000342752 // LY6H // lymphocyte antigen 6 complex, locus …
2957314	1.89006	0.014458	0.0404519	chr6	-	main	NM_000846 // GSTA2 // glutathione S-transferase alpha 2 // 6p12.1 // 2939 /// NR_033760 // GSTA7P // glutathione S-transferase alpha 7, pseudogene // 6p12.2 // 730152 /// NM_145740 // GSTA1 // glutathione S-transferase alpha 1 // 6p12.1 // 2938 /// ENST00000493422 // GSTA2 // glutathione S-transferase alpha 2 // 6p12.1 // 2939 /// ENST00000334575 // GSTA1 // glutathione S-transferase alpha 1 // 6…
3740648	1.88884	0.00104485	0.00931763	---	---	normgene->intron	---
3954206	1.8877	0.0107235	0.0333052	chr22	-	main	NM_013313 // YPEL1 // yippee-like 1 (Drosophila) // 22q11.2 // 29799 /// NM_148175 // PPIL2 // peptidylprolyl isomerase (cyclophilin)-like 2 // 22q11.21 // 23759 /// ENST00000339468 // YPEL1 // yippee-like 1 (Drosophila) // 22q11.2 // 29799 /// ENST00000406385 // PPIL2 // peptidylprolyl isomerase (cyclophilin)-like 2 // 22q11.21 // 23759 /// ENST00000204279 // YPEL1 // yippee-like 1 (Drosophila) …
3886576	1.8867	0.00184948	0.012227	chr20	+	main	NM_003881 // WISP2 // WNT1 inducible signaling pathway protein 2 // 20q13.12 // 8839 /// ENST00000372868 // WISP2 // WNT1 inducible signaling pathway protein 2 // 20q13.12 // 8839 /// ENST00000190983 // WISP2 // WNT1 inducible signaling pathway protein 2 // 20q13.12 // 8839 /// BC017782 // WISP2 // WNT1 inducible signaling pathway protein 2 // 20q13.12 // 8839 /// ENST00000372865 // WISP2 // WNT1…
3304970	1.88583	0.0366425	0.0780394	chr10	-	main	NM_014631 // SH3PXD2A // SH3 and PX domains 2A // 10q24.33 // 9644 /// ENST00000355946 // SH3PXD2A // SH3 and PX domains 2A // 10q24.33 // 9644 /// AL833070 // SH3PXD2A // SH3 and PX domains 2A // 10q24.33 // 9644 /// ENST00000369774 // SH3PXD2A // SH3 and PX domains 2A // 10q24.33 // 9644
2941784	1.88503	0.000958786	0.00897654	chr6	-	main	NM_001142393 // NEDD9 // neural precursor cell expressed, developmentally down-regulated 9 // 6p25-p24 // 4739 /// NM_006403 // NEDD9 // neural precursor cell expressed, developmentally down-regulated 9 // 6p25-p24 // 4739 /// NM_182966 // NEDD9 // neural precursor cell expressed, developmentally down-regulated 9 // 6p25-p24 // 4739 /// ENST00000379446 // NEDD9 // neural precursor cell expressed,…
4036296	1.88457	0.000707235	0.0079016	chrY	-	main	NR_001537 // TTTY13 // testis-specific transcript, Y-linked 13 (non-protein coding) // Yq11.223 // 83868 /// AF332242 // TTTY13 // testis-specific transcript, Y-linked 13 (non-protein coding) // Yq11.223 // 83868
3742449	1.88436	1.24e-05	0.00150593	---	---	normgene->intron	---
3957429	1.88297	0.032317	0.0712683	chr22	-	main	NM_004861 // GAL3ST1 // galactose-3-O-sulfotransferase 1 // 22q12.2 // 9514 /// ENST00000401975 // GAL3ST1 // galactose-3-O-sulfotransferase 1 // 22q12.2 // 9514 /// ENST00000406361 // GAL3ST1 // galactose-3-O-sulfotransferase 1 // 22q12.2 // 9514 /// ENST00000402321 // GAL3ST1 // galactose-3-O-sulfotransferase 1 // 22q12.2 // 9514 /// ENST00000402369 // GAL3ST1 // galactose-3-O-sulfotransferase …
3753729	1.88221	0.000461603	0.00653655	chr17	-	main	NM_139285 // GAS2L2 // growth arrest-specific 2 like 2 // 17q12 // 246176 /// ENST00000254466 // GAS2L2 // growth arrest-specific 2 like 2 // 17q12 // 246176 /// AF508785 // GAS2L2 // growth arrest-specific 2 like 2 // 17q12 // 246176 /// ENST00000359507 // GAS2L2 // growth arrest-specific 2 like 2 // 17q12 // 246176
3666366	1.88163	2.97e-06	0.000759506	chr16	+	main	NM_001793 // CDH3 // cadherin 3, type 1, P-cadherin (placental) // 16q22.1 // 1001 /// ENST00000264012 // CDH3 // cadherin 3, type 1, P-cadherin (placental) // 16q22.1 // 1001 /// BC014462 // CDH3 // cadherin 3, type 1, P-cadherin (placental) // 16q22.1 // 1001 /// ENST00000429102 // CDH3 // cadherin 3, type 1, P-cadherin (placental) // 16q22.1 // 1001
3285119	1.88067	3.5e-05	0.00226603	chr10	-	main	NM_031866 // FZD8 // frizzled homolog 8 (Drosophila) // 10p11.21 // 8325 /// ENST00000374694 // FZD8 // frizzled homolog 8 (Drosophila) // 10p11.21 // 8325 /// AB043703 // FZD8 // frizzled homolog 8 (Drosophila) // 10p11.21 // 8325
2844267	1.88066	0.0138225	0.0393187	---	---	normgene->intron	---
3790529	1.87771	0.00215676	0.013286	chr18	+	main	NM_002091 // GRP // gastrin-releasing peptide // 18q21.1-q21.32 // 2922 /// NM_001012512 // GRP // gastrin-releasing peptide // 18q21.1-q21.32 // 2922 /// NM_001012513 // GRP // gastrin-releasing peptide // 18q21.1-q21.32 // 2922 /// ENST00000256857 // GRP // gastrin-releasing peptide // 18q21.1-q21.32 // 2922 /// ENST00000456142 // GRP // gastrin-releasing peptide // 18q21.1-q21.32 // 2922 /// E…
3051395	1.8771	0.000518015	0.0068833	chr7	-	main	NM_014302 // SEC61G // Sec61 gamma subunit // 7p11.2 // 23480 /// NM_001012456 // SEC61G // Sec61 gamma subunit // 7p11.2 // 23480 /// ENST00000415949 // SEC61G // Sec61 gamma subunit // 7p11.2 // 23480 /// ENST00000450622 // SEC61G // Sec61 gamma subunit // 7p11.2 // 23480 /// ENST00000395535 // SEC61G // Sec61 gamma subunit // 7p11.2 // 23480 /// ENST00000352861 // SEC61G // Sec61 gamma subunit…
3676156	1.87501	0.00156429	0.0112726	chr16	-	main	NM_001146006 // IGFALS // insulin-like growth factor binding protein, acid labile subunit // 16p13.3 // 3483 /// NM_004970 // IGFALS // insulin-like growth factor binding protein, acid labile subunit // 16p13.3 // 3483 /// NR_027389 // IGFALS // insulin-like growth factor binding protein, acid labile subunit // 16p13.3 // 3483 /// ENST00000215539 // IGFALS // insulin-like growth factor binding pr…
3738081	1.87396	0.000167927	0.00426601	chr17	+	main	NM_031945 // TSPAN10 // tetraspanin 10 // 17q25.3 // 83882 /// ENST00000328585 // TSPAN10 // tetraspanin 10 // 17q25.3 // 83882 /// BC021923 // TSPAN10 // tetraspanin 10 // 17q25.3 // 83882
3475136	1.87322	0.000221959	0.00480785	---	---	normgene->intron	---
2374746	1.87144	9.9e-08	0.000178481	chr1	+	main	NM_020443 // NAV1 // neuron navigator 1 // 1q32.3 // 89796 /// NM_001167738 // NAV1 // neuron navigator 1 // 1q32.3 // 89796 /// ENST00000367296 // NAV1 // neuron navigator 1 // 1q32.3 // 89796 /// AY043013 // NAV1 // neuron navigator 1 // 1q32.3 // 89796 /// BC007523 // NAV1 // neuron navigator 1 // 1q32.3 // 89796 /// AF086348 // NAV1 // neuron navigator 1 // 1q32.3 // 89796 /// ENST00000391966…
3753474	1.87084	0.00111844	0.00965458	chr17	-	main	NM_152462 // AMAC1 // acyl-malonyl condensing enzyme 1 // 17q12 // 146861 /// NM_054028 // AMAC1L2 // acyl-malonyl condensing enzyme 1-like 2 // 8p23.1 // 83650 /// NM_001102614 // AMAC1L3 // acyl-malonyl condensing enzyme 1-like 3 // 17p13.1 // 643664 /// ENST00000297307 // AMAC1 // acyl-malonyl condensing enzyme 1 // 17q12 // 146861 /// ENST00000382435 // AMAC1L2 // acyl-malonyl condensing enzy…
2968387	1.86925	0.0218332	0.0540754	---	---	normgene->intron	---
2599928	1.86683	0.00543748	0.0215881	---	---	normgene->intron	---
3123675	1.86666	2e-05	0.00175644	chr8	-	main	NM_024607 // PPP1R3B // protein phosphatase 1, regulatory (inhibitor) subunit 3B // 8p23.1 // 79660 /// ENST00000310455 // PPP1R3B // protein phosphatase 1, regulatory (inhibitor) subunit 3B // 8p23.1 // 79660 /// BC043388 // PPP1R3B // protein phosphatase 1, regulatory (inhibitor) subunit 3B // 8p23.1 // 79660
3376317	1.86559	0.0168534	0.0449432	chr11	-	main	NM_000738 // CHRM1 // cholinergic receptor, muscarinic 1 // 11q13 // 1128 /// ENST00000306960 // CHRM1 // cholinergic receptor, muscarinic 1 // 11q13 // 1128 /// BC022984 // CHRM1 // cholinergic receptor, muscarinic 1 // 11q13 // 1128
3335852	1.86555	0.00320702	0.0161951	---	---	normgene->intron	---
3740614	1.86521	0.00011146	0.00367373	---	---	normgene->intron	---
3748624	1.86428	0.0101194	0.0320908	chr17	-	main	NM_152351 // SLC5A10 // solute carrier family 5 (sodium/glucose cotransporter), member 10 // 17p11.2 // 125206 /// NM_001042450 // SLC5A10 // solute carrier family 5 (sodium/glucose cotransporter), member 10 // 17p11.2 // 125206 /// ENST00000395647 // SLC5A10 // solute carrier family 5 (sodium/glucose cotransporter), member 10 // 17p11.2 // 125206
3839171	1.86216	0.00469067	0.0199356	chr19	+	main	ENST00000377006 // FLJ26850 // FLJ26850 protein // 19q13.33 // 400710 /// AK130360 // FLJ26850 // FLJ26850 protein // 19q13.33 // 400710
3341213	1.86201	0.0386728	0.0811907	chr11	+	main	NM_006189 // OMP // olfactory marker protein // 11q13.5 // 4975 /// BC069115 // OMP // olfactory marker protein // 11q13.5 // 4975
2732391	1.86183	0.000461785	0.00653655	chr4	+	main	NM_004354 // CCNG2 // cyclin G2 // 4q21.1 // 901 /// ENST00000316355 // CCNG2 // cyclin G2 // 4q21.1 // 901 /// ENST00000395640 // CCNG2 // cyclin G2 // 4q21.1 // 901 /// ENST00000502280 // CCNG2 // cyclin G2 // 4q21.1 // 901 /// BC032518 // CCNG2 // cyclin G2 // 4q21.1 // 901 /// ENST00000354403 // CCNG2 // cyclin G2 // 4q21.1 // 901 /// ENST00000512918 // CCNG2 // cyclin G2 // 4q21.1 // 901
2403099	1.86008	7.53e-06	0.00120417	chr1	-	main	NM_207397 // CD164L2 // CD164 sialomucin-like 2 // 1p36.11 // 388611 /// ENST00000374027 // CD164L2 // CD164 sialomucin-like 2 // 1p36.11 // 388611 /// AY358761 // CD164L2 // CD164 sialomucin-like 2 // 1p36.11 // 388611 /// ENST00000374030 // CD164L2 // CD164 sialomucin-like 2 // 1p36.11 // 388611 /// ENST00000374025 // CD164L2 // CD164 sialomucin-like 2 // 1p36.11 // 388611
3361672	1.85997	0.000379642	0.00602907	chr11	-	main	NM_002315 // LMO1 // LIM domain only 1 (rhombotin 1) // 11p15 // 4004 /// ENST00000335790 // LMO1 // LIM domain only 1 (rhombotin 1) // 11p15 // 4004 /// M26682 // LMO1 // LIM domain only 1 (rhombotin 1) // 11p15 // 4004 /// ENST00000452557 // LMO1 // LIM domain only 1 (rhombotin 1) // 11p15 // 4004 /// ENST00000428101 // LMO1 // LIM domain only 1 (rhombotin 1) // 11p15 // 4004 /// ENST0000033291…
3928587	1.8599	0.00045401	0.00651023	chr21	-	main	NM_181617 // KRTAP21-2 // keratin associated protein 21-2 // 21q22.1 // 337978 /// ENST00000333892 // KRTAP21-2 // keratin associated protein 21-2 // 21q22.1 // 337978 /// AB096959 // KRTAP21-2 // keratin associated protein 21-2 // 21q22.1 // 337978
3933205	1.85983	1.55e-05	0.00165778	chr21	-	main	NM_020639 // RIPK4 // receptor-interacting serine-threonine kinase 4 // 21q22.3 // 54101 /// ENST00000332512 // RIPK4 // receptor-interacting serine-threonine kinase 4 // 21q22.3 // 54101 /// AB047783 // RIPK4 // receptor-interacting serine-threonine kinase 4 // 21q22.3 // 54101 /// ENST00000352483 // RIPK4 // receptor-interacting serine-threonine kinase 4 // 21q22.3 // 54101 /// ENST00000330470 …
3461551	1.85975	0.00631765	0.0238072	chr12	-	main	NM_201550 // LRRC10 // leucine rich repeat containing 10 // 12q15 // 376132 /// ENST00000361484 // LRRC10 // leucine rich repeat containing 10 // 12q15 // 376132 /// BC090881 // LRRC10 // leucine rich repeat containing 10 // 12q15 // 376132
3931946	1.85785	0.00270592	0.0147572	chr21	-	main	AY204749 // NCRNA00114 // non-protein coding RNA 114 // 21q22.2 // 400866 /// AY204748 // NCRNA00114 // non-protein coding RNA 114 // 21q22.2 // 400866
3624131	1.85657	0.000282553	0.00530655	chr15	-	main	---
2340315	1.85588	0.000656742	0.00764833	chr1	+	main	NM_001005353 // AK4 // adenylate kinase 4 // 1p31.3 // 205 /// NM_013410 // AK4 // adenylate kinase 4 // 1p31.3 // 205 /// NM_203464 // AK4 // adenylate kinase 4 // 1p31.3 // 205 /// ENST00000327299 // AK4 // adenylate kinase 4 // 1p31.3 // 205 /// ENST00000395334 // AK4 // adenylate kinase 4 // 1p31.3 // 205 /// BC146653 // AK4 // adenylate kinase 4 // 1p31.3 // 205
2717059	1.85585	1.48e-05	0.00161908	chr4	+	main	NR_015433 // LOC93622 // hypothetical LOC93622 // 4p16.1 // 93622 /// AK026375 // LOC93622 // hypothetical LOC93622 // 4p16.1 // 93622
2915420	1.85526	0.0163092	0.0438847	chr6	+	main	NM_001170423 // PRSS35 // protease, serine, 35 // 6q14.2 // 167681 /// NM_153362 // PRSS35 // protease, serine, 35 // 6q14.2 // 167681 /// ENST00000369700 // PRSS35 // protease, serine, 35 // 6q14.2 // 167681 /// AY358661 // PRSS35 // protease, serine, 35 // 6q14.2 // 167681
3721619	1.85518	0.000759513	0.00815927	chr17	+	main	NM_033194 // HSPB9 // heat shock protein, alpha-crystallin-related, B9 // 17q21.2 // 94086 /// ENST00000355067 // HSPB9 // heat shock protein, alpha-crystallin-related, B9 // 17q21.2 // 94086 /// AK093488 // HSPB9 // heat shock protein, alpha-crystallin-related, B9 // 17q21.2 // 94086
4012407	1.85425	0.0440162	0.0893602	chrX	-	main	NM_033053 // DMRTC1 // DMRT-like family C1 // Xq13.2 // 63947 /// NM_001080851 // DMRTC1B // DMRT-like family C1B // Xq13.2 // 728656 /// BC047596 // DMRTC1 // DMRT-like family C1 // Xq13.2 // 63947 /// BC047596 // DMRTC1B // DMRT-like family C1B // Xq13.2 // 728656 /// NR_026594 // NCRNA00246B // non-protein coding RNA 246B // Xq13.2 // 653687 /// ENST00000391328 // NCRNA00246B // non-protein co…
3816383	1.85356	0.000759545	0.00815927	---	---	normgene->intron	---
2968273	1.85312	0.00404541	0.018353	---	---	normgene->intron	---
2829905	1.8528	0.00532385	0.0213163	chr5	+	main	NM_012159 // FBXL21 // F-box and leucine-rich repeat protein 21 (gene/pseudogene) // 5q31 // 26223 /// BC106753 // FBXL21 // F-box and leucine-rich repeat protein 21 (gene/pseudogene) // 5q31 // 26223
3836299	1.8527	0.00342707	0.0166888	chr19	+	main	NM_001080401 // PPM1N // protein phosphatase, Mg2+/Mn2+ dependent, 1N (putative) // 19q13.32 // 147699 /// ENST00000396734 // PPM1N // protein phosphatase, Mg2+/Mn2+ dependent, 1N (putative) // 19q13.32 // 147699 /// ENST00000324688 // PPM1N // protein phosphatase, Mg2+/Mn2+ dependent, 1N (putative) // 19q13.32 // 147699 /// ENST00000415077 // PPM1N // protein phosphatase, Mg2+/Mn2+ dependent, 1N…
2351465	1.8515	0.00159643	0.0113645	chr1	+	main	NM_032414 // PROK1 // prokineticin 1 // 1p21 // 84432 /// ENST00000271331 // PROK1 // prokineticin 1 // 1p21 // 84432 /// AY358683 // PROK1 // prokineticin 1 // 1p21 // 84432
3774504	1.85108	0.000194356	0.00452271	chr17	-	main	---
3687232	1.85076	0.000295055	0.00541744	chr16	-	main	NM_175900 // C16orf54 // chromosome 16 open reading frame 54 // 16p11.2 // 283897 /// ENST00000329410 // C16orf54 // chromosome 16 open reading frame 54 // 16p11.2 // 283897 /// AY358833 // C16orf54 // chromosome 16 open reading frame 54 // 16p11.2 // 283897
2866704	1.85056	0.0022518	0.0135013	chr5	-	main	NM_020801 // ARRDC3 // arrestin domain containing 3 // 5q14.3 // 57561 /// ENST00000265138 // ARRDC3 // arrestin domain containing 3 // 5q14.3 // 57561 /// BC053619 // ARRDC3 // arrestin domain containing 3 // 5q14.3 // 57561
3157217	1.85049	0.000885331	0.00859975	chr8	-	main	NM_000497 // CYP11B1 // cytochrome P450, family 11, subfamily B, polypeptide 1 // 8q21 // 1584 /// NM_001026213 // CYP11B1 // cytochrome P450, family 11, subfamily B, polypeptide 1 // 8q21 // 1584 /// NM_000498 // CYP11B2 // cytochrome P450, family 11, subfamily B, polypeptide 2 // 8q21-q22 // 1585 /// ENST00000292427 // CYP11B1 // cytochrome P450, family 11, subfamily B, polypeptide 1 // 8q21 //…
3573123	1.84934	0.000246898	0.0049398	chr14	-	main	NM_199296 // ISM2 // isthmin 2 homolog (zebrafish) // 14q24.3 // 145501 /// NM_182509 // ISM2 // isthmin 2 homolog (zebrafish) // 14q24.3 // 145501 /// ENST00000342219 // ISM2 // isthmin 2 homolog (zebrafish) // 14q24.3 // 145501 /// ENST00000493585 // ISM2 // isthmin 2 homolog (zebrafish) // 14q24.3 // 145501 /// AK291600 // ISM2 // isthmin 2 homolog (zebrafish) // 14q24.3 // 145501 /// BC101019…
2674371	1.84931	0.00673782	0.024759	---	---	normgene->intron	---
2758043	1.84781	0.00167359	0.0116014	chr4	-	main	NM_001146069 // MFSD10 // major facilitator superfamily domain containing 10 // 4p16.3 // 10227 /// NM_001120 // MFSD10 // major facilitator superfamily domain containing 10 // 4p16.3 // 10227 /// ENST00000355443 // MFSD10 // major facilitator superfamily domain containing 10 // 4p16.3 // 10227 /// ENST00000329687 // MFSD10 // major facilitator superfamily domain containing 10 // 4p16.3 // 10227 …
3819749	1.84755	0.0104264	0.0326637	---	---	normgene->intron	---
3556124	1.8466	0.0389904	0.0816718	---	---	normgene->intron	---
3993515	1.84168	0.00121596	0.0100035	chrX	+	main	NM_005462 // MAGEC1 // melanoma antigen family C, 1 // Xq26 // 9947 /// ENST00000285879 // MAGEC1 // melanoma antigen family C, 1 // Xq26 // 9947 /// AF056334 // MAGEC1 // melanoma antigen family C, 1 // Xq26 // 9947 /// ENST00000370511 // MAGEC1 // melanoma antigen family C, 1 // Xq26 // 9947 /// ENST00000370510 // MAGEC1 // melanoma antigen family C, 1 // Xq26 // 9947
2390158	1.84014	0.0319281	0.0706774	chr1	+	main	---
2631556	1.83826	0.0021706	0.0133032	chr3	+	main	NM_001167674 // CADM2 // cell adhesion molecule 2 // 3p12.1 // 253559 /// NM_001167675 // CADM2 // cell adhesion molecule 2 // 3p12.1 // 253559 /// NM_153184 // CADM2 // cell adhesion molecule 2 // 3p12.1 // 253559 /// NM_004705 // PRKRIR // protein-kinase, interferon-inducible double stranded RNA dependent inhibitor, repressor of (P58 repressor) // 11q13.5 // 5612 /// ENST00000383699 // CADM2 //…
3151086	1.838	0.0215357	0.0535249	chr8	-	main	NM_005328 // HAS2 // hyaluronan synthase 2 // 8q24.12 // 3037 /// ENST00000303924 // HAS2 // hyaluronan synthase 2 // 8q24.12 // 3037 /// U54804 // HAS2 // hyaluronan synthase 2 // 8q24.12 // 3037 /// ENST00000443194 // HAS2 // hyaluronan synthase 2 // 8q24.12 // 3037
2801694	1.83637	5.58e-05	0.00280571	chr5	+	main	NM_031916 // ROPN1L // ropporin 1-like // 5p15.2 // 83853 /// ENST00000274134 // ROPN1L // ropporin 1-like // 5p15.2 // 83853 /// ENST00000503804 // ROPN1L // ropporin 1-like // 5p15.2 // 83853 /// BC014607 // ROPN1L // ropporin 1-like // 5p15.2 // 83853
3445723	1.83612	0.0147104	0.0409499	chr12	-	main	NM_021071 // ART4 // ADP-ribosyltransferase 4 (Dombrock blood group) // 12p13-p12 // 420 /// ENST00000228936 // ART4 // ADP-ribosyltransferase 4 (Dombrock blood group) // 12p13-p12 // 420 /// AK291662 // ART4 // ADP-ribosyltransferase 4 (Dombrock blood group) // 12p13-p12 // 420 /// ENST00000430129 // ART4 // ADP-ribosyltransferase 4 (Dombrock blood group) // 12p13-p12 // 420 /// ENST00000430826 …
3203636	1.83585	0.0372658	0.0790306	chr9	-	main	NR_003667 // SUGT1P1 // suppressor of G2 allele of SKP1 (S. cerevisiae) pseudogene 1 // 9p13.3 // 441394
3740552	1.83571	0.000108338	0.00361242	---	---	normgene->intron	---
3584393	1.83467	0.00164612	0.0115171	chr15	+	main	NM_018958 // C15orf2 // chromosome 15 open reading frame 2 // 15q11-q13 // 23742 /// ENST00000329468 // C15orf2 // chromosome 15 open reading frame 2 // 15q11-q13 // 23742
3838425	1.83438	0.000170421	0.00429192	chr19	+	main	NM_014419 // DKKL1 // dickkopf-like 1 // 19q13.33 // 27120 /// NM_001197301 // DKKL1 // dickkopf-like 1 // 19q13.33 // 27120 /// NM_001197302 // DKKL1 // dickkopf-like 1 // 19q13.33 // 27120 /// ENST00000221498 // DKKL1 // dickkopf-like 1 // 19q13.33 // 27120 /// AY358922 // DKKL1 // dickkopf-like 1 // 19q13.33 // 27120
3657253	1.83412	0.0179324	0.0469669	chr16	+	main	NM_016633 // AHSP // alpha hemoglobin stabilizing protein // 16p11.2 // 51327 /// ENST00000302312 // AHSP // alpha hemoglobin stabilizing protein // 16p11.2 // 51327 /// AF112995 // AHSP // alpha hemoglobin stabilizing protein // 16p11.2 // 51327
3335828	1.83379	0.00333439	0.0164375	---	---	normgene->intron	---
3335830	1.83222	0.00108572	0.00950434	---	---	normgene->intron	---
2766122	1.83146	3.64e-05	0.00233988	chr4	-	main	NR_026804 // FLJ13197 // hypothetical FLJ13197 // 4p14 // 79667 /// ENST00000436901 // FLJ13197 // hypothetical FLJ13197 // 4p14 // 79667
2375038	1.82957	2.83e-05	0.0020314	chr1	+	main	NM_004767 // GPR37L1 // G protein-coupled receptor 37 like 1 // 1q32.1 // 9283 /// ENST00000367282 // GPR37L1 // G protein-coupled receptor 37 like 1 // 1q32.1 // 9283 /// BC050334 // GPR37L1 // G protein-coupled receptor 37 like 1 // 1q32.1 // 9283 /// BC040156 // LOC284570 // hypothetical protein LOC284570 // 1q32.1 // 284570
3868753	1.82817	1.42e-05	0.00161908	chr19	-	main	NM_012427 // KLK5 // kallikrein-related peptidase 5 // 19q13.33 // 25818 /// NM_001077491 // KLK5 // kallikrein-related peptidase 5 // 19q13.33 // 25818 /// NM_001077492 // KLK5 // kallikrein-related peptidase 5 // 19q13.33 // 25818 /// ENST00000336334 // KLK5 // kallikrein-related peptidase 5 // 19q13.33 // 25818 /// ENST00000391809 // KLK5 // kallikrein-related peptidase 5 // 19q13.33 // 25818 …
3555206	1.82756	0.0251618	0.0596808	chr14	-	main	NM_001004714 // OR4K13 // olfactory receptor, family 4, subfamily K, member 13 // 14q11.2 // 390433 /// ENST00000315693 // OR4K13 // olfactory receptor, family 4, subfamily K, member 13 // 14q11.2 // 390433
3699896	1.82712	0.000618744	0.00744294	---	---	normgene->intron	---
2950145	1.82604	0.00881381	0.029292	chr6	-	main	NM_002120 // HLA-DOB // major histocompatibility complex, class II, DO beta // 6p21.3 // 3112 /// ENST00000438763 // HLA-DOB // major histocompatibility complex, class II, DO beta // 6p21.3 // 3112 /// ENST00000447178 // HLA-DOB // major histocompatibility complex, class II, DO beta // 6p21.3 // 3112 /// ENST00000454969 // HLA-DOB // major histocompatibility complex, class II, DO beta // 6p21.3 /…
3218209	1.82577	0.000242635	0.00491772	chr9	-	main	NM_147180 // PPP3R2 // protein phosphatase 3, regulatory subunit B, beta // 9q31.1 // 5535 /// ENST00000374806 // PPP3R2 // protein phosphatase 3, regulatory subunit B, beta // 9q31.1 // 5535 /// BC030595 // PPP3R2 // protein phosphatase 3, regulatory subunit B, beta // 9q31.1 // 5535
3089799	1.82553	0.000837888	0.00844471	chr8	+	main	NM_003841 // TNFRSF10C // tumor necrosis factor receptor superfamily, member 10c, decoy without an intracellular domain // 8p22-p21 // 8794
2465799	1.82539	0.00134689	0.0104721	chr1	-	main	NM_012353 // OR1C1 // olfactory receptor, family 1, subfamily C, member 1 // 1q44 // 26188 /// ENST00000408896 // OR1C1 // olfactory receptor, family 1, subfamily C, member 1 // 1q44 // 26188 /// BC140914 // OR1C1 // olfactory receptor, family 1, subfamily C, member 1 // 1q44 // 26188
3299578	1.82521	0.00523143	0.0210973	chr10	-	main	NM_003956 // CH25H // cholesterol 25-hydroxylase // 10q23 // 9023 /// ENST00000371852 // CH25H // cholesterol 25-hydroxylase // 10q23 // 9023 /// AF059214 // CH25H // cholesterol 25-hydroxylase // 10q23 // 9023
3429008	1.82442	0.00124467	0.0101128	chr12	+	main	NM_004316 // ASCL1 // achaete-scute complex homolog 1 (Drosophila) // 12q23.2 // 429 /// ENST00000266744 // ASCL1 // achaete-scute complex homolog 1 (Drosophila) // 12q23.2 // 429 /// BC004425 // ASCL1 // achaete-scute complex homolog 1 (Drosophila) // 12q23.2 // 429
2320581	1.82306	2.37e-07	0.000237543	chr1	+	main	NM_000302 // PLOD1 // procollagen-lysine 1, 2-oxoglutarate 5-dioxygenase 1 // 1p36.22 // 5351 /// ENST00000196061 // PLOD1 // procollagen-lysine 1, 2-oxoglutarate 5-dioxygenase 1 // 1p36.22 // 5351 /// AK299150 // PLOD1 // procollagen-lysine 1, 2-oxoglutarate 5-dioxygenase 1 // 1p36.22 // 5351 /// BC016657 // PLOD1 // procollagen-lysine 1, 2-oxoglutarate 5-dioxygenase 1 // 1p36.22 // 5351 /// AK3…
3453458	1.82123	0.0264767	0.0619187	---	---	normgene->intron	---
3811574	1.82088	0.000840267	0.00844471	chr18	-	main	NM_002974 // SERPINB4 // serpin peptidase inhibitor, clade B (ovalbumin), member 4 // 18q21.3 // 6318 /// NM_006919 // SERPINB3 // serpin peptidase inhibitor, clade B (ovalbumin), member 3 // 18q21.3 // 6317 /// ENST00000341074 // SERPINB4 // serpin peptidase inhibitor, clade B (ovalbumin), member 4 // 18q21.3 // 6318 /// ENST00000283752 // SERPINB3 // serpin peptidase inhibitor, clade B (ovalbum…
3555067	1.82037	0.000687788	0.0077835	chr14	+	main	NR_026800 // KIAA0125 // KIAA0125 // 14q32.33 // 9834 /// BC030286 // FAM30A // family with sequence similarity 30, member A // 14q32.33 // 29064
3840666	1.82013	0.00583171	0.0225592	chr19	+	main	NM_173856 // VN1R2 // vomeronasal 1 receptor 2 // 19q13.42 // 317701 /// ENST00000341702 // VN1R2 // vomeronasal 1 receptor 2 // 19q13.42 // 317701 /// BC130356 // VN1R2 // vomeronasal 1 receptor 2 // 19q13.42 // 317701 /// ENST00000407730 // VN1R2 // vomeronasal 1 receptor 2 // 19q13.42 // 317701
2840756	1.81867	0.000114054	0.00372849	---	---	normgene->intron	---
3933131	1.81525	0.000346373	0.00579645	chr21	-	main	NR_027272 // C21orf129 // chromosome 21 open reading frame 129 // 21q22.3 // 150135 /// BC128198 // C21orf129 // chromosome 21 open reading frame 129 // 21q22.3 // 150135
3679643	1.81158	0.00292888	0.0154081	chr16	-	main	---
3830417	1.80984	0.00449201	0.0194589	chr19	+	main	NM_005304 // FFAR3 // free fatty acid receptor 3 // 19q13.1 // 2865 /// ENST00000327809 // FFAR3 // free fatty acid receptor 3 // 19q13.1 // 2865 /// BC035657 // FFAR3 // free fatty acid receptor 3 // 19q13.1 // 2865
2397898	1.80963	0.000271554	0.00520334	chr1	-	main	NM_014424 // HSPB7 // heat shock 27kDa protein family, member 7 (cardiovascular) // 1p36.23-p34.3 // 27129 /// ENST00000311890 // HSPB7 // heat shock 27kDa protein family, member 7 (cardiovascular) // 1p36.23-p34.3 // 27129 /// AL832181 // HSPB7 // heat shock 27kDa protein family, member 7 (cardiovascular) // 1p36.23-p34.3 // 27129 /// ENST00000375718 // HSPB7 // heat shock 27kDa protein family, …
3848492	1.80944	0.00065914	0.00766016	chr19	-	main	NM_002002 // FCER2 // Fc fragment of IgE, low affinity II, receptor for (CD23) // 19p13.3 // 2208 /// ENST00000394208 // FCER2 // Fc fragment of IgE, low affinity II, receptor for (CD23) // 19p13.3 // 2208 /// ENST00000346664 // FCER2 // Fc fragment of IgE, low affinity II, receptor for (CD23) // 19p13.3 // 2208 /// BC064417 // FCER2 // Fc fragment of IgE, low affinity II, receptor for (CD23) // …
3855320	1.80861	0.00309618	0.0158895	chr19	-	main	BC004943 // MGC10814 // hypothetical protein MGC10814 // 19p13.11 // 84757
3556030	1.80661	0.00939362	0.0305411	---	---	normgene->intron	---
3332403	1.80537	0.025667	0.0605203	chr11	+	main	NM_152866 // MS4A1 // membrane-spanning 4-domains, subfamily A, member 1 // 11q12 // 931 /// NM_021950 // MS4A1 // membrane-spanning 4-domains, subfamily A, member 1 // 11q12 // 931 /// ENST00000389939 // MS4A1 // membrane-spanning 4-domains, subfamily A, member 1 // 11q12 // 931 /// ENST00000345732 // MS4A1 // membrane-spanning 4-domains, subfamily A, member 1 // 11q12 // 931 /// AK292168 // MS4…
2493746	1.80528	0.000441238	0.00642759	chr2	+	main	NM_144705 // TEKT4 // tektin 4 // 2q11.1 // 150483 /// ENST00000295201 // TEKT4 // tektin 4 // 2q11.1 // 150483 /// AK097438 // TEKT4 // tektin 4 // 2q11.1 // 150483 /// ENST00000427593 // TEKT4 // tektin 4 // 2q11.1 // 150483
2716467	1.8044	2.64e-05	0.00200024	chr4	+	main	NM_014392 // D4S234E // DNA segment on chromosome 4 (unique) 234 expressed sequence // 4p16.3 // 27065 /// NM_001040101 // D4S234E // DNA segment on chromosome 4 (unique) 234 expressed sequence // 4p16.3 // 27065 /// ENST00000421177 // D4S234E // DNA segment on chromosome 4 (unique) 234 expressed sequence // 4p16.3 // 27065 /// ENST00000513555 // D4S234E // DNA segment on chromosome 4 (unique) 23…
3122828	1.80421	0.0108087	0.0334567	chr8	-	main	NM_021010 // DEFA5 // defensin, alpha 5, Paneth cell-specific // 8p23.1 // 1670 /// ENST00000330590 // DEFA5 // defensin, alpha 5, Paneth cell-specific // 8p23.1 // 1670 /// BC069690 // DEFA5 // defensin, alpha 5, Paneth cell-specific // 8p23.1 // 1670 /// AK125166 // LOC441268 // hypothetical LOC441268 // 7q21.3 // 441268
2497974	1.8038	0.0152955	0.0420171	chr2	+	main	NM_007227 // GPR45 // G protein-coupled receptor 45 // 2q11.1-q12 // 11250 /// ENST00000258456 // GPR45 // G protein-coupled receptor 45 // 2q11.1-q12 // 11250 /// U92642 // GPR45 // G protein-coupled receptor 45 // 2q11.1-q12 // 11250
2315918	1.80377	0.0085016	0.0286348	chr1	+	main	NM_001039211 // ATAD3C // ATPase family, AAA domain containing 3C // 1p36.33 // 219293 /// NM_031921 // ATAD3B // ATPase family, AAA domain containing 3B // 1p36.33 // 83858 /// ENST00000378785 // ATAD3C // ATPase family, AAA domain containing 3C // 1p36.33 // 219293 /// ENST00000308647 // ATAD3B // ATPase family, AAA domain containing 3B // 1p36.33 // 83858 /// BC018701 // ATAD3B // ATPase famil…
3902674	1.80355	0.00100103	0.00916541	chr20	-	main	NR_002781 // TSPY26P // testis specific protein, Y-linked 26, pseudogene // 20q11.21 // 128854
3359121	1.80352	0.00282126	0.0150908	chr11	-	main	NM_000612 // IGF2 // insulin-like growth factor 2 (somatomedin A) // 11p15.5 // 3481 /// NM_001007139 // IGF2 // insulin-like growth factor 2 (somatomedin A) // 11p15.5 // 3481 /// NM_001127598 // IGF2 // insulin-like growth factor 2 (somatomedin A) // 11p15.5 // 3481 /// NR_003512 // INS-IGF2 // INS-IGF2 readthrough transcript // 11p15.5 // 723961 /// ENST00000416167 // IGF2 // insulin-like grow…
3820458	1.80288	0.00056816	0.00715589	chr19	+	main	NM_022377 // ICAM4 // intercellular adhesion molecule 4 (Landsteiner-Wiener blood group) // 19p13.2-cen // 3386 /// NM_001544 // ICAM4 // intercellular adhesion molecule 4 (Landsteiner-Wiener blood group) // 19p13.2-cen // 3386 /// NM_001039132 // ICAM4 // intercellular adhesion molecule 4 (Landsteiner-Wiener blood group) // 19p13.2-cen // 3386 /// ENST00000393717 // ICAM4 // intercellular adhesi…
2674047	1.80259	0.000767153	0.00821088	chr3	-	main	NM_002292 // LAMB2 // laminin, beta 2 (laminin S) // 3p21 // 3913 /// ENST00000418109 // LAMB2 // laminin, beta 2 (laminin S) // 3p21 // 3913 /// ENST00000305544 // LAMB2 // laminin, beta 2 (laminin S) // 3p21 // 3913 /// S77512 // LAMB2 // laminin, beta 2 (laminin S) // 3p21 // 3913 /// ENST00000395387 // LAMB2 // laminin, beta 2 (laminin S) // 3p21 // 3913
3923811	1.80229	0.00158011	0.0113326	chr21	+	main	NR_026547 // C21orf90 // chromosome 21 open reading frame 90 // 21q22.3 // 114043 /// NR_026548 // C21orf90 // chromosome 21 open reading frame 90 // 21q22.3 // 114043 /// AF426269 // C21orf90 // chromosome 21 open reading frame 90 // 21q22.3 // 114043 /// ENST00000330490 // C21orf90 // chromosome 21 open reading frame 90 // 21q22.3 // 114043
2318841	1.80218	0.0248256	0.0591246	---	---	normgene->intron	---
2906591	1.80169	0.0254642	0.060145	chr6	+	main	NM_006789 // APOBEC2 // apolipoprotein B mRNA editing enzyme, catalytic polypeptide-like 2 // 6p21 // 10930 /// ENST00000244669 // APOBEC2 // apolipoprotein B mRNA editing enzyme, catalytic polypeptide-like 2 // 6p21 // 10930 /// AK300689 // APOBEC2 // apolipoprotein B mRNA editing enzyme, catalytic polypeptide-like 2 // 6p21 // 10930 /// ENST00000426505 // APOBEC2 // apolipoprotein B mRNA editin…
2844399	1.80111	0.0140753	0.0397682	---	---	normgene->intron	---
2359431	1.80101	0.00490506	0.0204132	chr1	+	main	NM_178354 // LCE1F // late cornified envelope 1F // 1q21.3 // 353137 /// ENST00000334371 // LCE1F // late cornified envelope 1F // 1q21.3 // 353137
2622590	1.80084	1.69e-05	0.00168649	chr3	+	main	NM_144499 // GNAT1 // guanine nucleotide binding protein (G protein), alpha transducing activity polypeptide 1 // 3p21 // 2779 /// NM_000172 // GNAT1 // guanine nucleotide binding protein (G protein), alpha transducing activity polypeptide 1 // 3p21 // 2779 /// ENST00000232461 // GNAT1 // guanine nucleotide binding protein (G protein), alpha transducing activity polypeptide 1 // 3p21 // 2779 /// …
3551120	1.80035	0.0145033	0.040522	chr14	+	main	---
2617579	1.79902	0.00407213	0.01841	chr3	+	main	NM_005109 // OXSR1 // oxidative-stress responsive 1 // 3p22.2 // 9943 /// ENST00000311806 // OXSR1 // oxidative-stress responsive 1 // 3p22.2 // 9943 /// AB017642 // OXSR1 // oxidative-stress responsive 1 // 3p22.2 // 9943 /// ENST00000426620 // OXSR1 // oxidative-stress responsive 1 // 3p22.2 // 9943
2796911	1.79823	0.00102967	0.00924592	chr4	-	main	NM_152775 // CCDC110 // coiled-coil domain containing 110 // 4q35.1 // 256309 /// NM_001145411 // CCDC110 // coiled-coil domain containing 110 // 4q35.1 // 256309 /// ENST00000307588 // CCDC110 // coiled-coil domain containing 110 // 4q35.1 // 256309 /// ENST00000393540 // CCDC110 // coiled-coil domain containing 110 // 4q35.1 // 256309 /// BC028419 // CCDC110 // coiled-coil domain containing 110…
3475088	1.79788	0.0284678	0.0651491	---	---	normgene->intron	---
2516953	1.79773	0.00572302	0.0222758	chr2	+	main	NM_006898 // HOXD3 // homeobox D3 // 2q31.1 // 3232 /// ENST00000249440 // HOXD3 // homeobox D3 // 2q31.1 // 3232 /// ENST00000410016 // HOXD3 // homeobox D3 // 2q31.1 // 3232 /// ENST00000468418 // HOXD3 // homeobox D3 // 2q31.1 // 3232 /// BC005124 // HOXD3 // homeobox D3 // 2q31.1 // 3232 /// ENST00000432796 // HOXD3 // homeobox D3 // 2q31.1 // 3232
2672075	1.79507	0.00245501	0.0139875	chr3	-	main	NM_005283 // XCR1 // chemokine (C motif) receptor 1 // 3p21.3-p21.1|3p21.3 // 2829 /// NM_001024644 // XCR1 // chemokine (C motif) receptor 1 // 3p21.3-p21.1|3p21.3 // 2829 /// ENST00000309285 // XCR1 // chemokine (C motif) receptor 1 // 3p21.3-p21.1|3p21.3 // 2829 /// BC095533 // XCR1 // chemokine (C motif) receptor 1 // 3p21.3-p21.1|3p21.3 // 2829 /// ENST00000395946 // XCR1 // chemokine (C mot…
3756723	1.79507	0.0127743	0.0372762	chr17	-	main	NM_033184 // KRTAP2-4 // keratin associated protein 2-4 // 17q12-q21 // 85294 /// NM_001123387 // KRTAP2-1 // keratin associated protein 2-1 // 17q12-q21 // 81872 /// NM_033032 // KRTAP2-2 // keratin associated protein 2-2 // 17q21.2 // 728279 /// ENST00000398477 // KRTAP2-2 // keratin associated protein 2-2 // 17q21.2 // 728279 /// BC101147 // KRTAP2-4 // keratin associated protein 2-4 // 17q12-…
3197509	1.79314	0.00712058	0.0256866	chr9	-	main	NM_006911 // RLN1 // relaxin 1 // 9p24.1 // 6013 /// NM_005059 // RLN2 // relaxin 2 // 9p24.1 // 6019 /// NM_134441 // RLN2 // relaxin 2 // 9p24.1 // 6019 /// ENST00000223862 // RLN1 // relaxin 1 // 9p24.1 // 6013 /// ENST00000308420 // RLN2 // relaxin 2 // 9p24.1 // 6019 /// ENST00000381627 // RLN2 // relaxin 2 // 9p24.1 // 6019 /// BC005956 // RLN1 // relaxin 1 // 9p24.1 // 6013 /// ENST0000022…
3474553	1.79199	0.0101313	0.0321009	---	---	normgene->intron	---
3836401	1.79105	0.000949188	0.00893991	chr19	+	main	NM_000164 // GIPR // gastric inhibitory polypeptide receptor // 19q13.3 // 2696 /// ENST00000263281 // GIPR // gastric inhibitory polypeptide receptor // 19q13.3 // 2696 /// U39231 // GIPR // gastric inhibitory polypeptide receptor // 19q13.3 // 2696
2436067	1.79097	0.00129625	0.0103039	chr1	-	main	NM_014624 // S100A6 // S100 calcium binding protein A6 // 1q21 // 6277 /// ENST00000368719 // S100A6 // S100 calcium binding protein A6 // 1q21 // 6277 /// ENST00000368720 // S100A6 // S100 calcium binding protein A6 // 1q21 // 6277 /// BC009017 // S100A6 // S100 calcium binding protein A6 // 1q21 // 6277
2832017	1.79085	0.0385523	0.0810346	---	---	normgene->intron	---
2570193	1.7901	0.0346527	0.0749254	chr2	-	main	NM_005434 // MALL // mal, T-cell differentiation protein-like // 2q13 // 7851 /// ENST00000272462 // MALL // mal, T-cell differentiation protein-like // 2q13 // 7851 /// BC003179 // MALL // mal, T-cell differentiation protein-like // 2q13 // 7851 /// NR_027145 // LIMS3-LOC440895 // LIMS3-LOC440895 read-through // 2q13 // 100271835 /// NR_027143 // LOC440895 // two pore channel 3 pseudogene // 2q1…
2697839	1.78945	0.000551878	0.00706654	chr3	-	main	NM_004164 // RBP2 // retinol binding protein 2, cellular // 3q23 // 5948 /// ENST00000232217 // RBP2 // retinol binding protein 2, cellular // 3q23 // 5948 /// AK291978 // RBP2 // retinol binding protein 2, cellular // 3q23 // 5948 /// ENST00000511956 // RBP2 // retinol binding protein 2, cellular // 3q23 // 5948 /// ENST00000506825 // RBP2 // retinol binding protein 2, cellular // 3q23 // 5948
3127505	1.78854	0.0224569	0.0552019	chr8	-	main	---
3194969	1.78846	0.000655498	0.00764609	chr9	+	main	NM_000606 // C8G // complement component 8, gamma polypeptide // 9q34.3 // 733 /// ENST00000224181 // C8G // complement component 8, gamma polypeptide // 9q34.3 // 733 /// M17999 // C8G // complement component 8, gamma polypeptide // 9q34.3 // 733 /// ENST00000371634 // C8G // complement component 8, gamma polypeptide // 9q34.3 // 733
3961699	1.78784	0.00430099	0.0189892	chr22	-	main	NM_145174 // DNAJB7 // DnaJ (Hsp40) homolog, subfamily B, member 7 // 22q13.2 // 150353 /// ENST00000307221 // DNAJB7 // DnaJ (Hsp40) homolog, subfamily B, member 7 // 22q13.2 // 150353 /// AF085232 // DNAJB7 // DnaJ (Hsp40) homolog, subfamily B, member 7 // 22q13.2 // 150353 /// BC005331 // XPNPEP3 // X-prolyl aminopeptidase (aminopeptidase P) 3, putative // 22q13.2 // 63929
3831175	1.78692	0.00039056	0.00609257	---	---	normgene->intron	---
3331262	1.78641	0.000511562	0.00686166	chr11	+	main	NM_178570 // RTN4RL2 // reticulon 4 receptor-like 2 // 11q12.1 // 349667 /// ENST00000335099 // RTN4RL2 // reticulon 4 receptor-like 2 // 11q12.1 // 349667 /// AY250221 // RTN4RL2 // reticulon 4 receptor-like 2 // 11q12.1 // 349667 /// ENST00000395120 // RTN4RL2 // reticulon 4 receptor-like 2 // 11q12.1 // 349667
3127156	1.7861	9.9e-05	0.00339351	chr8	-	main	NM_001495 // GFRA2 // GDNF family receptor alpha 2 // 8p21.3 // 2675 /// NM_001165038 // GFRA2 // GDNF family receptor alpha 2 // 8p21.3 // 2675 /// NM_001165039 // GFRA2 // GDNF family receptor alpha 2 // 8p21.3 // 2675 /// ENST00000306793 // GFRA2 // GDNF family receptor alpha 2 // 8p21.3 // 2675 /// BC041688 // GFRA2 // GDNF family receptor alpha 2 // 8p21.3 // 2675
3110317	1.78586	8.04e-05	0.00324662	chr8	+	main	NM_138455 // CTHRC1 // collagen triple helix repeat containing 1 // 8q22.3 // 115908 /// ENST00000330295 // CTHRC1 // collagen triple helix repeat containing 1 // 8q22.3 // 115908 /// AY358914 // CTHRC1 // collagen triple helix repeat containing 1 // 8q22.3 // 115908 /// ENST00000297577 // CTHRC1 // collagen triple helix repeat containing 1 // 8q22.3 // 115908
2674359	1.78585	0.00504626	0.0207265	---	---	normgene->intron	---
3870611	1.78494	0.00038083	0.00603922	chr19	-	main	NM_001081450 // LILRB3 // leukocyte immunoglobulin-like receptor, subfamily B (with TM and ITIM domains), member 3 // 19q13.4 // 11025 /// NM_006864 // LILRB3 // leukocyte immunoglobulin-like receptor, subfamily B (with TM and ITIM domains), member 3 // 19q13.4 // 11025 /// NM_006865 // LILRA3 // leukocyte immunoglobulin-like receptor, subfamily A (without TM domain), member 3 // 19q13.4 // 11026…
2742581	1.78431	7.76e-06	0.00121588	chr4	+	main	NM_024582 // FAT4 // FAT tumor suppressor homolog 4 (Drosophila) // 4q28.1 // 79633 /// ENST00000394329 // FAT4 // FAT tumor suppressor homolog 4 (Drosophila) // 4q28.1 // 79633 /// AY356402 // FAT4 // FAT tumor suppressor homolog 4 (Drosophila) // 4q28.1 // 79633 /// ENST00000330166 // FAT4 // FAT tumor suppressor homolog 4 (Drosophila) // 4q28.1 // 79633 /// ENST00000457801 // FAT4 // FAT tumor…
2362511	1.78392	0.000389071	0.00608347	chr1	+	main	NM_002036 // DARC // Duffy blood group, chemokine receptor // 1q21-q22 // 2532 /// NM_001122951 // DARC // Duffy blood group, chemokine receptor // 1q21-q22 // 2532 /// ENST00000368122 // DARC // Duffy blood group, chemokine receptor // 1q21-q22 // 2532 /// ENST00000359381 // DARC // Duffy blood group, chemokine receptor // 1q21-q22 // 2532 /// ENST00000368121 // DARC // Duffy blood group, chemok…
3867443	1.78373	0.00225439	0.0135097	chr19	-	main	NM_016246 // HSD17B14 // hydroxysteroid (17-beta) dehydrogenase 14 // 19q13.33 // 51171 /// ENST00000263278 // HSD17B14 // hydroxysteroid (17-beta) dehydrogenase 14 // 19q13.33 // 51171 /// AF126781 // HSD17B14 // hydroxysteroid (17-beta) dehydrogenase 14 // 19q13.33 // 51171
3395691	1.78237	0.00512176	0.0208614	chr11	-	main	NM_018400 // SCN3B // sodium channel, voltage-gated, type III, beta // 11q23.3 // 55800 /// NM_001040151 // SCN3B // sodium channel, voltage-gated, type III, beta // 11q23.3 // 55800 /// ENST00000392770 // SCN3B // sodium channel, voltage-gated, type III, beta // 11q23.3 // 55800 /// ENST00000299333 // SCN3B // sodium channel, voltage-gated, type III, beta // 11q23.3 // 55800 /// BC117282 // SCN3…
3840857	1.78155	0.0131626	0.0380814	chr19	+	main	NM_001008401 // ZNF761 // zinc finger protein 761 // 19q13.42 // 388561 /// NM_001008401 // ZNF761 // zinc finger protein 761 // 19q13.42 // 388561 /// NR_003148 // LOC147804 // tropomyosin 3 pseudogene // 19q13.42 // 147804 /// BX647962 // LOC147804 // tropomyosin 3 pseudogene // 19q13.42 // 147804
2436446	1.78142	4.11e-05	0.00247296	---	---	normgene->intron	---
2589291	1.7803	0.0300676	0.0677121	chr2	-	main	NM_133378 // TTN // titin // 2q31 // 7273 /// NM_133437 // TTN // titin // 2q31 // 7273 /// NM_133432 // TTN // titin // 2q31 // 7273 /// NM_003319 // TTN // titin // 2q31 // 7273 /// NM_133379 // TTN // titin // 2q31 // 7273 /// ENST00000356127 // TTN // titin // 2q31 // 7273 /// ENST00000342992 // TTN // titin // 2q31 // 7273 /// ENST00000359218 // TTN // titin // 2q31 // 7273 /// ENST000003608…
3677183	1.78027	0.00135036	0.0104879	---	---	normgene->intron	---
3442137	1.77987	0.000121987	0.00373846	chr12	-	main	NM_020400 // LPAR5 // lysophosphatidic acid receptor 5 // 12p13.31 // 57121 /// NM_001142961 // LPAR5 // lysophosphatidic acid receptor 5 // 12p13.31 // 57121 /// ENST00000329858 // LPAR5 // lysophosphatidic acid receptor 5 // 12p13.31 // 57121 /// ENST00000431922 // LPAR5 // lysophosphatidic acid receptor 5 // 12p13.31 // 57121 /// BC072394 // LPAR5 // lysophosphatidic acid receptor 5 // 12p13.3…
2850272	1.77969	0.0023673	0.0138055	chr5	-	main	NR_027253 // LOC285696 // hypothetical LOC285696 // 5p15.1 // 285696 /// AK125192 // LOC285696 // hypothetical LOC285696 // 5p15.1 // 285696
3887004	1.77967	0.0004644	0.0065567	chr20	+	main	NM_172005 // WFDC13 // WAP four-disulfide core domain 13 // 20q13.12 // 164237 /// ENST00000305479 // WFDC13 // WAP four-disulfide core domain 13 // 20q13.12 // 164237 /// AF454505 // WFDC13 // WAP four-disulfide core domain 13 // 20q13.12 // 164237
3641597	1.77892	0.0059932	0.0229509	chr15	-	main	NR_003260 // C15orf51 // dynamin 1 pseudogene // 15q26.3 // 196968 /// AK302717 // C15orf51 // dynamin 1 pseudogene // 15q26.3 // 196968
3944210	1.77886	0.00204196	0.0129043	chr22	+	main	NM_014310 // RASD2 // RASD family, member 2 // 22q13.1 // 23551 /// ENST00000216127 // RASD2 // RASD family, member 2 // 22q13.1 // 23551 /// ENST00000443004 // RASD2 // RASD family, member 2 // 22q13.1 // 23551 /// BC013419 // RASD2 // RASD family, member 2 // 22q13.1 // 23551
3770328	1.77828	0.00692221	0.0252259	chr17	-	main	NM_001115152 // CD300LD // CD300 molecule-like family member d // 17q25.1 // 100131439 /// ENST00000375352 // CD300LD // CD300 molecule-like family member d // 17q25.1 // 100131439 /// AY358148 // CD300LD // CD300 molecule-like family member d // 17q25.1 // 100131439
2395177	1.77794	2.12e-05	0.00181663	chr1	-	main	NM_018948 // ERRFI1 // ERBB receptor feedback inhibitor 1 // 1p36 // 54206 /// ENST00000377482 // ERRFI1 // ERBB receptor feedback inhibitor 1 // 1p36 // 54206 /// BC025337 // ERRFI1 // ERBB receptor feedback inhibitor 1 // 1p36 // 54206
2581726	1.77729	0.00198526	0.0127139	chr2	-	main	NM_019845 // RPRM // reprimo, TP53 dependent G2 arrest mediator candidate // 2q23.3 // 56475 /// ENST00000325926 // RPRM // reprimo, TP53 dependent G2 arrest mediator candidate // 2q23.3 // 56475 /// BC002908 // RPRM // reprimo, TP53 dependent G2 arrest mediator candidate // 2q23.3 // 56475
3937967	1.77677	0.0137339	0.0391576	chr22	+	main	AK128837 // LOC284861 // hypothetical LOC284861 // 22q11.21 // 284861 /// AK129567 // LOC729461 // hypothetical LOC729461 // 22q11.21 // 729461 /// ENST00000342888 // LOC729461 // hypothetical LOC729461 // 22q11.21 // 729461 /// BC040613 // NCRNA00281 // non-protein coding RNA 281 // --- // 26080
2572909	1.77622	0.000332343	0.005715	chr2	-	main	NM_001426 // EN1 // engrailed homeobox 1 // 2q14.2 // 2019 /// ENST00000295206 // EN1 // engrailed homeobox 1 // 2q14.2 // 2019
2901312	1.7761	0.00724213	0.0259681	chr6	+	main	NR_028032 // HCG9 // HLA complex group 9 // 6p21.3 // 10255 /// AK289926 // HCG9 // HLA complex group 9 // 6p21.3 // 10255
3823390	1.77567	0.0281718	0.0646667	chr19	+	main	NM_013938 // OR10H3 // olfactory receptor, family 10, subfamily H, member 3 // 19p13.1 // 26532 /// ENST00000305892 // OR10H3 // olfactory receptor, family 10, subfamily H, member 3 // 19p13.1 // 26532 /// BC106707 // OR10H3 // olfactory receptor, family 10, subfamily H, member 3 // 19p13.1 // 26532
2532681	1.7749	0.00476367	0.0201177	chr2	+	main	NM_005383 // NEU2 // sialidase 2 (cytosolic sialidase) // 2q37 // 4759 /// ENST00000233840 // NEU2 // sialidase 2 (cytosolic sialidase) // 2q37 // 4759 /// BC107053 // NEU2 // sialidase 2 (cytosolic sialidase) // 2q37 // 4759
3373463	1.77478	0.0143345	0.0402342	chr11	-	main	NM_001005245 // OR5M11 // olfactory receptor, family 5, subfamily M, member 11 // 11q12.1 // 219487 /// BC136951 // OR5M11 // olfactory receptor, family 5, subfamily M, member 11 // 11q12.1 // 219487
2903435	1.77417	0.000580351	0.00720886	chr6	+	main	NR_001435 // HLA-DPB2 // major histocompatibility complex, class II, DP beta 2 (pseudogene) // 6p21.3 // 3116 /// AK301188 // HLA-DPB2 // major histocompatibility complex, class II, DP beta 2 (pseudogene) // 6p21.3 // 3116 /// ENST00000435074 // HLA-DPB2 // major histocompatibility complex, class II, DP beta 2 (pseudogene) // 6p21.3 // 3116 /// ENST00000424653 // HLA-DPB2 // major histocompatibil…
3708858	1.77344	1.4e-05	0.00160998	chr17	+	main	NM_001251 // CD68 // CD68 molecule // 17p13 // 968 /// NM_001040059 // CD68 // CD68 molecule // 17p13 // 968 /// ENST00000250092 // CD68 // CD68 molecule // 17p13 // 968 /// BC015557 // CD68 // CD68 molecule // 17p13 // 968 /// ENST00000380498 // CD68 // CD68 molecule // 17p13 // 968
3815243	1.77338	0.000128464	0.00384187	chr19	+	main	NM_001928 // CFD // complement factor D (adipsin) // 19p13.3 // 1675 /// ENST00000327726 // CFD // complement factor D (adipsin) // 19p13.3 // 1675 /// M84526 // CFD // complement factor D (adipsin) // 19p13.3 // 1675
2363128	1.77333	4.06e-05	0.00245923	chr1	+	main	NM_005598 // NHLH1 // nescient helix loop helix 1 // 1q22 // 4807 /// ENST00000302101 // NHLH1 // nescient helix loop helix 1 // 1q22 // 4807 /// BC013789 // NHLH1 // nescient helix loop helix 1 // 1q22 // 4807
2599704	1.77309	0.00127206	0.0102039	chr2	-	main	NM_194302 // CCDC108 // coiled-coil domain containing 108 // 2q35 // 255101 /// ENST00000341552 // CCDC108 // coiled-coil domain containing 108 // 2q35 // 255101 /// ENST00000441968 // CCDC108 // coiled-coil domain containing 108 // 2q35 // 255101 /// ENST00000453220 // CCDC108 // coiled-coil domain containing 108 // 2q35 // 255101 /// BC039688 // CCDC108 // coiled-coil domain containing 108 // 2…
2492064	1.77256	0.000571223	0.00716166	chr2	+	main	NM_018433 // KDM3A // lysine (K)-specific demethylase 3A // 2p11.2 // 55818 /// NM_001146688 // KDM3A // lysine (K)-specific demethylase 3A // 2p11.2 // 55818 /// ENST00000409556 // KDM3A // lysine (K)-specific demethylase 3A // 2p11.2 // 55818 /// ENST00000312912 // KDM3A // lysine (K)-specific demethylase 3A // 2p11.2 // 55818 /// ENST00000409064 // KDM3A // lysine (K)-specific demethylase 3A /…
2617659	1.77243	0.000711472	0.00790199	chr3	+	main	NM_004803 // SLC22A14 // solute carrier family 22, member 14 // 3p21.3 // 9389 /// ENST00000273173 // SLC22A14 // solute carrier family 22, member 14 // 3p21.3 // 9389 /// ENST00000448498 // SLC22A14 // solute carrier family 22, member 14 // 3p21.3 // 9389 /// AB011082 // SLC22A14 // solute carrier family 22, member 14 // 3p21.3 // 9389
3842590	1.7716	3.48e-05	0.00225839	chr19	+	main	NM_033106 // GALP // galanin-like peptide // 19q13.43 // 85569 /// NM_001145546 // GALP // galanin-like peptide // 19q13.43 // 85569 /// ENST00000357330 // GALP // galanin-like peptide // 19q13.43 // 85569 /// ENST00000440823 // GALP // galanin-like peptide // 19q13.43 // 85569 /// AF188493 // GALP // galanin-like peptide // 19q13.43 // 85569
3126694	1.77117	0.0144673	0.0404727	chr8	-	main	NM_001135691 // SLC18A1 // solute carrier family 18 (vesicular monoamine), member 1 // 8p21.3 // 6570 /// NM_003053 // SLC18A1 // solute carrier family 18 (vesicular monoamine), member 1 // 8p21.3 // 6570 /// NM_001142324 // SLC18A1 // solute carrier family 18 (vesicular monoamine), member 1 // 8p21.3 // 6570 /// NM_001142325 // SLC18A1 // solute carrier family 18 (vesicular monoamine), member 1 …
3802980	1.77058	0.000355253	0.00585279	chr18	-	main	NM_004949 // DSC2 // desmocollin 2 // 18q12.1 // 1824 /// NM_024422 // DSC2 // desmocollin 2 // 18q12.1 // 1824 /// ENST00000280904 // DSC2 // desmocollin 2 // 18q12.1 // 1824 /// ENST00000251081 // DSC2 // desmocollin 2 // 18q12.1 // 1824 /// ENST00000399347 // DSC2 // desmocollin 2 // 18q12.1 // 1824 /// BC063291 // DSC2 // desmocollin 2 // 18q12.1 // 1824 /// ENST00000438199 // DSC2 // desmoco…
3934111	1.7703	7.7e-07	0.000373728	chr21	-	main	NM_173354 // SIK1 // salt-inducible kinase 1 // 21q22.3 // 150094 /// ENST00000270162 // SIK1 // salt-inducible kinase 1 // 21q22.3 // 150094 /// BC038504 // SIK1 // salt-inducible kinase 1 // 21q22.3 // 150094
3362793	1.76998	0.00179678	0.0120723	---	---	normgene->exon	---
3688878	1.76998	0.00168749	0.01164	chr16	-	main	NR_003083 // SLC6A10P // solute carrier family 6 (neurotransmitter transporter, creatine), member 10 (pseudogene) // 16p11.2 // 386757 /// NM_005629 // SLC6A8 // solute carrier family 6 (neurotransmitter transporter, creatine), member 8 // Xq28 // 6535 /// NM_001142805 // SLC6A8 // solute carrier family 6 (neurotransmitter transporter, creatine), member 8 // Xq28 // 6535 /// NM_001142806 // SLC6A…
3335803	1.76968	0.0124924	0.0367587	---	---	normgene->exon	---
3841901	1.76905	0.022144	0.0546242	chr19	+	main	NM_017852 // NLRP2 // NLR family, pyrin domain containing 2 // 19q13.42 // 55655 /// NM_001174083 // NLRP2 // NLR family, pyrin domain containing 2 // 19q13.42 // 55655 /// NM_001174082 // NLRP2 // NLR family, pyrin domain containing 2 // 19q13.42 // 55655 /// NM_001174081 // NLRP2 // NLR family, pyrin domain containing 2 // 19q13.42 // 55655 /// ENST00000448584 // NLRP2 // NLR family, pyrin doma…
3300115	1.76868	0.00090515	0.00872297	chr10	-	main	NM_005398 // PPP1R3C // protein phosphatase 1, regulatory (inhibitor) subunit 3C // 10q23-q24 // 5507 /// ENST00000238994 // PPP1R3C // protein phosphatase 1, regulatory (inhibitor) subunit 3C // 10q23-q24 // 5507 /// BX537399 // PPP1R3C // protein phosphatase 1, regulatory (inhibitor) subunit 3C // 10q23-q24 // 5507 /// ENST00000438999 // PPP1R3C // protein phosphatase 1, regulatory (inhibitor) …
3402039	1.76841	0.000956138	0.00896566	chr12	+	main	NM_002234 // KCNA5 // potassium voltage-gated channel, shaker-related subfamily, member 5 // 12p13 // 3741 /// ENST00000252321 // KCNA5 // potassium voltage-gated channel, shaker-related subfamily, member 5 // 12p13 // 3741 /// M83254 // KCNA5 // potassium voltage-gated channel, shaker-related subfamily, member 5 // 12p13 // 3741
2674646	1.76778	0.00373683	0.0175192	chr3	-	main	NM_198722 // AMIGO3 // adhesion molecule with Ig-like domain 3 // 3p21 // 386724 /// ENST00000480687 // GMPPB // GDP-mannose pyrophosphorylase B // 3p21.31 // 29925 /// AY237003 // AMIGO3 // adhesion molecule with Ig-like domain 3 // 3p21 // 386724
3250726	1.76731	0.00406005	0.0183734	chr10	+	main	NM_014431 // KIAA1274 // KIAA1274 // 10q22.1 // 27143 /// ENST00000263563 // KIAA1274 // KIAA1274 // 10q22.1 // 27143 /// ENST00000373214 // KIAA1274 // KIAA1274 // 10q22.1 // 27143 /// BC136375 // KIAA1274 // KIAA1274 // 10q22.1 // 27143 /// ENST00000426268 // KIAA1274 // KIAA1274 // 10q22.1 // 27143
3753275	1.76714	0.00106641	0.00942677	chr17	-	main	NM_207454 // C17orf102 // chromosome 17 open reading frame 102 // 17q12 // 400591 /// ENST00000357754 // C17orf102 // chromosome 17 open reading frame 102 // 17q12 // 400591 /// BC142651 // C17orf102 // chromosome 17 open reading frame 102 // 17q12 // 400591
3921442	1.7658	0.000952262	0.00895258	chr21	+	main	NM_007341 // SH3BGR // SH3 domain binding glutamic acid-rich protein // 21q22.3 // 6450 /// NM_001001713 // SH3BGR // SH3 domain binding glutamic acid-rich protein // 21q22.3 // 6450 /// ENST00000333634 // SH3BGR // SH3 domain binding glutamic acid-rich protein // 21q22.3 // 6450 /// ENST00000380637 // SH3BGR // SH3 domain binding glutamic acid-rich protein // 21q22.3 // 6450 /// ENST00000380634 …
3985034	1.76577	0.00328597	0.0163634	chrX	+	main	NM_017809 // NXF2 // nuclear RNA export factor 2 // Xq22.1 // 56001 /// NM_001099686 // NXF2B // nuclear RNA export factor 2B // Xq22.1 // 728343 /// NM_022053 // NXF2 // nuclear RNA export factor 2 // Xq22.1 // 56001 /// AK303069 // NXF2B // nuclear RNA export factor 2B // Xq22.1 // 728343 /// BX647232 // NXF2 // nuclear RNA export factor 2 // Xq22.1 // 56001
2690715	1.7644	4.71e-05	0.00259705	chr3	-	main	NM_001015887 // IGSF11 // immunoglobulin superfamily, member 11 // 3q13.32 // 152404 /// NM_152538 // IGSF11 // immunoglobulin superfamily, member 11 // 3q13.32 // 152404 /// ENST00000393775 // IGSF11 // immunoglobulin superfamily, member 11 // 3q13.32 // 152404 /// ENST00000354673 // IGSF11 // immunoglobulin superfamily, member 11 // 3q13.32 // 152404 /// ENST00000425327 // IGSF11 // immunoglobu…
2684187	1.76437	1.71e-05	0.00168649	chr3	-	main	NM_000158 // GBE1 // glucan (1,4-alpha-), branching enzyme 1 // 3p12.3 // 2632 /// ENST00000264326 // GBE1 // glucan (1,4-alpha-), branching enzyme 1 // 3p12.3 // 2632 /// ENST00000429644 // GBE1 // glucan (1,4-alpha-), branching enzyme 1 // 3p12.3 // 2632 /// AK125918 // GBE1 // glucan (1,4-alpha-), branching enzyme 1 // 3p12.3 // 2632
2465902	1.76434	0.00231119	0.0136593	chr1	-	main	NM_001004691 // OR2M7 // olfactory receptor, family 2, subfamily M, member 7 // 1q44 // 391196 /// NM_001004690 // OR2M5 // olfactory receptor, family 2, subfamily M, member 5 // 1q44 // 127059 /// NR_002141 // OR2M1P // olfactory receptor, family 2, subfamily M, member 1 pseudogene // 1q44 // 388762 /// NM_001004689 // OR2M3 // olfactory receptor, family 2, subfamily M, member 3 // 1q44 // 12706…
2360647	1.76406	0.000278965	0.00527127	chr1	+	main	NM_004952 // EFNA3 // ephrin-A3 // 1q21-q22 // 1944 /// ENST00000368408 // EFNA3 // ephrin-A3 // 1q21-q22 // 1944 /// BC110406 // EFNA3 // ephrin-A3 // 1q21-q22 // 1944 /// ENST00000418360 // EFNA3 // ephrin-A3 // 1q21-q22 // 1944 /// ENST00000436288 // EFNA3 // ephrin-A3 // 1q21-q22 // 1944
2563536	1.76286	0.0129253	0.0375861	chr2	-	main	NM_001443 // FABP1 // fatty acid binding protein 1, liver // 2p11 // 2168 /// ENST00000295834 // FABP1 // fatty acid binding protein 1, liver // 2p11 // 2168 /// BC032801 // FABP1 // fatty acid binding protein 1, liver // 2p11 // 2168 /// AK000234 // PRDM10 // PR domain containing 10 // 11q25 // 56980
2986999	1.76265	0.00350028	0.0168884	chr7	+	main	NM_138445 // GPR146 // G protein-coupled receptor 146 // 7p22.3 // 115330 /// ENST00000397095 // GPR146 // G protein-coupled receptor 146 // 7p22.3 // 115330 /// ENST00000297468 // GPR146 // G protein-coupled receptor 146 // 7p22.3 // 115330 /// BC014241 // GPR146 // G protein-coupled receptor 146 // 7p22.3 // 115330 /// ENST00000444847 // GPR146 // G protein-coupled receptor 146 // 7p22.3 // 115…
2979187	1.76256	0.00189373	0.0123909	chr6	-	main	NM_001001788 // RAET1G // retinoic acid early transcript 1G // 6q24.1-q25.1 // 353091 /// NM_025217 // ULBP2 // UL16 binding protein 2 // 6q25 // 80328 /// ENST00000367360 // RAET1G // retinoic acid early transcript 1G // 6q24.1-q25.1 // 353091 /// ENST00000367351 // ULBP2 // UL16 binding protein 2 // 6q25 // 80328 /// AY172579 // RAET1G // retinoic acid early transcript 1G // 6q24.1-q25.1 // 353…
3606981	1.76236	0.0238341	0.0574226	chr15	+	main	NR_026869 // NCRNA00052 // non-protein coding RNA 52 // 15q25.3 // 145978
3354380	1.76215	0.0114556	0.0347016	chr11	+	main	NM_001037558 // HEPN1 // HEPACAM opposite strand 1 // 11q24 // 641654 /// NM_152722 // HEPACAM // hepatocyte cell adhesion molecule // 11q24.2 // 220296 /// ENST00000298251 // HEPACAM // hepatocyte cell adhesion molecule // 11q24.2 // 220296 /// ENST00000408930 // HEPN1 // HEPACAM opposite strand 1 // 11q24 // 641654 /// AY275431 // HEPN1 // HEPACAM opposite strand 1 // 11q24 // 641654 /// AL8344…
2908261	1.76213	8.44e-05	0.00326469	chr6	+	main	NM_153246 // C6orf223 // chromosome 6 open reading frame 223 // 6p21.1 // 221416 /// NM_001171992 // C6orf223 // chromosome 6 open reading frame 223 // 6p21.1 // 221416 /// ENST00000336600 // C6orf223 // chromosome 6 open reading frame 223 // 6p21.1 // 221416 /// BC032706 // C6orf223 // chromosome 6 open reading frame 223 // 6p21.1 // 221416
3740576	1.76091	0.0290472	0.0660928	---	---	normgene->intron	---
2552051	1.7608	2.84e-05	0.0020314	chr2	-	main	NM_022055 // KCNK12 // potassium channel, subfamily K, member 12 // 2p16.3 // 56660 /// ENST00000327876 // KCNK12 // potassium channel, subfamily K, member 12 // 2p16.3 // 56660 /// BC047749 // KCNK12 // potassium channel, subfamily K, member 12 // 2p16.3 // 56660
2536889	1.7607	0.0449957	0.0908708	chr2	+	main	NM_001167602 // NEU4 // sialidase 4 // 2q37.3 // 129807 /// NM_080741 // NEU4 // sialidase 4 // 2q37.3 // 129807 /// NM_001167599 // NEU4 // sialidase 4 // 2q37.3 // 129807 /// NM_001167600 // NEU4 // sialidase 4 // 2q37.3 // 129807 /// NM_001167601 // NEU4 // sialidase 4 // 2q37.3 // 129807 /// ENST00000391969 // NEU4 // sialidase 4 // 2q37.3 // 129807 /// ENST00000404257 // NEU4 // sialidase 4 …
3869010	1.76053	0.000507214	0.00684322	chr19	-	main	NM_030657 // LIM2 // lens intrinsic membrane protein 2, 19kDa // 19q13.4 // 3982 /// NM_001161748 // LIM2 // lens intrinsic membrane protein 2, 19kDa // 19q13.4 // 3982 /// ENST00000221973 // LIM2 // lens intrinsic membrane protein 2, 19kDa // 19q13.4 // 3982 /// AF340019 // LIM2 // lens intrinsic membrane protein 2, 19kDa // 19q13.4 // 3982
3990512	1.76026	0.000498932	0.00677483	chrX	+	main	NM_018990 // SASH3 // SAM and SH3 domain containing 3 // Xq26 // 54440 /// ENST00000356892 // SASH3 // SAM and SH3 domain containing 3 // Xq26 // 54440 /// BC051881 // SASH3 // SAM and SH3 domain containing 3 // Xq26 // 54440 /// ENST00000443760 // SASH3 // SAM and SH3 domain containing 3 // Xq26 // 54440
3045338	1.75993	0.000134044	0.00389753	chr7	-	main	NR_033664 // AAA1 // asthma-associated alternatively spliced gene 1 // 7p14.3 // 404744 /// NR_033665 // AAA1 // asthma-associated alternatively spliced gene 1 // 7p14.3 // 404744 /// NR_015356 // AAA1 // asthma-associated alternatively spliced gene 1 // 7p14.3 // 404744 /// AY312367 // AAA1 // asthma-associated alternatively spliced gene 1 // 7p14.3 // 404744
3724917	1.7598	0.0140032	0.0396429	chr17	+	main	---
2713095	1.75946	0.0059691	0.0228935	chr3	-	main	NM_025163 // PIGZ // phosphatidylinositol glycan anchor biosynthesis, class Z // 3q29 // 80235 /// ENST00000412723 // PIGZ // phosphatidylinositol glycan anchor biosynthesis, class Z // 3q29 // 80235 /// BC044640 // PIGZ // phosphatidylinositol glycan anchor biosynthesis, class Z // 3q29 // 80235 /// AK124198 // LOC100128950 // hypothetical protein LOC100128950 // 3q29 // 100128950
3555590	1.75912	0.000680762	0.00776175	chr14	-	main	NM_001001968 // OR6S1 // olfactory receptor, family 6, subfamily S, member 1 // 14q11.2 // 341799 /// ENST00000320704 // OR6S1 // olfactory receptor, family 6, subfamily S, member 1 // 14q11.2 // 341799
3158740	1.75896	0.00109764	0.00956756	chr8	-	main	NM_003923 // FOXH1 // forkhead box H1 // 8q24.3 // 8928 /// ENST00000377317 // FOXH1 // forkhead box H1 // 8q24.3 // 8928 /// ENST00000292539 // PPP1R16A // protein phosphatase 1, regulatory (inhibitor) subunit 16A // 8q24.3 // 84988 /// AF076292 // FOXH1 // forkhead box H1 // 8q24.3 // 8928 /// ENST00000292541 // FOXH1 // forkhead box H1 // 8q24.3 // 8928 /// AK090471 // PPP1R16A // protein phos…
2536432	1.75851	3.01e-05	0.0021264	---	---	normgene->intron	---
2599946	1.7581	0.00265702	0.014632	---	---	normgene->intron	---
3747792	1.75773	0.00155219	0.0112312	chr17	-	main	NM_016084 // RASD1 // RAS, dexamethasone-induced 1 // 17p11.2 // 51655 /// ENST00000225688 // RASD1 // RAS, dexamethasone-induced 1 // 17p11.2 // 51655 /// AF069506 // RASD1 // RAS, dexamethasone-induced 1 // 17p11.2 // 51655
2841408	1.75748	0.0041172	0.0185514	---	---	normgene->intron	---
3393652	1.75691	0.00532447	0.0213163	chr11	-	main	NM_004588 // SCN2B // sodium channel, voltage-gated, type II, beta // 11q23 // 6327 /// ENST00000278947 // SCN2B // sodium channel, voltage-gated, type II, beta // 11q23 // 6327 /// BC036793 // SCN2B // sodium channel, voltage-gated, type II, beta // 11q23 // 6327
3847906	1.75688	0.000223429	0.00481204	chr19	-	main	NM_024898 // DENND1C // DENN/MADD domain containing 1C // 19p13.3 // 79958 /// ENST00000381480 // DENND1C // DENN/MADD domain containing 1C // 19p13.3 // 79958 /// AK026410 // DENND1C // DENN/MADD domain containing 1C // 19p13.3 // 79958
3214496	1.75673	0.000925174	0.00880815	chr9	-	main	NM_004560 // ROR2 // receptor tyrosine kinase-like orphan receptor 2 // 9q22 // 4920 /// ENST00000375708 // ROR2 // receptor tyrosine kinase-like orphan receptor 2 // 9q22 // 4920 /// ENST00000375715 // ROR2 // receptor tyrosine kinase-like orphan receptor 2 // 9q22 // 4920 /// BC033697 // ROR2 // receptor tyrosine kinase-like orphan receptor 2 // 9q22 // 4920 /// ENST00000375710 // ROR2 // recep…
2915828	1.75632	0.00231645	0.0136659	chr6	+	main	NM_002526 // NT5E // 5'-nucleotidase, ecto (CD73) // 6q14-q21 // 4907 /// ENST00000257770 // NT5E // 5'-nucleotidase, ecto (CD73) // 6q14-q21 // 4907 /// BC065937 // NT5E // 5'-nucleotidase, ecto (CD73) // 6q14-q21 // 4907 /// DQ186653 // NT5E // 5'-nucleotidase, ecto (CD73) // 6q14-q21 // 4907 /// BC015940 // NT5E // 5'-nucleotidase, ecto (CD73) // 6q14-q21 // 4907 /// ENST00000369651 // NT5E //…
3692735	1.75626	0.00215909	0.013286	chr16	-	main	NM_001143685 // CES5A // carboxylesterase 5A // 16q12.2 // 221223 /// NM_145024 // CES5A // carboxylesterase 5A // 16q12.2 // 221223 /// NM_001190158 // CES5A // carboxylesterase 5A // 16q12.2 // 221223 /// ENST00000290567 // CES5A // carboxylesterase 5A // 16q12.2 // 221223 /// ENST00000319165 // CES5A // carboxylesterase 5A // 16q12.2 // 221223 /// AY907669 // CES5A // carboxylesterase 5A // 16…
3301141	1.75559	0.0022	0.0133985	chr10	-	main	NM_000770 // CYP2C8 // cytochrome P450, family 2, subfamily C, polypeptide 8 // 10q23.33 // 1558 /// ENST00000371270 // CYP2C8 // cytochrome P450, family 2, subfamily C, polypeptide 8 // 10q23.33 // 1558 /// ENST00000371270 // CYP2C8 // cytochrome P450, family 2, subfamily C, polypeptide 8 // 10q23.33 // 1558 /// AK303813 // CYP2C8 // cytochrome P450, family 2, subfamily C, polypeptide 8 // 10q23…
3509842	1.75539	0.000727338	0.00800268	chr13	-	main	NM_001127217 // SMAD9 // SMAD family member 9 // 13q12-q14 // 4093 /// NM_005905 // SMAD9 // SMAD family member 9 // 13q12-q14 // 4093 /// ENST00000379826 // SMAD9 // SMAD family member 9 // 13q12-q14 // 4093 /// ENST00000399275 // SMAD9 // SMAD family member 9 // 13q12-q14 // 4093 /// ENST00000350148 // SMAD9 // SMAD family member 9 // 13q12-q14 // 4093 /// BC104760 // SMAD9 // SMAD family membe…
3316987	1.75539	0.0109766	0.0338195	chr11	+	main	NM_001012416 // KRTAP5-6 // keratin associated protein 5-6 // 11p15.5 // 440023 /// ENST00000382160 // KRTAP5-6 // keratin associated protein 5-6 // 11p15.5 // 440023 /// AB126075 // KRTAP5-6 // keratin associated protein 5-6 // 11p15.5 // 440023
3165957	1.75473	0.00760304	0.0268061	chr9	+	main	NM_020124 // IFNK // interferon, kappa // --- // 56832 /// ENST00000276943 // IFNK // interferon, kappa // --- // 56832 /// AF315688 // IFNK // interferon, kappa // --- // 56832
2622680	1.75388	0.00196581	0.0126371	chr3	+	main	---
3028911	1.75307	0.0142625	0.0401139	chr7	+	main	NM_178829 // C7orf34 // chromosome 7 open reading frame 34 // 7q34 // 135927 /// ENST00000409607 // C7orf34 // chromosome 7 open reading frame 34 // 7q34 // 135927 /// BC014596 // C7orf34 // chromosome 7 open reading frame 34 // 7q34 // 135927 /// ENST00000297830 // C7orf34 // chromosome 7 open reading frame 34 // 7q34 // 135927
3331355	1.75192	0.00379423	0.0176527	chr11	+	main	NM_000062 // SERPING1 // serpin peptidase inhibitor, clade G (C1 inhibitor), member 1 // 11q12-q13.1 // 710 /// NM_001032295 // SERPING1 // serpin peptidase inhibitor, clade G (C1 inhibitor), member 1 // 11q12-q13.1 // 710 /// ENST00000278407 // SERPING1 // serpin peptidase inhibitor, clade G (C1 inhibitor), member 1 // 11q12-q13.1 // 710 /// ENST00000433668 // SERPING1 // serpin peptidase inhibi…
3193631	1.75149	0.000107603	0.00359948	chr9	+	main	NM_004108 // FCN2 // ficolin (collagen/fibrinogen domain containing lectin) 2 (hucolin) // 9q34.3 // 2220 /// NM_015837 // FCN2 // ficolin (collagen/fibrinogen domain containing lectin) 2 (hucolin) // 9q34.3 // 2220 /// NM_002003 // FCN1 // ficolin (collagen/fibrinogen domain containing) 1 // 9q34 // 2219 /// ENST00000350339 // FCN2 // ficolin (collagen/fibrinogen domain containing lectin) 2 (huc…
2425652	1.75092	0.00422999	0.0188436	chr1	-	main	NM_058170 // OLFM3 // olfactomedin 3 // 1p22 // 118427 /// ENST00000370103 // OLFM3 // olfactomedin 3 // 1p22 // 118427 /// AF397393 // OLFM3 // olfactomedin 3 // 1p22 // 118427 /// ENST00000338858 // OLFM3 // olfactomedin 3 // 1p22 // 118427 /// ENST00000359814 // OLFM3 // olfactomedin 3 // 1p22 // 118427 /// ENST00000424771 // OLFM3 // olfactomedin 3 // 1p22 // 118427
2384375	1.75042	0.00106807	0.00943766	chr1	+	main	NR_002834 // DUSP5P // dual specificity phosphatase 5 pseudogene // 1q42.13 // 574029 /// AK055963 // DUSP5P // dual specificity phosphatase 5 pseudogene // 1q42.13 // 574029
3572209	1.75016	0.00775691	0.0271309	chr14	-	main	NM_002632 // PGF // placental growth factor // 14q24.3 // 5228 /// ENST00000238607 // PGF // placental growth factor // 14q24.3 // 5228 /// BC001422 // PGF // placental growth factor // 14q24.3 // 5228 /// ENST00000405431 // PGF // placental growth factor // 14q24.3 // 5228
3318244	1.74982	0.0445045	0.0901186	chr11	+	main	NM_001004759 // OR51T1 // olfactory receptor, family 51, subfamily T, member 1 // 11p15.4 // 401665 /// ENST00000380378 // OR51T1 // olfactory receptor, family 51, subfamily T, member 1 // 11p15.4 // 401665 /// ENST00000322049 // OR51T1 // olfactory receptor, family 51, subfamily T, member 1 // 11p15.4 // 401665
2988499	1.74961	0.00376238	0.0175863	chr7	+	main	NR_015343 // LOC389458 // hypothetical LOC389458 // 7p22.1 // 389458
2678448	1.74765	6.58e-06	0.00113822	chr3	-	main	NM_007177 // FAM107A // family with sequence similarity 107, member A // 3p21.1 // 11170 /// NM_001076778 // FAM107A // family with sequence similarity 107, member A // 3p21.1 // 11170 /// ENST00000394481 // FAM107A // family with sequence similarity 107, member A // 3p21.1 // 11170 /// ENST00000360997 // FAM107A // family with sequence similarity 107, member A // 3p21.1 // 11170 /// AF089854 // …
3475104	1.74731	0.040387	0.0838877	---	---	normgene->intron	---
2502686	1.74641	0.00115047	0.009718	chr2	+	main	NM_006770 // MARCO // macrophage receptor with collagenous structure // 2q14.2 // 8685 /// ENST00000327097 // MARCO // macrophage receptor with collagenous structure // 2q14.2 // 8685 /// BC016004 // MARCO // macrophage receptor with collagenous structure // 2q14.2 // 8685
2717819	1.74638	0.00158198	0.0113351	chr4	+	main	---
3208494	1.74528	0.0186164	0.0481906	chr9	-	main	NM_153237 // C9orf71 // chromosome 9 open reading frame 71 // 9q21.11 // 169693 /// ENST00000377311 // C9orf71 // chromosome 9 open reading frame 71 // 9q21.11 // 169693 /// BC029780 // C9orf71 // chromosome 9 open reading frame 71 // 9q21.11 // 169693
2399988	1.74485	0.000782017	0.00826708	chr1	-	main	NM_019062 // RNF186 // ring finger protein 186 // 1p36.13 // 54546 /// ENST00000375121 // RNF186 // ring finger protein 186 // 1p36.13 // 54546 /// BC030960 // RNF186 // ring finger protein 186 // 1p36.13 // 54546
2970086	1.74455	0.00108018	0.00948831	chr6	-	main	NM_001105206 // LAMA4 // laminin, alpha 4 // 6q21 // 3910 /// NM_002290 // LAMA4 // laminin, alpha 4 // 6q21 // 3910 /// NM_001105207 // LAMA4 // laminin, alpha 4 // 6q21 // 3910 /// NM_001105208 // LAMA4 // laminin, alpha 4 // 6q21 // 3910 /// NM_001105209 // LAMA4 // laminin, alpha 4 // 6q21 // 3910 /// ENST00000230538 // LAMA4 // laminin, alpha 4 // 6q21 // 3910 /// ENST00000389463 // LAMA4 //…
2504328	1.74409	4.52e-06	0.000956804	chr2	+	main	NM_002101 // GYPC // glycophorin C (Gerbich blood group) // 2q14-q21 // 2995 /// NM_016815 // GYPC // glycophorin C (Gerbich blood group) // 2q14-q21 // 2995 /// ENST00000259254 // GYPC // glycophorin C (Gerbich blood group) // 2q14-q21 // 2995 /// ENST00000409836 // GYPC // glycophorin C (Gerbich blood group) // 2q14-q21 // 2995 /// BC016653 // GYPC // glycophorin C (Gerbich blood group) // 2q14…
3819544	1.74403	0.0418272	0.0859303	---	---	normgene->exon	---
2469575	1.74334	0.00423205	0.018849	chr2	+	main	NM_001039362 // ATP6V1C2 // ATPase, H+ transporting, lysosomal 42kDa, V1 subunit C2 // --- // 245973 /// ENST00000272238 // ATP6V1C2 // ATPase, H+ transporting, lysosomal 42kDa, V1 subunit C2 // --- // 245973 /// AK127836 // ATP6V1C2 // ATPase, H+ transporting, lysosomal 42kDa, V1 subunit C2 // --- // 245973
2436452	1.74288	0.00221541	0.0134224	---	---	normgene->intron	---
3325634	1.74285	0.0117657	0.0353404	chr11	+	main	NR_023920 // WT1-AS // WT1 antisense RNA (non-protein coding) // 11p13 // 51352 /// ENST00000395900 // WT1-AS // WT1 antisense RNA (non-protein coding) // 11p13 // 51352 /// L25110 // WT1-AS // WT1 antisense RNA (non-protein coding) // 11p13 // 51352 /// ENST00000426618 // WT1-AS // WT1 antisense RNA (non-protein coding) // 11p13 // 51352 /// ENST00000442957 // WT1-AS // WT1 antisense RNA (non-pr…
2451155	1.74276	2.19e-05	0.00182108	chr1	-	main	NM_080588 // PTPN7 // protein tyrosine phosphatase, non-receptor type 7 // 1q32.1 // 5778 /// NM_002832 // PTPN7 // protein tyrosine phosphatase, non-receptor type 7 // 1q32.1 // 5778 /// ENST00000308986 // PTPN7 // protein tyrosine phosphatase, non-receptor type 7 // 1q32.1 // 5778 /// ENST00000367279 // PTPN7 // protein tyrosine phosphatase, non-receptor type 7 // 1q32.1 // 5778 /// ENST0000049…
2406377	1.74258	0.046881	0.0937338	---	---	normgene->intron	---
3778772	1.74253	0.000100289	0.00340659	chr18	+	main	NM_153000 // APCDD1 // adenomatosis polyposis coli down-regulated 1 // 18p11.22 // 147495 /// ENST00000355285 // APCDD1 // adenomatosis polyposis coli down-regulated 1 // 18p11.22 // 147495 /// BC053324 // APCDD1 // adenomatosis polyposis coli down-regulated 1 // 18p11.22 // 147495 /// ENST00000423585 // APCDD1 // adenomatosis polyposis coli down-regulated 1 // 18p11.22 // 147495 /// AK126528 // …
3839910	1.7424	0.000790353	0.00826871	chr19	+	main	NM_001462 // FPR2 // formyl peptide receptor 2 // 19q13.3-q13.4 // 2358 /// NM_001005738 // FPR2 // formyl peptide receptor 2 // 19q13.3-q13.4 // 2358 /// ENST00000340023 // FPR2 // formyl peptide receptor 2 // 19q13.3-q13.4 // 2358 /// BC071722 // FPR2 // formyl peptide receptor 2 // 19q13.3-q13.4 // 2358
2673345	1.74236	9.19e-06	0.00136618	chr3	-	main	NM_000094 // COL7A1 // collagen, type VII, alpha 1 // 3p21.1 // 1294 /// ENST00000328333 // COL7A1 // collagen, type VII, alpha 1 // 3p21.1 // 1294 /// L02870 // COL7A1 // collagen, type VII, alpha 1 // 3p21.1 // 1294 /// NR_031756 // MIR711 // microRNA 711 // --- // 100313843 /// ENST00000454817 // COL7A1 // collagen, type VII, alpha 1 // 3p21.1 // 1294
3178255	1.74218	0.0034259	0.0166888	chr9	+	main	NM_178828 // C9orf79 // chromosome 9 open reading frame 79 // 9q22.1 // 286234 /// ENST00000325643 // C9orf79 // chromosome 9 open reading frame 79 // 9q22.1 // 286234 /// BC137349 // C9orf79 // chromosome 9 open reading frame 79 // 9q22.1 // 286234
3782771	1.74216	0.0228026	0.0557923	chr18	+	main	NM_020313 // CIAPIN1 // cytokine induced apoptosis inhibitor 1 // 16q13-q21 // 57019 /// ENST00000394391 // CIAPIN1 // cytokine induced apoptosis inhibitor 1 // 16q13-q21 // 57019 /// AF248964 // CIAPIN1 // cytokine induced apoptosis inhibitor 1 // 16q13-q21 // 57019
3031624	1.74213	8.18e-05	0.00324876	chr7	+	main	NM_018487 // TMEM176A // transmembrane protein 176A // 7q36.1 // 55365 /// ENST00000484928 // TMEM176A // transmembrane protein 176A // 7q36.1 // 55365 /// ENST00000004103 // TMEM176A // transmembrane protein 176A // 7q36.1 // 55365 /// AK123468 // TMEM176A // transmembrane protein 176A // 7q36.1 // 55365
2946908	1.74194	0.000580793	0.00721028	chr6	-	main	AK095259 // LOC439938 // hypothetical LOC439938 // 6p21.33 // 439938
3612113	1.7416	0.00252671	0.0142677	chr15	+	main	NM_001005326 // OR4F6 // olfactory receptor, family 4, subfamily F, member 6 // 15q26.3 // 390648 /// ENST00000328882 // OR4F6 // olfactory receptor, family 4, subfamily F, member 6 // 15q26.3 // 390648 /// BC137002 // OR4F6 // olfactory receptor, family 4, subfamily F, member 6 // 15q26.3 // 390648
3831241	1.74056	0.0116499	0.0351171	---	---	normgene->intron	---
3335856	1.7404	0.0150582	0.0416233	---	---	normgene->intron	---
2440327	1.73958	6.23e-05	0.00294837	chr1	-	main	NM_003037 // SLAMF1 // signaling lymphocytic activation molecule family member 1 // 1q23.3 // 6504 /// ENST00000302035 // SLAMF1 // signaling lymphocytic activation molecule family member 1 // 1q23.3 // 6504 /// U33017 // SLAMF1 // signaling lymphocytic activation molecule family member 1 // 1q23.3 // 6504 /// ENST00000235739 // SLAMF1 // signaling lymphocytic activation molecule family member 1 …
2408955	1.7386	0.00188019	0.0123537	chr1	-	main	NM_021109 // TMSB4X // thymosin beta 4, X-linked // Xq21.3-q22 // 7114 /// NM_183049 // TMSL3 // thymosin-like 3 // 4q22.1 // 7117 /// ENST00000451311 // TMSB4X // thymosin beta 4, X-linked // Xq21.3-q22 // 7114 /// ENST00000380636 // TMSB4X // thymosin beta 4, X-linked // Xq21.3-q22 // 7114 /// ENST00000380635 // TMSB4X // thymosin beta 4, X-linked // Xq21.3-q22 // 7114 /// ENST00000402089 // TM…
3015682	1.7381	0.00131074	0.0103433	chr7	+	main	NM_002593 // PCOLCE // procollagen C-endopeptidase enhancer // 7q22 // 5118 /// ENST00000223061 // PCOLCE // procollagen C-endopeptidase enhancer // 7q22 // 5118 /// AB008549 // PCOLCE // procollagen C-endopeptidase enhancer // 7q22 // 5118
3229478	1.73796	0.0027459	0.0148977	chr9	-	main	NM_182974 // GLT6D1 // glycosyltransferase 6 domain containing 1 // 9q34.3 // 360203 /// ENST00000371763 // GLT6D1 // glycosyltransferase 6 domain containing 1 // 9q34.3 // 360203 /// AY336054 // GLT6D1 // glycosyltransferase 6 domain containing 1 // 9q34.3 // 360203
3185593	1.73777	0.000256146	0.00504747	chr9	+	main	NM_017688 // BSPRY // B-box and SPRY domain containing // 9q32 // 54836 /// ENST00000374183 // BSPRY // B-box and SPRY domain containing // 9q32 // 54836 /// BC001477 // BSPRY // B-box and SPRY domain containing // 9q32 // 54836
3974904	1.73713	0.00010134	0.00343697	chrX	+	main	NM_022567 // NYX // nyctalopin // Xp11.4 // 60506 /// ENST00000342595 // NYX // nyctalopin // Xp11.4 // 60506 /// ENST00000378220 // NYX // nyctalopin // Xp11.4 // 60506 /// AJ278865 // NYX // nyctalopin // Xp11.4 // 60506
3773814	1.73669	6.64e-05	0.00297768	chr17	-	main	NM_178520 // TMEM105 // transmembrane protein 105 // 17q25.3 // 284186 /// ENST00000332900 // TMEM105 // transmembrane protein 105 // 17q25.3 // 284186
4027577	1.73668	0.000324668	0.00566252	chrX	-	main	NM_020994 // CTAG2 // cancer/testis antigen 2 // Xq28 // 30848 /// NM_172377 // CTAG2 // cancer/testis antigen 2 // Xq28 // 30848 /// ENST00000369585 // CTAG2 // cancer/testis antigen 2 // Xq28 // 30848 /// BC002833 // CTAG2 // cancer/testis antigen 2 // Xq28 // 30848 /// ENST00000454505 // CTAG2 // cancer/testis antigen 2 // Xq28 // 30848
3007438	1.7361	0.0397028	0.0828318	chr7	+	main	NM_172020 // POM121 // POM121 membrane glycoprotein // 7q11.23 // 9883 /// NM_001099415 // POM121C // POM121 membrane glycoprotein C // 7q11.2 // 100101267 /// NR_003614 // PMS2L2 // postmeiotic segregation increased 2-like 2 pseudogene // 7q11.23 // 5380 /// NR_003613 // PMS2P1 // postmeiotic segregation increased 2 pseudogene 1 // 7q22.1 // 5379 /// ENST00000257622 // POM121 // POM121 membrane …
3061181	1.73585	0.0110249	0.0339254	chr7	-	main	NM_001130925 // ERVWE1 // endogenous retroviral family W, env(C7), member 1 // 7q21.2 // 30816 /// NM_014590 // ERVWE1 // endogenous retroviral family W, env(C7), member 1 // 7q21.2 // 30816 /// ENST00000493463 // ERVWE1 // endogenous retroviral family W, env(C7), member 1 // 7q21.2 // 30816 /// AF072506 // ERVWE1 // endogenous retroviral family W, env(C7), member 1 // 7q21.2 // 30816
2927604	1.73584	0.000405655	0.00620922	chr6	+	main	NM_020340 // KIAA1244 // KIAA1244 // 6q23.3 // 57221 /// ENST00000251691 // KIAA1244 // KIAA1244 // 6q23.3 // 57221 /// BC137174 // KIAA1244 // KIAA1244 // 6q23.3 // 57221 /// ENST00000367711 // KIAA1244 // KIAA1244 // 6q23.3 // 57221 /// ENST00000367706 // KIAA1244 // KIAA1244 // 6q23.3 // 57221 /// ENST00000429251 // KIAA1244 // KIAA1244 // 6q23.3 // 57221
2327310	1.73469	0.00607138	0.0231406	chr1	+	main	NM_014474 // SMPDL3B // sphingomyelin phosphodiesterase, acid-like 3B // 1p35.3 // 27293 /// NM_001009568 // SMPDL3B // sphingomyelin phosphodiesterase, acid-like 3B // 1p35.3 // 27293 /// ENST00000373894 // SMPDL3B // sphingomyelin phosphodiesterase, acid-like 3B // 1p35.3 // 27293 /// ENST00000373888 // SMPDL3B // sphingomyelin phosphodiesterase, acid-like 3B // 1p35.3 // 27293 /// AK301349 // …
3527785	1.73451	0.00376159	0.0175863	chr14	+	main	NM_014579 // SLC39A2 // solute carrier family 39 (zinc transporter), member 2 // 14q11.2 // 29986 /// NR_033419 // SLC39A2 // solute carrier family 39 (zinc transporter), member 2 // 14q11.2 // 29986 /// ENST00000298681 // SLC39A2 // solute carrier family 39 (zinc transporter), member 2 // 14q11.2 // 29986 /// AF186081 // SLC39A2 // solute carrier family 39 (zinc transporter), member 2 // 14q11.2…
3757737	1.73369	0.00121085	0.00998948	chr17	-	main	NM_001524 // HCRT // hypocretin (orexin) neuropeptide precursor // 17q21 // 3060 /// ENST00000293330 // HCRT // hypocretin (orexin) neuropeptide precursor // 17q21 // 3060 /// AF041240 // HCRT // hypocretin (orexin) neuropeptide precursor // 17q21 // 3060
3675620	1.73364	0.000854144	0.00848921	chr16	-	main	NM_207419 // C1QTNF8 // C1q and tumor necrosis factor related protein 8 // 16p13.3 // 390664 /// ENST00000420278 // C1QTNF8 // C1q and tumor necrosis factor related protein 8 // 16p13.3 // 390664 /// ENST00000328449 // C1QTNF8 // C1q and tumor necrosis factor related protein 8 // 16p13.3 // 390664 /// AY358832 // C1QTNF8 // C1q and tumor necrosis factor related protein 8 // 16p13.3 // 390664
3527655	1.73338	0.00889935	0.0294872	chr14	+	main	NM_022360 // EDDM3B // epididymal protein 3B // 14q11.2 // 64184 /// ENST00000326783 // EDDM3B // epididymal protein 3B // 14q11.2 // 64184 /// AY358865 // EDDM3B // epididymal protein 3B // 14q11.2 // 64184
3029475	1.73303	0.0206685	0.0519154	chr7	+	main	NM_001005281 // OR6B1 // olfactory receptor, family 6, subfamily B, member 1 // 7q35 // 135946 /// ENST00000408922 // OR6B1 // olfactory receptor, family 6, subfamily B, member 1 // 7q35 // 135946 /// BC137042 // OR6B1 // olfactory receptor, family 6, subfamily B, member 1 // 7q35 // 135946
3557198	1.73301	0.000393283	0.0061252	chr14	-	main	NM_001805 // CEBPE // CCAAT/enhancer binding protein (C/EBP), epsilon // 14q11.2 // 1053 /// ENST00000206513 // CEBPE // CCAAT/enhancer binding protein (C/EBP), epsilon // 14q11.2 // 1053 /// BC035797 // CEBPE // CCAAT/enhancer binding protein (C/EBP), epsilon // 14q11.2 // 1053
2833623	1.73254	0.000969235	0.00903593	chr5	+	main	NM_021182 // HMHB1 // histocompatibility (minor) HB-1 // 5q31.3 // 57824 /// ENST00000289448 // HMHB1 // histocompatibility (minor) HB-1 // 5q31.3 // 57824 /// AF103884 // HMHB1 // histocompatibility (minor) HB-1 // 5q31.3 // 57824
3878587	1.73249	0.00268986	0.014728	chr20	+	main	NM_178483 // C20orf79 // chromosome 20 open reading frame 79 // 20p11.23 // 140856 /// ENST00000377428 // C20orf79 // chromosome 20 open reading frame 79 // 20p11.23 // 140856 /// AF418568 // C20orf79 // chromosome 20 open reading frame 79 // 20p11.23 // 140856
3676711	1.73212	0.0340328	0.0740117	---	---	normgene->intron	---
3677177	1.73162	0.0160352	0.0434517	---	---	normgene->exon	---
3617719	1.73106	0.000210527	0.00470925	chr15	-	main	NM_005159 // ACTC1 // actin, alpha, cardiac muscle 1 // 15q11-q14 // 70 /// ENST00000290378 // ACTC1 // actin, alpha, cardiac muscle 1 // 15q11-q14 // 70 /// BC009978 // ACTC1 // actin, alpha, cardiac muscle 1 // 15q11-q14 // 70
2841398	1.73083	0.00356019	0.0170448	---	---	normgene->intron	---
2327659	1.73076	9.95e-05	0.0033944	chr1	+	main	NM_000911 // OPRD1 // opioid receptor, delta 1 // 1p36.1-p34.3 // 4985 /// ENST00000234961 // OPRD1 // opioid receptor, delta 1 // 1p36.1-p34.3 // 4985 /// U07882 // OPRD1 // opioid receptor, delta 1 // 1p36.1-p34.3 // 4985
3871173	1.73033	0.000475218	0.00662188	chr19	-	main	NM_003180 // SYT5 // synaptotagmin V // 19q|11p // 6861 /// ENST00000354308 // SYT5 // synaptotagmin V // 19q|11p // 6861 /// AK125182 // SYT5 // synaptotagmin V // 19q|11p // 6861
2600068	1.7303	0.000854048	0.00848921	chr2	-	main	NM_006000 // TUBA4A // tubulin, alpha 4a // 2q35 // 7277 /// ENST00000248437 // TUBA4A // tubulin, alpha 4a // 2q35 // 7277 /// ENST00000409638 // STK16 // serine/threonine kinase 16 // 2q35 // 8576 /// AK054731 // TUBA4A // tubulin, alpha 4a // 2q35 // 7277 /// ENST00000332858 // TUBA4A // tubulin, alpha 4a // 2q35 // 7277
2448382	1.7303	0.0267145	0.0622895	chr1	-	main	NM_000963 // PTGS2 // prostaglandin-endoperoxide synthase 2 (prostaglandin G/H synthase and cyclooxygenase) // 1q25.2-q25.3 // 5743 /// ENST00000367468 // PTGS2 // prostaglandin-endoperoxide synthase 2 (prostaglandin G/H synthase and cyclooxygenase) // 1q25.2-q25.3 // 5743 /// AY151286 // PTGS2 // prostaglandin-endoperoxide synthase 2 (prostaglandin G/H synthase and cyclooxygenase) // 1q25.2-q25.…
2454343	1.72976	0.00923532	0.0302075	chr1	-	main	NM_183059 // RD3 // retinal degeneration 3 // 1q32.3 // 343035 /// NM_001164688 // RD3 // retinal degeneration 3 // 1q32.3 // 343035 /// ENST00000367002 // RD3 // retinal degeneration 3 // 1q32.3 // 343035 /// AY191519 // RD3 // retinal degeneration 3 // 1q32.3 // 343035
3548229	1.72964	0.000273242	0.0052253	chr14	+	main	NM_022054 // KCNK13 // potassium channel, subfamily K, member 13 // 14q32.11 // 56659 /// ENST00000282146 // KCNK13 // potassium channel, subfamily K, member 13 // 14q32.11 // 56659 /// BC012779 // KCNK13 // potassium channel, subfamily K, member 13 // 14q32.11 // 56659
3364306	1.72959	0.00019568	0.00453381	chr11	-	main	NM_017508 // SOX6 // SRY (sex determining region Y)-box 6 // 11p15.3 // 55553 /// NM_001145819 // SOX6 // SRY (sex determining region Y)-box 6 // 11p15.3 // 55553 /// NM_001145811 // SOX6 // SRY (sex determining region Y)-box 6 // 11p15.3 // 55553 /// NM_033326 // SOX6 // SRY (sex determining region Y)-box 6 // 11p15.3 // 55553 /// ENST00000316399 // SOX6 // SRY (sex determining region Y)-box 6 /…
3302533	1.72956	0.00181942	0.0121576	chr10	-	main	NM_003015 // SFRP5 // secreted frizzled-related protein 5 // 10q24.1 // 6425 /// ENST00000266066 // SFRP5 // secreted frizzled-related protein 5 // 10q24.1 // 6425 /// AF017988 // SFRP5 // secreted frizzled-related protein 5 // 10q24.1 // 6425
2968315	1.72927	0.000925238	0.00880815	---	---	normgene->intron	---
3834257	1.72876	0.000349296	0.00581398	chr19	+	main	NM_001098506 // CEACAM21 // carcinoembryonic antigen-related cell adhesion molecule 21 // 19q13.2 // 90273 /// NM_033543 // CEACAM21 // carcinoembryonic antigen-related cell adhesion molecule 21 // 19q13.2 // 90273 /// ENST00000187608 // CEACAM21 // carcinoembryonic antigen-related cell adhesion molecule 21 // 19q13.2 // 90273 /// ENST00000401445 // CEACAM21 // carcinoembryonic antigen-related ce…
3274934	1.72846	0.00190735	0.0124578	chr10	-	main	NM_017422 // CALML5 // calmodulin-like 5 // 10p15.1 // 51806 /// ENST00000380332 // CALML5 // calmodulin-like 5 // 10p15.1 // 51806 /// AF172852 // CALML5 // calmodulin-like 5 // 10p15.1 // 51806
2536384	1.72823	0.0364851	0.0778144	---	---	normgene->intron	---
2318416	1.72816	0.0350344	0.0754692	chr1	+	main	NM_138350 // THAP3 // THAP domain containing, apoptosis associated protein 3 // 1p36.31 // 90326 /// NM_001195753 // THAP3 // THAP domain containing, apoptosis associated protein 3 // 1p36.31 // 90326 /// NM_001195752 // THAP3 // THAP domain containing, apoptosis associated protein 3 // 1p36.31 // 90326 /// NM_018198 // DNAJC11 // DnaJ (Hsp40) homolog, subfamily C, member 11 // 1p36.31 // 55735 /…
2498274	1.72808	0.00657404	0.024418	chr2	+	main	NM_032411 // C2orf40 // chromosome 2 open reading frame 40 // 2q12.2 // 84417 /// ENST00000238044 // C2orf40 // chromosome 2 open reading frame 40 // 2q12.2 // 84417 /// AY358601 // C2orf40 // chromosome 2 open reading frame 40 // 2q12.2 // 84417
3449591	1.72787	0.00222227	0.013438	chr12	-	main	BC046190 // OVOS2 // ovostatin 2 // 12p11.21 // 144203 /// ENST00000266524 // OVOS2 // ovostatin 2 // 12p11.21 // 144203 /// BC039117 // OVOS2 // ovostatin 2 // 12p11.21 // 144203 /// ENST00000398769 // OVOS2 // ovostatin 2 // 12p11.21 // 144203
3914346	1.72719	0.0358109	0.0766914	chr20	-	main	NM_005286 // NPBWR2 // neuropeptides B/W receptor 2 // 20q13.3 // 2832 /// ENST00000369768 // NPBWR2 // neuropeptides B/W receptor 2 // 20q13.3 // 2832 /// BC067481 // NPBWR2 // neuropeptides B/W receptor 2 // 20q13.3 // 2832
2516793	1.72641	0.010443	0.0326924	chr2	+	main	NM_021193 // HOXD12 // homeobox D12 // 2q31-q32|2q31.1 // 3238 /// ENST00000406506 // HOXD12 // homeobox D12 // 2q31-q32|2q31.1 // 3238 /// BC121103 // HOXD12 // homeobox D12 // 2q31-q32|2q31.1 // 3238
2717481	1.72621	0.00154712	0.0112092	chr4	+	main	NR_026892 // AFAP1-AS // AFAP1 antisense RNA (non-protein coding) // 4p16.1 // 84740 /// NM_198595 // AFAP1 // actin filament associated protein 1 // 4p16 // 60312 /// NM_001134647 // AFAP1 // actin filament associated protein 1 // 4p16 // 60312 /// ENST00000358461 // AFAP1 // actin filament associated protein 1 // 4p16 // 60312 /// ENST00000360265 // AFAP1 // actin filament associated protein 1 …
3661645	1.7262	0.000231806	0.00484547	chr16	+	main	NM_024335 // IRX6 // iroquois homeobox 6 // 16q12.2 // 79190 /// ENST00000290552 // IRX6 // iroquois homeobox 6 // 16q12.2 // 79190 /// AK125053 // IRX6 // iroquois homeobox 6 // 16q12.2 // 79190
3554442	1.72604	0.000646678	0.00761536	chr14	+	main	NR_024396 // MGC23270 // hypothetical LOC196872 // 14q32.33 // 196872 /// AK292179 // MGC23270 // hypothetical LOC196872 // 14q32.33 // 196872
3373630	1.72576	0.00100351	0.00917288	chr11	-	main	NM_005161 // APLNR // apelin receptor // 11q12 // 187 /// NR_027991 // APLNR // apelin receptor // 11q12 // 187 /// ENST00000257254 // APLNR // apelin receptor // 11q12 // 187 /// BC032688 // APLNR // apelin receptor // 11q12 // 187 /// ENST00000326830 // APLNR // apelin receptor // 11q12 // 187 /// ENST00000444275 // APLNR // apelin receptor // 11q12 // 187
2390089	1.72529	0.0194417	0.0497768	chr1	+	main	NM_001004698 // OR2W5 // olfactory receptor, family 2, subfamily W, member 5 // 1q44 // 441932 /// BC137203 // OR2W5 // olfactory receptor, family 2, subfamily W, member 5 // 1q44 // 441932
3830484	1.72465	0.0120706	0.0359766	chr19	+	main	NM_005306 // FFAR2 // free fatty acid receptor 2 // 19q13.1 // 2867 /// ENST00000246549 // FFAR2 // free fatty acid receptor 2 // 19q13.1 // 2867 /// AB378083 // FFAR2 // free fatty acid receptor 2 // 19q13.1 // 2867
2902155	1.72399	0.00223098	0.0134607	chr6	+	main	NM_014068 // PSORS1C1 // psoriasis susceptibility 1 candidate 1 // 6p21.3 // 170679 /// ENST00000441092 // PSORS1C1 // psoriasis susceptibility 1 candidate 1 // 6p21.3 // 170679 /// ENST00000259881 // PSORS1C1 // psoriasis susceptibility 1 candidate 1 // 6p21.3 // 170679 /// ENST00000420214 // PSORS1C1 // psoriasis susceptibility 1 candidate 1 // 6p21.3 // 170679 /// ENST00000448455 // PSORS1C1 /…
3985511	1.72396	0.0126272	0.0369941	chrX	+	main	NM_152278 // TCEAL7 // transcription elongation factor A (SII)-like 7 // Xq22.1 // 56849 /// ENST00000332431 // TCEAL7 // transcription elongation factor A (SII)-like 7 // Xq22.1 // 56849 /// ENST00000372666 // TCEAL7 // transcription elongation factor A (SII)-like 7 // Xq22.1 // 56849 /// AK094400 // TCEAL7 // transcription elongation factor A (SII)-like 7 // Xq22.1 // 56849
2452948	1.72353	0.000125834	0.00381506	chr1	-	main	NM_000572 // IL10 // interleukin 10 // 1q31-q32 // 3586 /// ENST00000423557 // IL10 // interleukin 10 // 1q31-q32 // 3586 /// BC104252 // IL10 // interleukin 10 // 1q31-q32 // 3586
3570141	1.7225	0.0138423	0.0393544	---	---	normgene->intron	---
3381806	1.72235	0.00203302	0.0128736	chr11	-	main	NM_153614 // DNAJB13 // DnaJ (Hsp40) homolog, subfamily B, member 13 // 11q13.4 // 374407 /// ENST00000339764 // DNAJB13 // DnaJ (Hsp40) homolog, subfamily B, member 13 // 11q13.4 // 374407 /// AK128589 // DNAJB13 // DnaJ (Hsp40) homolog, subfamily B, member 13 // 11q13.4 // 374407
2901043	1.72167	5.17e-06	0.00102956	chr6	+	main	AK128290 // LOC554223 // hypothetical LOC554223 // 6p21.3 // 554223
3746574	1.72124	2.32e-06	0.000700494	chr17	-	main	NM_000304 // PMP22 // peripheral myelin protein 22 // 17p12 // 5376 /// NM_153321 // PMP22 // peripheral myelin protein 22 // 17p12 // 5376 /// NM_153322 // PMP22 // peripheral myelin protein 22 // 17p12 // 5376 /// ENST00000312280 // PMP22 // peripheral myelin protein 22 // 17p12 // 5376 /// ENST00000395938 // PMP22 // peripheral myelin protein 22 // 17p12 // 5376 /// ENST00000426385 // PMP22 //…
3954691	1.72019	0.000280902	0.00529091	chr22	-	main	NR_003950 // ZDHHC8P1 // zinc finger, DHHC-type containing 8 pseudogene 1 // 22q11.23 // 150244 /// NM_013373 // ZDHHC8 // zinc finger, DHHC-type containing 8 // 22q11.21 // 29801 /// ENST00000334554 // ZDHHC8 // zinc finger, DHHC-type containing 8 // 22q11.21 // 29801 /// AY894890 // ZDHHC8 // zinc finger, DHHC-type containing 8 // 22q11.21 // 29801 /// AK092530 // ZDHHC8P1 // zinc finger, DHHC-…
2824089	1.71971	0.000637871	0.00755661	chr5	+	main	NR_015370 // NCRNA00219 // non-protein coding RNA 219 // 5q22.2 // 114915 /// NR_002922 // SNORA13 // small nucleolar RNA, H/ACA box 13 // 5q22.2 // 654322 /// NM_022140 // EPB41L4A // erythrocyte membrane protein band 4.1 like 4A // 5q21.3 // 64097 /// ENST00000261486 // EPB41L4A // erythrocyte membrane protein band 4.1 like 4A // 5q21.3 // 64097 /// AB048207 // NCRNA00219 // non-protein coding …
2831962	1.71964	0.000363154	0.00592142	---	---	normgene->exon	---
2369950	1.71943	0.000164269	0.00423793	chr1	+	main	NM_002826 // QSOX1 // quiescin Q6 sulfhydryl oxidase 1 // 1q24 // 5768 /// NM_001004128 // QSOX1 // quiescin Q6 sulfhydryl oxidase 1 // 1q24 // 5768 /// ENST00000367602 // QSOX1 // quiescin Q6 sulfhydryl oxidase 1 // 1q24 // 5768 /// ENST00000367600 // QSOX1 // quiescin Q6 sulfhydryl oxidase 1 // 1q24 // 5768 /// U97276 // QSOX1 // quiescin Q6 sulfhydryl oxidase 1 // 1q24 // 5768 /// NR_026900 //…
3249171	1.7193	0.000826994	0.00840845	chr10	+	main	NR_001446 // ANXA2P3 // annexin A2 pseudogene 3 // 10q21.3 // 305 /// M62895 // ANXA2P3 // annexin A2 pseudogene 3 // 10q21.3 // 305
3726821	1.71919	0.00169823	0.0116793	chr17	+	main	NM_175575 // WFIKKN2 // WAP, follistatin/kazal, immunoglobulin, kunitz and netrin domain containing 2 // 17q21.33 // 124857 /// ENST00000311378 // WFIKKN2 // WAP, follistatin/kazal, immunoglobulin, kunitz and netrin domain containing 2 // 17q21.33 // 124857 /// AY358142 // WFIKKN2 // WAP, follistatin/kazal, immunoglobulin, kunitz and netrin domain containing 2 // 17q21.33 // 124857 /// ENST000003…
2599153	1.71886	0.000146337	0.00403401	chr2	-	main	NM_022648 // TNS1 // tensin 1 // 2q35-q36 // 7145 /// ENST00000171887 // TNS1 // tensin 1 // 2q35-q36 // 7145 /// BC140942 // TNS1 // tensin 1 // 2q35-q36 // 7145 /// ENST00000413280 // TNS1 // tensin 1 // 2q35-q36 // 7145 /// ENST00000449814 // TNS1 // tensin 1 // 2q35-q36 // 7145 /// ENST00000439083 // TNS1 // tensin 1 // 2q35-q36 // 7145
3741311	1.71737	0.0431309	0.087952	chr17	-	main	NM_003555 // OR1G1 // olfactory receptor, family 1, subfamily G, member 1 // 17p13.3 // 8390 /// ENST00000328890 // OR1G1 // olfactory receptor, family 1, subfamily G, member 1 // 17p13.3 // 8390 /// BC095520 // OR1G1 // olfactory receptor, family 1, subfamily G, member 1 // 17p13.3 // 8390 /// ENST00000381953 // OR1G1 // olfactory receptor, family 1, subfamily G, member 1 // 17p13.3 // 8390
3678343	1.71731	0.00189665	0.0124063	chr16	-	main	NM_144605 // SEPT12 // septin 12 // 16p13.3 // 124404 /// NM_001154458 // SEPT12 // septin 12 // 16p13.3 // 124404 /// ENST00000268231 // SEPT12 // septin 12 // 16p13.3 // 124404 /// ENST00000396693 // SEPT12 // septin 12 // 16p13.3 // 124404 /// AK098718 // SEPT12 // septin 12 // 16p13.3 // 124404
3555088	1.7161	0.0109191	0.0336931	chr14	+	main	NR_026800 // KIAA0125 // KIAA0125 // 14q32.33 // 9834
2458580	1.71591	0.0371912	0.0789255	chr1	-	main	NM_020997 // LEFTY1 // left-right determination factor 1 // 1q42.1 // 10637 /// NM_003240 // LEFTY2 // left-right determination factor 2 // 1q42.1 // 7044 /// ENST00000272134 // LEFTY1 // left-right determination factor 1 // 1q42.1 // 10637 /// ENST00000366820 // LEFTY2 // left-right determination factor 2 // 1q42.1 // 7044 /// AF081512 // LEFTY1 // left-right determination factor 1 // 1q42.1 // …
2390259	1.71583	6.52e-05	0.00296453	chr1	+	main	NM_001004491 // OR2AK2 // olfactory receptor, family 2, subfamily AK, member 2 // 1q44 // 391191 /// ENST00000366480 // OR2AK2 // olfactory receptor, family 2, subfamily AK, member 2 // 1q44 // 391191 /// ENST00000335401 // OR2AK2 // olfactory receptor, family 2, subfamily AK, member 2 // 1q44 // 391191 /// BC136816 // OR2AK2 // olfactory receptor, family 2, subfamily AK, member 2 // 1q44 // 3911…
3021269	1.71563	0.000876852	0.00856657	chr7	+	main	NM_057168 // WNT16 // wingless-type MMTV integration site family, member 16 // 7q31 // 51384 /// NM_016087 // WNT16 // wingless-type MMTV integration site family, member 16 // 7q31 // 51384 /// ENST00000222462 // WNT16 // wingless-type MMTV integration site family, member 16 // 7q31 // 51384 /// ENST00000361301 // WNT16 // wingless-type MMTV integration site family, member 16 // 7q31 // 51384 ///…
2954176	1.71559	0.00430441	0.0189892	chr6	-	main	NM_000322 // PRPH2 // peripherin 2 (retinal degeneration, slow) // 6p21.2-p12.3 // 5961 /// ENST00000230381 // PRPH2 // peripherin 2 (retinal degeneration, slow) // 6p21.2-p12.3 // 5961 /// M73531 // PRPH2 // peripherin 2 (retinal degeneration, slow) // 6p21.2-p12.3 // 5961
3122678	1.71556	0.0156914	0.0427834	chr8	-	main	NM_005218 // DEFB1 // defensin, beta 1 // 8p23.1 // 1672 /// ENST00000297439 // DEFB1 // defensin, beta 1 // 8p23.1 // 1672 /// BC033298 // DEFB1 // defensin, beta 1 // 8p23.1 // 1672
2574720	1.71497	5.94e-06	0.00108885	chr2	-	main	NM_001001665 // CYP27C1 // cytochrome P450, family 27, subfamily C, polypeptide 1 // 2q14.3 // 339761 /// ENST00000335247 // CYP27C1 // cytochrome P450, family 27, subfamily C, polypeptide 1 // 2q14.3 // 339761 /// ENST00000409327 // CYP27C1 // cytochrome P450, family 27, subfamily C, polypeptide 1 // 2q14.3 // 339761 /// BC039307 // CYP27C1 // cytochrome P450, family 27, subfamily C, polypeptide…
2688605	1.71467	0.000321759	0.00564322	chr3	-	main	NM_152785 // GCET2 // germinal center expressed transcript 2 // 3q13.2 // 257144 /// NM_001190259 // GCET2 // germinal center expressed transcript 2 // 3q13.2 // 257144 /// NM_001190260 // GCET2 // germinal center expressed transcript 2 // 3q13.2 // 257144 /// ENST00000308910 // GCET2 // germinal center expressed transcript 2 // 3q13.2 // 257144 /// AY212246 // GCET2 // germinal center expressed …
3959166	1.71456	0.0026245	0.0145474	chr22	-	main	NM_203377 // MB // myoglobin // 22q13.1 // 4151 /// NM_203378 // MB // myoglobin // 22q13.1 // 4151 /// NM_005368 // MB // myoglobin // 22q13.1 // 4151 /// ENST00000397326 // MB // myoglobin // 22q13.1 // 4151 /// ENST00000359787 // MB // myoglobin // 22q13.1 // 4151 /// ENST00000397328 // MB // myoglobin // 22q13.1 // 4151 /// ENST00000406324 // MB // myoglobin // 22q13.1 // 4151 /// BC018001 //…
3894906	1.71446	0.000955291	0.00896566	chr20	-	main	NM_024411 // PDYN // prodynorphin // 20p13 // 5173 /// NM_001190898 // PDYN // prodynorphin // 20p13 // 5173 /// NM_001190892 // PDYN // prodynorphin // 20p13 // 5173 /// NM_001190899 // PDYN // prodynorphin // 20p13 // 5173 /// NM_001190900 // PDYN // prodynorphin // 20p13 // 5173 /// ENST00000217305 // PDYN // prodynorphin // 20p13 // 5173 /// BC026334 // PDYN // prodynorphin // 20p13 // 5173
3913400	1.71416	0.00831301	0.0282456	chr20	-	main	AK056716 // FLJ32154 // hypothetical protein FLJ32154 // 20q13.33 // 149650 /// ENST00000370520 // FLJ32154 // hypothetical protein FLJ32154 // 20q13.33 // 149650
2907444	1.71275	0.000594557	0.00727785	chr6	+	main	NM_138296 // PTCRA // pre T-cell antigen receptor alpha // 6p21.3 // 171558 /// ENST00000304672 // PTCRA // pre T-cell antigen receptor alpha // 6p21.3 // 171558 /// U36759 // PTCRA // pre T-cell antigen receptor alpha // 6p21.3 // 171558 /// ENST00000441198 // PTCRA // pre T-cell antigen receptor alpha // 6p21.3 // 171558 /// ENST00000446507 // PTCRA // pre T-cell antigen receptor alpha // 6p21.…
3182894	1.7123	8.32e-05	0.00325136	chr9	+	main	NM_001004485 // OR13F1 // olfactory receptor, family 13, subfamily F, member 1 // 9q31.1 // 138805 /// ENST00000334726 // OR13F1 // olfactory receptor, family 13, subfamily F, member 1 // 9q31.1 // 138805 /// BC140739 // OR13F1 // olfactory receptor, family 13, subfamily F, member 1 // 9q31.1 // 138805
2390976	1.71179	0.00163745	0.0114913	chr1	-	main	NR_024321 // NCRNA00115 // non-protein coding RNA 115 // 1p36.33 // 79854 /// NM_001042416 // ZNF596 // zinc finger protein 596 // 8p23.3 // 169270 /// NM_001042415 // ZNF596 // zinc finger protein 596 // 8p23.3 // 169270 /// ENST00000398612 // ZNF596 // zinc finger protein 596 // 8p23.3 // 169270 /// ENST00000382859 // ZNF596 // zinc finger protein 596 // 8p23.3 // 169270 /// BC017762 // NCRNA00…
3960605	1.71147	0.00342498	0.0166888	chr22	-	main	NM_152868 // KCNJ4 // potassium inwardly-rectifying channel, subfamily J, member 4 // 22q13.1 // 3761 /// NM_004981 // KCNJ4 // potassium inwardly-rectifying channel, subfamily J, member 4 // 22q13.1 // 3761 /// ENST00000303592 // KCNJ4 // potassium inwardly-rectifying channel, subfamily J, member 4 // 22q13.1 // 3761 /// U24056 // KCNJ4 // potassium inwardly-rectifying channel, subfamily J, memb…
2494472	1.71141	0.0132042	0.0381515	chr2	+	main	NM_001008949 // ITPRIPL1 // inositol 1,4,5-triphosphate receptor interacting protein-like 1 // 2q11.2 // 150771 /// NM_178495 // ITPRIPL1 // inositol 1,4,5-triphosphate receptor interacting protein-like 1 // 2q11.2 // 150771 /// NM_001163523 // ITPRIPL1 // inositol 1,4,5-triphosphate receptor interacting protein-like 1 // 2q11.2 // 150771 /// NM_001163524 // ITPRIPL1 // inositol 1,4,5-triphosphat…
3229338	1.71139	0.00221152	0.0134143	chr9	-	main	NM_002003 // FCN1 // ficolin (collagen/fibrinogen domain containing) 1 // 9q34 // 2219 /// NM_015837 // FCN2 // ficolin (collagen/fibrinogen domain containing lectin) 2 (hucolin) // 9q34.3 // 2220 /// NM_004108 // FCN2 // ficolin (collagen/fibrinogen domain containing lectin) 2 (hucolin) // 9q34.3 // 2220 /// ENST00000371806 // FCN1 // ficolin (collagen/fibrinogen domain containing) 1 // 9q34 // …
3293390	1.71087	0.0137031	0.0390991	chr10	-	main	NM_018055 // NODAL // nodal homolog (mouse) // 10q22.1 // 4838 /// ENST00000287139 // NODAL // nodal homolog (mouse) // 10q22.1 // 4838 /// BC033585 // NODAL // nodal homolog (mouse) // 10q22.1 // 4838 /// ENST00000414871 // NODAL // nodal homolog (mouse) // 10q22.1 // 4838
3736162	1.70967	0.000451938	0.00650596	chr17	+	main	NM_152468 // TMC8 // transmembrane channel-like 8 // 17q25.3 // 147138 /// ENST00000318430 // TMC8 // transmembrane channel-like 8 // 17q25.3 // 147138 /// BC110296 // TMC8 // transmembrane channel-like 8 // 17q25.3 // 147138 /// ENST00000439484 // TMC8 // transmembrane channel-like 8 // 17q25.3 // 147138 /// ENST00000301627 // TMC8 // transmembrane channel-like 8 // 17q25.3 // 147138
3950172	1.70936	0.00113166	0.00968332	chr22	+	main	AK126356 // FLJ44385 // hypothetical FLJ44385 // 22q13.33 // 400934
2550339	1.70921	0.00874475	0.0291303	chr2	-	main	NM_012205 // HAAO // 3-hydroxyanthranilate 3,4-dioxygenase // 2p21 // 23498 /// ENST00000294973 // HAAO // 3-hydroxyanthranilate 3,4-dioxygenase // 2p21 // 23498 /// Z29481 // HAAO // 3-hydroxyanthranilate 3,4-dioxygenase // 2p21 // 23498 /// ENST00000414285 // HAAO // 3-hydroxyanthranilate 3,4-dioxygenase // 2p21 // 23498
3992041	1.70837	0.000825672	0.00840845	chrX	+	main	NR_024359 // NCRNA00086 // non-protein coding RNA 86 // Xq26.3 // 399668 /// NR_024493 // NCRNA00087 // non-protein coding RNA 87 // Xq26.3 // 644596
3557756	1.70799	0.00081206	0.00837594	chr14	-	main	NM_006177 // NRL // neural retina leucine zipper // 14q11.1-q11.2 // 4901 /// ENST00000396997 // NRL // neural retina leucine zipper // 14q11.1-q11.2 // 4901 /// ENST00000337947 // NRL // neural retina leucine zipper // 14q11.1-q11.2 // 4901 /// ENST00000397002 // NRL // neural retina leucine zipper // 14q11.1-q11.2 // 4901 /// M95925 // NRL // neural retina leucine zipper // 14q11.1-q11.2 // 490…
2930957	1.70735	0.015213	0.0418986	chr6	+	main	NM_025217 // ULBP2 // UL16 binding protein 2 // 6q25 // 80328 /// NM_001001788 // RAET1G // retinoic acid early transcript 1G // 6q24.1-q25.1 // 353091 /// ENST00000367351 // ULBP2 // UL16 binding protein 2 // 6q25 // 80328 /// ENST00000367360 // RAET1G // retinoic acid early transcript 1G // 6q24.1-q25.1 // 353091 /// AB052906 // ULBP2 // UL16 binding protein 2 // 6q25 // 80328 /// AY172579 // R…
3865344	1.70637	0.00042305	0.00630451	chr19	-	main	NM_006663 // PPP1R13L // protein phosphatase 1, regulatory (inhibitor) subunit 13 like // 19q13.32 // 10848 /// NM_001142502 // PPP1R13L // protein phosphatase 1, regulatory (inhibitor) subunit 13 like // 19q13.32 // 10848 /// ENST00000360957 // PPP1R13L // protein phosphatase 1, regulatory (inhibitor) subunit 13 like // 19q13.32 // 10848 /// ENST00000418234 // PPP1R13L // protein phosphatase 1, …
2949993	1.70601	5.49e-05	0.00280571	chr6	-	main	NM_019602 // BTNL2 // butyrophilin-like 2 (MHC class II associated) // 6p21.3 // 56244 /// ENST00000374993 // BTNL2 // butyrophilin-like 2 (MHC class II associated) // 6p21.3 // 56244 /// ENST00000423754 // BTNL2 // butyrophilin-like 2 (MHC class II associated) // 6p21.3 // 56244 /// ENST00000424064 // BTNL2 // butyrophilin-like 2 (MHC class II associated) // 6p21.3 // 56244 /// ENST00000419380 /…
3966891	1.70553	0.00281154	0.0150608	chrX	+	main	NM_001141919 // XG // Xg blood group // Xp22.33 // 7499 /// NM_175569 // XG // Xg blood group // Xp22.33 // 7499 /// NM_001141920 // XG // Xg blood group // Xp22.33 // 7499 /// NR_003254 // XGPY2 // Xg pseudogene, Y-linked 2 // Yp11.31 // 100132596 /// ENST00000426774 // XG // Xg blood group // Xp22.33 // 7499 /// ENST00000419513 // XG // Xg blood group // Xp22.33 // 7499 /// ENST00000381174 // X…
3753220	1.70544	0.02144	0.0533599	chr17	-	main	NM_002981 // CCL1 // chemokine (C-C motif) ligand 1 // 17q12 // 6346 /// ENST00000225842 // CCL1 // chemokine (C-C motif) ligand 1 // 17q12 // 6346 /// M57502 // CCL1 // chemokine (C-C motif) ligand 1 // 17q12 // 6346
3027943	1.70495	0.0127645	0.0372577	chr7	+	main	NM_016943 // TAS2R3 // taste receptor, type 2, member 3 // 7q31.3-q32 // 50831 /// ENST00000247879 // TAS2R3 // taste receptor, type 2, member 3 // 7q31.3-q32 // 50831 /// BC095523 // TAS2R3 // taste receptor, type 2, member 3 // 7q31.3-q32 // 50831
3829687	1.70461	7.94e-05	0.00323388	chr19	+	main	NM_000175 // GPI // glucose-6-phosphate isomerase // 19q13.1 // 2821 /// NM_001184722 // GPI // glucose-6-phosphate isomerase // 19q13.1 // 2821 /// ENST00000356487 // GPI // glucose-6-phosphate isomerase // 19q13.1 // 2821 /// BC004982 // GPI // glucose-6-phosphate isomerase // 19q13.1 // 2821 /// ENST00000415930 // GPI // glucose-6-phosphate isomerase // 19q13.1 // 2821 /// ENST00000414931 // G…
2916716	1.70461	0.0277928	0.063996	chr6	+	main	NM_006813 // PNRC1 // proline-rich nuclear receptor coactivator 1 // 6q15 // 10957 /// ENST00000336032 // PNRC1 // proline-rich nuclear receptor coactivator 1 // 6q15 // 10957 /// U03105 // PNRC1 // proline-rich nuclear receptor coactivator 1 // 6q15 // 10957 /// ENST00000369472 // PNRC1 // proline-rich nuclear receptor coactivator 1 // 6q15 // 10957 /// ENST00000354922 // PNRC1 // proline-rich n…
3353859	1.70432	0.0138463	0.0393604	chr11	+	main	NM_001001965 // OR4D5 // olfactory receptor, family 4, subfamily D, member 5 // 11q24.1 // 219875 /// ENST00000307033 // OR4D5 // olfactory receptor, family 4, subfamily D, member 5 // 11q24.1 // 219875 /// BC136943 // OR4D5 // olfactory receptor, family 4, subfamily D, member 5 // 11q24.1 // 219875
3923147	1.7038	0.00775479	0.0271309	chr21	+	main	AK123727 // FLJ41733 // FLJ41733 protein // 21q22.3 // 400870
2382898	1.70342	0.0298119	0.0673498	chr1	+	main	NM_002296 // LBR // lamin B receptor // 1q42.1 // 3930 /// NM_194442 // LBR // lamin B receptor // 1q42.1 // 3930 /// ENST00000338179 // LBR // lamin B receptor // 1q42.1 // 3930 /// ENST00000272163 // LBR // lamin B receptor // 1q42.1 // 3930
3556725	1.7031	0.0196756	0.0501798	---	---	normgene->intron	---
2427538	1.70309	0.0148571	0.0412956	chr1	-	main	NM_005549 // KCNA10 // potassium voltage-gated channel, shaker-related subfamily, member 10 // 1p13.1 // 3744 /// ENST00000369771 // KCNA10 // potassium voltage-gated channel, shaker-related subfamily, member 10 // 1p13.1 // 3744 /// BC074990 // KCNA10 // potassium voltage-gated channel, shaker-related subfamily, member 10 // 1p13.1 // 3744
2462415	1.70291	0.00221225	0.0134143	chr1	-	main	NM_006499 // LGALS8 // lectin, galactoside-binding, soluble, 8 // 1q43 // 3964 /// NM_201543 // LGALS8 // lectin, galactoside-binding, soluble, 8 // 1q43 // 3964 /// NM_201544 // LGALS8 // lectin, galactoside-binding, soluble, 8 // 1q43 // 3964 /// ENST00000341872 // LGALS8 // lectin, galactoside-binding, soluble, 8 // 1q43 // 3964 /// ENST00000493812 // LGALS8 // lectin, galactoside-binding, sol…
2435686	1.70263	0.000517253	0.0068833	chr1	-	main	NM_016190 // CRNN // cornulin // 1q21 // 49860 /// ENST00000271835 // CRNN // cornulin // 1q21 // 49860 /// BC030807 // CRNN // cornulin // 1q21 // 49860 /// ENST00000451038 // CRNN // cornulin // 1q21 // 49860
3742434	1.70256	0.00161023	0.0114101	---	---	normgene->exon	---
3552344	1.7016	0.0122511	0.0363107	chr14	+	main	AK123165 // FLJ41170 // hypothetical LOC440200 // 14q32.31 // 440200
2486927	1.70159	0.000121667	0.00373846	chr2	+	main	NM_014882 // ARHGAP25 // Rho GTPase activating protein 25 // 2p13.3 // 9938 /// NM_001166276 // ARHGAP25 // Rho GTPase activating protein 25 // 2p13.3 // 9938 /// NM_001007231 // ARHGAP25 // Rho GTPase activating protein 25 // 2p13.3 // 9938 /// NM_001166277 // ARHGAP25 // Rho GTPase activating protein 25 // 2p13.3 // 9938 /// ENST00000409030 // ARHGAP25 // Rho GTPase activating protein 25 // 2p1…
3318976	1.70125	0.0272697	0.0631757	chr11	+	main	NM_207186 // OR10A4 // olfactory receptor, family 10, subfamily A, member 4 // 11p15.4 // 283297 /// ENST00000379829 // OR10A4 // olfactory receptor, family 10, subfamily A, member 4 // 11p15.4 // 283297 /// BC137024 // OR10A4 // olfactory receptor, family 10, subfamily A, member 4 // 11p15.4 // 283297
3863263	1.70094	0.00031634	0.00558019	chr19	-	main	NM_173506 // LYPD4 // LY6/PLAUR domain containing 4 // 19q13.2 // 147719 /// ENST00000330743 // LYPD4 // LY6/PLAUR domain containing 4 // 19q13.2 // 147719 /// AY358726 // LYPD4 // LY6/PLAUR domain containing 4 // 19q13.2 // 147719 /// ENST00000343055 // LYPD4 // LY6/PLAUR domain containing 4 // 19q13.2 // 147719
3385027	1.70065	0.00548072	0.0216796	chr11	-	main	NM_152723 // CCDC89 // coiled-coil domain containing 89 // 11q14.1 // 220388 /// ENST00000316398 // CCDC89 // coiled-coil domain containing 89 // 11q14.1 // 220388 /// BC044814 // CCDC89 // coiled-coil domain containing 89 // 11q14.1 // 220388
3470422	1.69982	0.000684018	0.00777243	---	---	normgene->intron	---
2686804	1.69948	0.00472277	0.0200268	---	---	normgene->intron	---
3286895	1.69917	0.00121142	0.00999045	chr10	-	main	NM_001004297 // OR13A1 // olfactory receptor, family 13, subfamily A, member 1 // 10q11.21 // 79290 /// ENST00000513716 // OR13A1 // olfactory receptor, family 13, subfamily A, member 1 // 10q11.21 // 79290 /// ENST00000309038 // OR13A1 // olfactory receptor, family 13, subfamily A, member 1 // 10q11.21 // 79290 /// ENST00000374401 // OR13A1 // olfactory receptor, family 13, subfamily A, member 1…
3104489	1.69897	0.0316011	0.0702101	chr8	+	main	NM_007029 // STMN2 // stathmin-like 2 // 8q21.13 // 11075 /// ENST00000220876 // STMN2 // stathmin-like 2 // 8q21.13 // 11075 /// AK297594 // STMN2 // stathmin-like 2 // 8q21.13 // 11075
3933559	1.69877	0.027636	0.0637434	chr21	-	main	NM_003225 // TFF1 // trefoil factor 1 // 21q22.3 // 7031 /// ENST00000291527 // TFF1 // trefoil factor 1 // 21q22.3 // 7031 /// X00474 // TFF1 // trefoil factor 1 // 21q22.3 // 7031
3893732	1.69865	0.00533342	0.0213327	chr20	+	main	NM_080622 // C20orf135 // chromosome 20 open reading frame 135 // 20q13.33 // 140701 /// ENST00000369916 // C20orf135 // chromosome 20 open reading frame 135 // 20q13.33 // 140701
3351300	1.69809	0.0171603	0.0454969	chr11	+	main	NM_000073 // CD3G // CD3g molecule, gamma (CD3-TCR complex) // 11q23 // 917 /// ENST00000292144 // CD3G // CD3g molecule, gamma (CD3-TCR complex) // 11q23 // 917 /// AK223314 // CD3G // CD3g molecule, gamma (CD3-TCR complex) // 11q23 // 917 /// ENST00000392883 // CD3G // CD3g molecule, gamma (CD3-TCR complex) // 11q23 // 917
2976768	1.69797	0.0257389	0.0606443	chr6	-	main	NM_006079 // CITED2 // Cbp/p300-interacting transactivator, with Glu/Asp-rich carboxy-terminal domain, 2 // 6q23.3 // 10370 /// NM_001168389 // CITED2 // Cbp/p300-interacting transactivator, with Glu/Asp-rich carboxy-terminal domain, 2 // 6q23.3 // 10370 /// NM_001168388 // CITED2 // Cbp/p300-interacting transactivator, with Glu/Asp-rich carboxy-terminal domain, 2 // 6q23.3 // 10370 /// ENST00000…
3688254	1.6978	0.000160809	0.00420933	chr16	-	main	NM_002773 // PRSS8 // protease, serine, 8 // 16p11.2 // 5652 /// ENST00000317508 // PRSS8 // protease, serine, 8 // 16p11.2 // 5652 /// L41351 // PRSS8 // protease, serine, 8 // 16p11.2 // 5652 /// ENST00000419768 // PRSS8 // protease, serine, 8 // 16p11.2 // 5652
3740572	1.69774	0.00336992	0.0165312	---	---	normgene->intron	---
3382410	1.6976	0.00131804	0.0103612	chr11	-	main	NM_207577 // MAP6 // microtubule-associated protein 6 // 11q13.5 // 4135 /// NM_033063 // MAP6 // microtubule-associated protein 6 // 11q13.5 // 4135 /// ENST00000434603 // MAP6 // microtubule-associated protein 6 // 11q13.5 // 4135 /// ENST00000304771 // MAP6 // microtubule-associated protein 6 // 11q13.5 // 4135 /// BC150254 // MAP6 // microtubule-associated protein 6 // 11q13.5 // 4135 /// AK0…
3837889	1.69742	0.0133696	0.0384093	chr19	+	main	NM_133498 // SPACA4 // sperm acrosome associated 4 // 19q13.33 // 171169 /// ENST00000321762 // SPACA4 // sperm acrosome associated 4 // 19q13.33 // 171169 /// AF353721 // SPACA4 // sperm acrosome associated 4 // 19q13.33 // 171169
2641944	1.69735	0.00946038	0.0306585	chr3	+	main	AY358247 // ARVP6125 // hypothetical LOC442092 // 3q22.1 // 442092 /// ENST00000427070 // ARVP6125 // hypothetical LOC442092 // 3q22.1 // 442092
3551814	1.69721	0.00418813	0.0187368	---	---	normgene->intron	---
3831217	1.69707	0.00198832	0.0127197	---	---	normgene->intron	---
3650898	1.69677	0.0170027	0.045237	chr16	+	main	---
3766499	1.69669	0.00291053	0.0153617	chr17	-	main	NM_022579 // CSHL1 // chorionic somatomammotropin hormone-like 1 // 17q24.2 // 1444 /// NM_022581 // CSHL1 // chorionic somatomammotropin hormone-like 1 // 17q24.2 // 1444 /// NM_001318 // CSHL1 // chorionic somatomammotropin hormone-like 1 // 17q24.2 // 1444 /// NM_022580 // CSHL1 // chorionic somatomammotropin hormone-like 1 // 17q24.2 // 1444 /// NM_022641 // CSH1 // chorionic somatomammotropi…
3621117	1.69639	3.27e-05	0.00219365	chr15	-	main	NM_052955 // TGM7 // transglutaminase 7 // 15q15.2 // 116179 /// ENST00000452443 // TGM7 // transglutaminase 7 // 15q15.2 // 116179 /// AF363393 // TGM7 // transglutaminase 7 // 15q15.2 // 116179 /// ENST00000290687 // TGM7 // transglutaminase 7 // 15q15.2 // 116179
3335824	1.69628	0.000502223	0.00680691	---	---	normgene->intron	---
3822976	1.69624	0.00369513	0.0174162	chr19	+	main	NM_012114 // CASP14 // caspase 14, apoptosis-related cysteine peptidase // 19p13.1 // 23581 /// ENST00000427043 // CASP14 // caspase 14, apoptosis-related cysteine peptidase // 19p13.1 // 23581 /// ENST00000221740 // CASP14 // caspase 14, apoptosis-related cysteine peptidase // 19p13.1 // 23581 /// EU502748 // CASP14 // caspase 14, apoptosis-related cysteine peptidase // 19p13.1 // 23581
2922732	1.69548	0.0275081	0.0635541	chr6	+	main	NM_153036 // FAM26D // family with sequence similarity 26, member D // 6q22.1 // 221301 /// ENST00000368597 // FAM26D // family with sequence similarity 26, member D // 6q22.1 // 221301 /// BC057769 // FAM26D // family with sequence similarity 26, member D // 6q22.1 // 221301 /// ENST00000368596 // FAM26D // family with sequence similarity 26, member D // 6q22.1 // 221301 /// ENST00000405399 // F…
3556204	1.69529	0.0485177	0.0960534	---	---	normgene->intron	---
3403482	1.69526	0.0075525	0.0266835	chr12	+	main	AY455283 // NANOGP1 // Nanog homeobox pseudogene 1 // 12p13 // 404635 /// AY578089 // NANOG // Nanog homeobox // 12p13.31 // 79923
3331994	1.69512	0.00750778	0.026581	chr11	+	main	NM_001004729 // OR5AN1 // olfactory receptor, family 5, subfamily AN, member 1 // 11q12.1 // 390195 /// ENST00000313940 // OR5AN1 // olfactory receptor, family 5, subfamily AN, member 1 // 11q12.1 // 390195 /// BC140917 // OR5AN1 // olfactory receptor, family 5, subfamily AN, member 1 // 11q12.1 // 390195
3315584	1.69497	0.000223916	0.0048131	chr11	+	main	NM_138329 // NLRP6 // NLR family, pyrin domain containing 6 // 11p15 // 171389 /// ENST00000312165 // NLRP6 // NLR family, pyrin domain containing 6 // 11p15 // 171389 /// AK292668 // NLRP6 // NLR family, pyrin domain containing 6 // 11p15 // 171389
2805695	1.69493	0.0209977	0.0525514	chr5	+	main	BC022250 // C5orf23 // chromosome 5 open reading frame 23 // 5p13.3 // 79614 /// ENST00000326958 // C5orf23 // chromosome 5 open reading frame 23 // 5p13.3 // 79614
3275404	1.69471	0.0158546	0.0430782	---	---	normgene->intron	---
2841316	1.69466	0.0309667	0.0692198	---	---	normgene->intron	---
2950771	1.69408	0.000886753	0.00860975	chr6	-	main	NR_027908 // C6orf227 // chromosome 6 open reading frame 227 // 6p21.31 // 401253
3303988	1.69309	0.00479898	0.0201738	chr10	-	main	NM_033163 // FGF8 // fibroblast growth factor 8 (androgen-induced) // 10q24 // 2253 /// NM_006119 // FGF8 // fibroblast growth factor 8 (androgen-induced) // 10q24 // 2253 /// NM_033164 // FGF8 // fibroblast growth factor 8 (androgen-induced) // 10q24 // 2253 /// NM_033165 // FGF8 // fibroblast growth factor 8 (androgen-induced) // 10q24 // 2253 /// ENST00000347978 // FGF8 // fibroblast growth fa…
2383999	1.69277	7.21e-06	0.00118416	chr1	+	main	NM_052843 // OBSCN // obscurin, cytoskeletal calmodulin and titin-interacting RhoGEF // 1q42.13 // 84033 /// NM_001098623 // OBSCN // obscurin, cytoskeletal calmodulin and titin-interacting RhoGEF // 1q42.13 // 84033 /// ENST00000284548 // OBSCN // obscurin, cytoskeletal calmodulin and titin-interacting RhoGEF // 1q42.13 // 84033 /// ENST00000422127 // OBSCN // obscurin, cytoskeletal calmodulin a…
2717808	1.69274	0.0115468	0.0349164	chr4	+	main	AK022953 // C4orf23 // chromosome 4 open reading frame 23 // 4p16.1 // 152992 /// AK092387 // C4orf23 // chromosome 4 open reading frame 23 // 4p16.1 // 152992
3166815	1.69274	0.0213199	0.0531272	chr9	+	main	NM_014471 // SPINK4 // serine peptidase inhibitor, Kazal type 4 // 9p13.3 // 27290 /// ENST00000379721 // SPINK4 // serine peptidase inhibitor, Kazal type 4 // 9p13.3 // 27290 /// AF048700 // SPINK4 // serine peptidase inhibitor, Kazal type 4 // 9p13.3 // 27290 /// ENST00000379725 // SPINK4 // serine peptidase inhibitor, Kazal type 4 // 9p13.3 // 27290 /// ENST00000379723 // SPINK4 // serine pept…
3959634	1.69238	0.0409242	0.0845726	---	---	normgene->exon	---
2536800	1.69228	0.00109955	0.00957718	chr2	+	main	NM_152783 // D2HGDH // D-2-hydroxyglutarate dehydrogenase // 2q37.3 // 728294 /// ENST00000321264 // D2HGDH // D-2-hydroxyglutarate dehydrogenase // 2q37.3 // 728294 /// BC071598 // D2HGDH // D-2-hydroxyglutarate dehydrogenase // 2q37.3 // 728294 /// ENST00000436747 // D2HGDH // D-2-hydroxyglutarate dehydrogenase // 2q37.3 // 728294 /// ENST00000400769 // D2HGDH // D-2-hydroxyglutarate dehydrogen…
3976766	1.69185	0.000213368	0.00475152	chrX	+	main	NM_000377 // WAS // Wiskott-Aldrich syndrome (eczema-thrombocytopenia) // Xp11.4-p11.21 // 7454 /// ENST00000376701 // WAS // Wiskott-Aldrich syndrome (eczema-thrombocytopenia) // Xp11.4-p11.21 // 7454 /// U12707 // WAS // Wiskott-Aldrich syndrome (eczema-thrombocytopenia) // Xp11.4-p11.21 // 7454 /// ENST00000450772 // WAS // Wiskott-Aldrich syndrome (eczema-thrombocytopenia) // Xp11.4-p11.21 //…
3928477	1.6918	0.0491241	0.0969575	chr21	-	main	NM_203405 // KRTAP26-1 // keratin associated protein 26-1 // 21q22.11 // 388818 /// NM_001077711 // KRTAP27-1 // keratin associated protein 27-1 // 21q22.11 // 643812 /// ENST00000360542 // KRTAP26-1 // keratin associated protein 26-1 // 21q22.11 // 388818 /// ENST00000382835 // KRTAP27-1 // keratin associated protein 27-1 // 21q22.11 // 643812 /// BC057825 // KRTAP26-1 // keratin associated prot…
2987038	1.69149	1.45e-05	0.00161908	chr7	+	main	NM_001039966 // GPER // G protein-coupled estrogen receptor 1 // 7p22.3 // 2852 /// NM_001505 // GPER // G protein-coupled estrogen receptor 1 // 7p22.3 // 2852 /// NM_001098201 // GPER // G protein-coupled estrogen receptor 1 // 7p22.3 // 2852 /// ENST00000397092 // GPER // G protein-coupled estrogen receptor 1 // 7p22.3 // 2852 /// ENST00000297469 // GPER // G protein-coupled estrogen receptor …
2901690	1.69149	0.000856071	0.00849551	---	---	normgene->exon	---
3382698	1.69139	0.00214943	0.0132636	chr11	-	main	NR_024042 // GUCY2E // guanylate cyclase 2E // 11q13.5 // 390226 /// NM_001128922 // LRRC32 // leucine rich repeat containing 32 // 11q13.5-q14 // 2615 /// NM_005512 // LRRC32 // leucine rich repeat containing 32 // 11q13.5-q14 // 2615 /// ENST00000260061 // LRRC32 // leucine rich repeat containing 32 // 11q13.5-q14 // 2615 /// ENST00000407242 // LRRC32 // leucine rich repeat containing 32 // 11q…
3758790	1.69099	0.000573487	0.00716166	chr17	-	main	NM_032376 // TMEM101 // transmembrane protein 101 // 17q21.31 // 84336 /// ENST00000206380 // TMEM101 // transmembrane protein 101 // 17q21.31 // 84336 /// BC007438 // TMEM101 // transmembrane protein 101 // 17q21.31 // 84336
3089090	1.69096	0.0244872	0.0585397	chr8	+	main	NM_003867 // FGF17 // fibroblast growth factor 17 // 8p21 // 8822 /// ENST00000359441 // FGF17 // fibroblast growth factor 17 // 8p21 // 8822 /// AK091643 // FGF17 // fibroblast growth factor 17 // 8p21 // 8822
3740578	1.69095	0.0266535	0.0621868	---	---	normgene->intron	---
2320092	1.69085	0.00220362	0.0134025	---	---	normgene->intron	---
2359664	1.6905	0.0140306	0.0396708	chr1	+	main	NM_002965 // S100A9 // S100 calcium binding protein A9 // 1q21 // 6280 /// ENST00000368738 // S100A9 // S100 calcium binding protein A9 // 1q21 // 6280 /// BC047681 // S100A9 // S100 calcium binding protein A9 // 1q21 // 6280 /// ENST00000414494 // S100A9 // S100 calcium binding protein A9 // 1q21 // 6280
3443952	1.6904	0.0488638	0.0965217	chr12	-	main	AK128230 // FLJ46363 // hypothetical FLJ46363 // 12p13.31 // 400002
3475383	1.69031	0.0344401	0.0746197	chr12	-	main	NM_001171993 // HPD // 4-hydroxyphenylpyruvate dioxygenase // 12q24-qter // 3242 /// NM_002150 // HPD // 4-hydroxyphenylpyruvate dioxygenase // 12q24-qter // 3242 /// ENST00000289004 // HPD // 4-hydroxyphenylpyruvate dioxygenase // 12q24-qter // 3242 /// AK290826 // HPD // 4-hydroxyphenylpyruvate dioxygenase // 12q24-qter // 3242
3741374	1.69022	0.00133704	0.0104518	chr17	-	main	NM_003553 // OR1E1 // olfactory receptor, family 1, subfamily E, member 1 // 17p13.3 // 8387 /// ENST00000322608 // OR1E1 // olfactory receptor, family 1, subfamily E, member 1 // 17p13.3 // 8387
2417008	1.68979	0.00454672	0.0195789	chr1	-	main	NM_005478 // INSL5 // insulin-like 5 // 1p31.3 // 10022 /// ENST00000304526 // INSL5 // insulin-like 5 // 1p31.3 // 10022 /// AF133816 // INSL5 // insulin-like 5 // 1p31.3 // 10022
2537171	1.68921	0.0225079	0.0552556	chr2	-	main	NM_001002919 // FAM150B // family with sequence similarity 150, member B // 2p25.3 // 285016 /// AY358517 // FAM150B // family with sequence similarity 150, member B // 2p25.3 // 285016 /// ENST00000436353 // FAM150B // family with sequence similarity 150, member B // 2p25.3 // 285016
3581373	1.688	0.000183986	0.00440274	chr14	-	main	---
3275420	1.6879	0.00112449	0.00966086	---	---	normgene->intron	---
4020991	1.68784	6.36e-05	0.00295784	chrX	-	main	NM_138289 // ACTRT1 // actin-related protein T1 // Xq25 // 139741 /// ENST00000371124 // ACTRT1 // actin-related protein T1 // Xq25 // 139741 /// BC014597 // ACTRT1 // actin-related protein T1 // Xq25 // 139741
2643095	1.6878	0.000573948	0.00716166	chr3	+	main	NM_003571 // BFSP2 // beaded filament structural protein 2, phakinin // 3q22.1 // 8419 /// ENST00000302334 // BFSP2 // beaded filament structural protein 2, phakinin // 3q22.1 // 8419 /// BC113518 // BFSP2 // beaded filament structural protein 2, phakinin // 3q22.1 // 8419
3959690	1.68741	1.82e-06	0.000606478	---	---	normgene->intron	---
3127818	1.68679	3.34e-05	0.00219974	chr8	-	main	NM_002318 // LOXL2 // lysyl oxidase-like 2 // 8p21.3 // 4017 /// U89942 // LOXL2 // lysyl oxidase-like 2 // 8p21.3 // 4017 /// ENST00000404624 // LOXL2 // lysyl oxidase-like 2 // 8p21.3 // 4017
3527807	1.68676	0.00036362	0.00592142	chr14	+	main	NM_173846 // TPPP2 // tubulin polymerization-promoting protein family member 2 // 14q11.2 // 122664 /// ENST00000321760 // TPPP2 // tubulin polymerization-promoting protein family member 2 // 14q11.2 // 122664 /// ENST00000423514 // TPPP2 // tubulin polymerization-promoting protein family member 2 // 14q11.2 // 122664 /// BC064583 // TPPP2 // tubulin polymerization-promoting protein family member…
2716246	1.68604	0.0144832	0.0404963	chr4	+	main	ENST00000404649 // FLJ35424 // hypothetical FLJ35424 // 4p16.3 // 285492 /// AK092743 // FLJ35424 // hypothetical FLJ35424 // 4p16.3 // 285492
3748659	1.68597	0.0215316	0.0535249	chr17	-	main	NM_006613 // GRAP // GRB2-related adaptor protein // 17p11.2 // 10750 /// NM_001129778 // GRAPL // GRB2-related adaptor protein-like // 17p11.2 // 400581 /// ENST00000284154 // GRAP // GRB2-related adaptor protein // 17p11.2 // 10750 /// ENST00000512988 // GRAPL // GRB2-related adaptor protein-like // 17p11.2 // 400581 /// BC035856 // GRAP // GRB2-related adaptor protein // 17p11.2 // 10750 /// B…
3096476	1.68586	0.0112355	0.034324	---	---	normgene->intron	---
3837744	1.68574	0.00325078	0.0162842	chr19	+	main	NM_012451 // SYNGR4 // synaptogyrin 4 // 19q13.3 // 23546 /// ENST00000344846 // SYNGR4 // synaptogyrin 4 // 19q13.3 // 23546 /// BC106891 // SYNGR4 // synaptogyrin 4 // 19q13.3 // 23546
2402645	1.68561	0.000211439	0.00471967	chr1	-	main	NM_001039775 // AIM1L // absent in melanoma 1-like // 1p36.11 // 55057 /// ENST00000308182 // AIM1L // absent in melanoma 1-like // 1p36.11 // 55057 /// BC136870 // AIM1L // absent in melanoma 1-like // 1p36.11 // 55057 /// ENST00000429364 // AIM1L // absent in melanoma 1-like // 1p36.11 // 55057 /// ENST00000374207 // AIM1L // absent in melanoma 1-like // 1p36.11 // 55057
2574984	1.68543	0.000248925	0.00495624	chr2	-	main	NM_001136037 // LIMS2 // LIM and senescent cell antigen-like domains 2 // 2q14.3 // 55679 /// NM_017980 // LIMS2 // LIM and senescent cell antigen-like domains 2 // 2q14.3 // 55679 /// NM_001161404 // LIMS2 // LIM and senescent cell antigen-like domains 2 // 2q14.3 // 55679 /// NM_001161403 // LIMS2 // LIM and senescent cell antigen-like domains 2 // 2q14.3 // 55679 /// NR_027823 // LIMS2 // LIM …
3950932	1.68508	0.000227892	0.00483715	chr22	+	main	NM_138433 // KLHDC7B // kelch domain containing 7B // 22q13.33 // 113730 /// ENST00000395676 // KLHDC7B // kelch domain containing 7B // 22q13.33 // 113730 /// BC009980 // KLHDC7B // kelch domain containing 7B // 22q13.33 // 113730 /// ENST00000252783 // KLHDC7B // kelch domain containing 7B // 22q13.33 // 113730
2869558	1.6849	0.00185666	0.0122466	chr5	-	main	---
2921022	1.68474	9.07e-05	0.00330719	chr6	+	main	NM_005284 // GPR6 // G protein-coupled receptor 6 // 6q21 // 2830 /// ENST00000275169 // GPR6 // G protein-coupled receptor 6 // 6q21 // 2830 /// AK295250 // GPR6 // G protein-coupled receptor 6 // 6q21 // 2830 /// ENST00000414000 // GPR6 // G protein-coupled receptor 6 // 6q21 // 2830 /// ENST00000428489 // GPR6 // G protein-coupled receptor 6 // 6q21 // 2830
3220484	1.68463	0.0145388	0.0405851	chr9	-	main	NM_205859 // OR2K2 // olfactory receptor, family 2, subfamily K, member 2 // 9q31.3 // 26248 /// ENST00000302681 // OR2K2 // olfactory receptor, family 2, subfamily K, member 2 // 9q31.3 // 26248 /// BC111086 // OR2K2 // olfactory receptor, family 2, subfamily K, member 2 // 9q31.3 // 26248 /// ENST00000374428 // OR2K2 // olfactory receptor, family 2, subfamily K, member 2 // 9q31.3 // 26248
2359646	1.68436	0.00245543	0.0139875	chr1	+	main	NM_000427 // LOR // loricrin // 1q21 // 4014 /// ENST00000368742 // LOR // loricrin // 1q21 // 4014 /// ENST00000392652 // LOR // loricrin // 1q21 // 4014 /// BC108290 // LOR // loricrin // 1q21 // 4014
2558612	1.68417	0.000652135	0.00762992	chr2	-	main	NM_003236 // TGFA // transforming growth factor, alpha // 2p13 // 7039 /// NM_001099691 // TGFA // transforming growth factor, alpha // 2p13 // 7039 /// ENST00000295400 // TGFA // transforming growth factor, alpha // 2p13 // 7039 /// ENST00000418333 // TGFA // transforming growth factor, alpha // 2p13 // 7039 /// ENST00000425751 // TGFA // transforming growth factor, alpha // 2p13 // 7039 /// BC0…
3321592	1.68416	0.00977956	0.0313878	chr11	+	main	NM_000728 // CALCB // calcitonin-related polypeptide beta // 11p15.2-p15.1 // 797 /// ENST00000396377 // CALCB // calcitonin-related polypeptide beta // 11p15.2-p15.1 // 797 /// ENST00000324229 // CALCB // calcitonin-related polypeptide beta // 11p15.2-p15.1 // 797 /// AK054728 // CALCB // calcitonin-related polypeptide beta // 11p15.2-p15.1 // 797
2953570	1.68405	0.00603282	0.0230615	chr6	-	main	NM_018643 // TREM1 // triggering receptor expressed on myeloid cells 1 // 6p21.1 // 54210 /// ENST00000244709 // TREM1 // triggering receptor expressed on myeloid cells 1 // 6p21.1 // 54210 /// AK292162 // TREM1 // triggering receptor expressed on myeloid cells 1 // 6p21.1 // 54210 /// ENST00000334475 // TREM1 // triggering receptor expressed on myeloid cells 1 // 6p21.1 // 54210
2715580	1.68371	0.000817274	0.00838631	chr4	+	main	NM_001145855 // SH3BP2 // SH3-domain binding protein 2 // 4p16.3 // 6452 /// NM_001122681 // SH3BP2 // SH3-domain binding protein 2 // 4p16.3 // 6452 /// NM_001145856 // SH3BP2 // SH3-domain binding protein 2 // 4p16.3 // 6452 /// NM_003023 // SH3BP2 // SH3-domain binding protein 2 // 4p16.3 // 6452 /// ENST00000442312 // SH3BP2 // SH3-domain binding protein 2 // 4p16.3 // 6452 /// ENST0000035633…
2576608	1.68323	0.00364617	0.0172758	chr2	-	main	BC043584 // C2orf27B // chromosome 2 open reading frame 27B // 2q21 // 408029 /// BC093716 // C2orf27A // chromosome 2 open reading frame 27A // 2q21.2 // 29798 /// NM_001080482 // C9orf172 // chromosome 9 open reading frame 172 // 9q34.3 // 389813 /// ENST00000436881 // C9orf172 // chromosome 9 open reading frame 172 // 9q34.3 // 389813
2386867	1.68309	1.75e-05	0.00168649	chr1	+	main	NM_006499 // LGALS8 // lectin, galactoside-binding, soluble, 8 // 1q43 // 3964 /// NM_201543 // LGALS8 // lectin, galactoside-binding, soluble, 8 // 1q43 // 3964 /// NM_201544 // LGALS8 // lectin, galactoside-binding, soluble, 8 // 1q43 // 3964 /// NM_201545 // LGALS8 // lectin, galactoside-binding, soluble, 8 // 1q43 // 3964 /// NM_018072 // HEATR1 // HEAT repeat containing 1 // 1q43 // 55127 //…
3839619	1.68288	0.00244907	0.0139808	chr19	+	main	NM_014441 // SIGLEC9 // sialic acid binding Ig-like lectin 9 // 19q13.41 // 27180 /// NM_001198558 // SIGLEC9 // sialic acid binding Ig-like lectin 9 // 19q13.41 // 27180 /// NM_014385 // SIGLEC7 // sialic acid binding Ig-like lectin 7 // 19q13.3 // 27036 /// ENST00000250360 // SIGLEC9 // sialic acid binding Ig-like lectin 9 // 19q13.41 // 27180 /// ENST00000317643 // SIGLEC7 // sialic acid bindi…
3835178	1.68244	0.0014729	0.0109356	chr19	+	main	NM_019612 // IRGC // immunity-related GTPase family, cinema // 19q13.31 // 56269 /// ENST00000244314 // IRGC // immunity-related GTPase family, cinema // 19q13.31 // 56269 /// BC066939 // IRGC // immunity-related GTPase family, cinema // 19q13.31 // 56269
2361612	1.68243	0.00119094	0.00989623	chr1	+	main	NM_021817 // HAPLN2 // hyaluronan and proteoglycan link protein 2 // 1q23.1 // 60484 /// ENST00000255039 // HAPLN2 // hyaluronan and proteoglycan link protein 2 // 1q23.1 // 60484 /// AB049054 // HAPLN2 // hyaluronan and proteoglycan link protein 2 // 1q23.1 // 60484 /// ENST00000456112 // HAPLN2 // hyaluronan and proteoglycan link protein 2 // 1q23.1 // 60484
3349688	1.68217	0.0002653	0.00515859	chr11	+	main	NM_213621 // HTR3A // 5-hydroxytryptamine (serotonin) receptor 3A // 11q23.1 // 3359 /// NM_000869 // HTR3A // 5-hydroxytryptamine (serotonin) receptor 3A // 11q23.1 // 3359 /// NM_001161772 // HTR3A // 5-hydroxytryptamine (serotonin) receptor 3A // 11q23.1 // 3359 /// ENST00000504030 // HTR3A // 5-hydroxytryptamine (serotonin) receptor 3A // 11q23.1 // 3359 /// D49394 // HTR3A // 5-hydroxytrypta…
3549436	1.68213	0.0030109	0.015611	chr14	+	main	BC009073 // FAM181A // family with sequence similarity 181, member A // 14q32.12 // 90050 /// ENST00000267594 // FAM181A // family with sequence similarity 181, member A // 14q32.12 // 90050 /// AK093387 // FAM181A // family with sequence similarity 181, member A // 14q32.12 // 90050
3028858	1.68206	0.000161022	0.00420933	chr7	+	main	NM_004445 // EPHB6 // EPH receptor B6 // 7q33-q35 // 2051 /// ENST00000442129 // EPHB6 // EPH receptor B6 // 7q33-q35 // 2051 /// ENST00000392957 // EPHB6 // EPH receptor B6 // 7q33-q35 // 2051 /// ENST00000411471 // EPHB6 // EPH receptor B6 // 7q33-q35 // 2051 /// D83492 // EPHB6 // EPH receptor B6 // 7q33-q35 // 2051 /// ENST00000222847 // EPHB6 // EPH receptor B6 // 7q33-q35 // 2051 /// ENST00…
3097580	1.68195	0.000879799	0.00857249	chr8	+	main	NM_001007176 // C8orf22 // chromosome 8 open reading frame 22 // 8q11 // 492307 /// ENST00000399653 // C8orf22 // chromosome 8 open reading frame 22 // 8q11 // 492307 /// BC017981 // C8orf22 // chromosome 8 open reading frame 22 // 8q11 // 492307 /// ENST00000303202 // C8orf22 // chromosome 8 open reading frame 22 // 8q11 // 492307
3815223	1.6815	0.000261619	0.00510958	chr19	+	main	NM_002777 // PRTN3 // proteinase 3 // 19p13.3 // 5657 /// ENST00000234347 // PRTN3 // proteinase 3 // 19p13.3 // 5657 /// M75154 // PRTN3 // proteinase 3 // 19p13.3 // 5657
3740604	1.68148	0.00102321	0.00921521	---	---	normgene->intron	---
2995667	1.68141	8.13e-05	0.00324876	chr7	+	main	NM_001118 // ADCYAP1R1 // adenylate cyclase activating polypeptide 1 (pituitary) receptor type I // 7p14 // 117 /// ENST00000304166 // ADCYAP1R1 // adenylate cyclase activating polypeptide 1 (pituitary) receptor type I // 7p14 // 117 /// BC117116 // ADCYAP1R1 // adenylate cyclase activating polypeptide 1 (pituitary) receptor type I // 7p14 // 117 /// BC136267 // ADCYAP1R1 // adenylate cyclase act…
2968305	1.68133	6.59e-05	0.00297408	---	---	normgene->intron	---
3753935	1.6806	0.000538961	0.00700889	chr17	-	main	NM_020426 // LYZL6 // lysozyme-like 6 // 17q11.2 // 57151 /// ENST00000293274 // LYZL6 // lysozyme-like 6 // 17q11.2 // 57151 /// ENST00000394523 // LYZL6 // lysozyme-like 6 // 17q11.2 // 57151 /// BC054481 // LYZL6 // lysozyme-like 6 // 17q11.2 // 57151
2898971	1.68052	0.0128284	0.0373795	chr6	+	main	NM_170610 // HIST1H2BA // histone cluster 1, H2ba // 6p22.2 // 255626 /// ENST00000274764 // HIST1H2BA // histone cluster 1, H2ba // 6p22.2 // 255626 /// BC066238 // HIST1H2BA // histone cluster 1, H2ba // 6p22.2 // 255626
2438575	1.68046	0.00245405	0.0139875	chr1	-	main	NM_001161441 // SH2D2A // SH2 domain containing 2A // 1q21 // 9047 /// NM_003975 // SH2D2A // SH2 domain containing 2A // 1q21 // 9047 /// NM_001161444 // SH2D2A // SH2 domain containing 2A // 1q21 // 9047 /// NM_001161443 // SH2D2A // SH2 domain containing 2A // 1q21 // 9047 /// NM_001161442 // SH2D2A // SH2 domain containing 2A // 1q21 // 9047 /// ENST00000368199 // SH2D2A // SH2 domain contain…
4036155	1.6803	0.00295171	0.0154544	chrY	-	main	NR_001542 // TTTY10 // testis-specific transcript, Y-linked 10 (non-protein coding) // Yq11.221 // 246119 /// AF332239 // TTTY10 // testis-specific transcript, Y-linked 10 (non-protein coding) // Yq11.221 // 246119
3213205	1.67981	0.0326425	0.0717489	chr9	-	main	NR_027471 // LOC440173 // hypothetical LOC440173 // 9q21 // 440173 /// AK299239 // LOC440173 // hypothetical LOC440173 // 9q21 // 440173
3263624	1.67978	5.07e-05	0.00266114	chr10	+	main	NM_005962 // MXI1 // MAX interactor 1 // 10q24-q25 // 4601 /// NM_130439 // MXI1 // MAX interactor 1 // 10q24-q25 // 4601 /// NM_001008541 // MXI1 // MAX interactor 1 // 10q24-q25 // 4601 /// ENST00000239007 // MXI1 // MAX interactor 1 // 10q24-q25 // 4601 /// ENST00000332674 // MXI1 // MAX interactor 1 // 10q24-q25 // 4601 /// ENST00000369619 // MXI1 // MAX interactor 1 // 10q24-q25 // 4601 /// …
2675998	1.67962	0.00426498	0.0189305	chr3	-	main	NM_017442 // TLR9 // toll-like receptor 9 // 3p21.3 // 54106 /// ENST00000360658 // TLR9 // toll-like receptor 9 // 3p21.3 // 54106 /// AF259262 // TLR9 // toll-like receptor 9 // 3p21.3 // 54106 /// ENST00000478201 // TWF2 // twinfilin, actin-binding protein, homolog 2 (Drosophila) // 3p21.1 // 11344
3950974	1.67918	0.00283011	0.0151051	chr22	+	main	NM_012324 // MAPK8IP2 // mitogen-activated protein kinase 8 interacting protein 2 // 22q13.33 // 23542 /// NM_016431 // MAPK8IP2 // mitogen-activated protein kinase 8 interacting protein 2 // 22q13.33 // 23542 /// ENST00000399912 // MAPK8IP2 // mitogen-activated protein kinase 8 interacting protein 2 // 22q13.33 // 23542 /// ENST00000329492 // MAPK8IP2 // mitogen-activated protein kinase 8 intera…
3976670	1.67887	0.00351642	0.0169328	chrX	+	main	NM_006579 // EBP // emopamil binding protein (sterol isomerase) // Xp11.23-p11.22 // 10682 /// ENST00000495186 // EBP // emopamil binding protein (sterol isomerase) // Xp11.23-p11.22 // 10682 /// BC046501 // EBP // emopamil binding protein (sterol isomerase) // Xp11.23-p11.22 // 10682 /// ENST00000446158 // EBP // emopamil binding protein (sterol isomerase) // Xp11.23-p11.22 // 10682 /// ENST0000…
3192434	1.67875	0.000902212	0.00869846	chr9	+	main	NR_002755 // RNU5D // RNA, U5D small nuclear // 1p34.1 // 26830 /// NR_002754 // RNU5E // RNA, U5E small nuclear // 1p36.22 // 26829 /// ENST00000343036 // C9orf171 // chromosome 9 open reading frame 171 // 9q34.13 // 389799 /// AK128819 // C9orf171 // chromosome 9 open reading frame 171 // 9q34.13 // 389799 /// ENST00000393216 // C9orf171 // chromosome 9 open reading frame 171 // 9q34.13 // 3897…
3995071	1.67857	0.00520862	0.0210511	chrX	+	main	NR_033262 // PRRG3 // proline rich Gla (G-carboxyglutamic acid) 3 (transmembrane) // Xq28 // 79057 /// NM_024082 // PRRG3 // proline rich Gla (G-carboxyglutamic acid) 3 (transmembrane) // Xq28 // 79057 /// ENST00000370353 // PRRG3 // proline rich Gla (G-carboxyglutamic acid) 3 (transmembrane) // Xq28 // 79057 /// BC128256 // PRRG3 // proline rich Gla (G-carboxyglutamic acid) 3 (transmembrane) // …
2617630	1.67834	9.83e-07	0.000424089	chr3	+	main	NM_004256 // SLC22A13 // solute carrier family 22 (organic anion transporter), member 13 // 3p21.3 // 9390 /// ENST00000311856 // SLC22A13 // solute carrier family 22 (organic anion transporter), member 13 // 3p21.3 // 9390 /// BC035973 // SLC22A13 // solute carrier family 22 (organic anion transporter), member 13 // 3p21.3 // 9390 /// ENST00000450935 // SLC22A13 // solute carrier family 22 (orga…
2377283	1.67808	0.000336405	0.00573113	chr1	+	main	NM_001006658 // CR2 // complement component (3d/Epstein Barr virus) receptor 2 // 1q32 // 1380 /// NM_001877 // CR2 // complement component (3d/Epstein Barr virus) receptor 2 // 1q32 // 1380 /// ENST00000367057 // CR2 // complement component (3d/Epstein Barr virus) receptor 2 // 1q32 // 1380 /// ENST00000367058 // CR2 // complement component (3d/Epstein Barr virus) receptor 2 // 1q32 // 1380 /// …
3454841	1.67807	1.16e-05	0.00146833	chr12	-	main	NM_016293 // BIN2 // bridging integrator 2 // 12q13 // 51411 /// ENST00000267012 // BIN2 // bridging integrator 2 // 12q13 // 51411 /// BC047686 // BIN2 // bridging integrator 2 // 12q13 // 51411 /// ENST00000452142 // BIN2 // bridging integrator 2 // 12q13 // 51411
3907507	1.67768	0.0403316	0.0838044	chr20	-	main	NM_080608 // C20orf165 // chromosome 20 open reading frame 165 // 20q13.12 // 128497 /// ENST00000372519 // C20orf165 // chromosome 20 open reading frame 165 // 20q13.12 // 128497 /// BC039607 // C20orf165 // chromosome 20 open reading frame 165 // 20q13.12 // 128497
3676713	1.67698	0.0147471	0.0410364	---	---	normgene->intron	---
3750662	1.67692	0.00114545	0.009718	chr17	-	main	NM_000638 // VTN // vitronectin // 17q11 // 7448 /// ENST00000226218 // VTN // vitronectin // 17q11 // 7448 /// BC005046 // VTN // vitronectin // 17q11 // 7448
2636786	1.67686	0.00182867	0.0121935	chr3	+	main	NM_173799 // TIGIT // T cell immunoreceptor with Ig and ITIM domains // 3q13.31 // 201633 /// ENST00000486257 // TIGIT // T cell immunoreceptor with Ig and ITIM domains // 3q13.31 // 201633 /// ENST00000383671 // TIGIT // T cell immunoreceptor with Ig and ITIM domains // 3q13.31 // 201633 /// BC101288 // TIGIT // T cell immunoreceptor with Ig and ITIM domains // 3q13.31 // 201633
2470165	1.6767	3.22e-07	0.000283784	chr2	+	main	NM_021643 // TRIB2 // tribbles homolog 2 (Drosophila) // 2p24.3 // 28951 /// NR_027303 // TRIB2 // tribbles homolog 2 (Drosophila) // 2p24.3 // 28951 /// ENST00000155926 // TRIB2 // tribbles homolog 2 (Drosophila) // 2p24.3 // 28951 /// D87119 // TRIB2 // tribbles homolog 2 (Drosophila) // 2p24.3 // 28951
3853609	1.67657	0.0392501	0.0820684	chr19	-	main	NM_001082 // CYP4F2 // cytochrome P450, family 4, subfamily F, polypeptide 2 // 19pter-p13.11 // 8529 /// NM_000896 // CYP4F3 // cytochrome P450, family 4, subfamily F, polypeptide 3 // 19p13.2 // 4051 /// ENST00000221700 // CYP4F2 // cytochrome P450, family 4, subfamily F, polypeptide 2 // 19pter-p13.11 // 8529 /// ENST00000221307 // CYP4F3 // cytochrome P450, family 4, subfamily F, polypeptide …
4003500	1.67614	0.00119443	0.00989856	chrX	-	main	NR_002784 // SMEK3P // SMEK homolog 3, suppressor of mek1 (Dictyostelium) pseudogene // Xp21.3 // 139420
2674355	1.67586	0.0483161	0.0957922	---	---	normgene->intron	---
3928605	1.67578	0.0409589	0.0846126	chr21	-	main	NM_181606 // KRTAP7-1 // keratin associated protein 7-1 (gene/pseudogene) // 21q22.1 // 337878 /// AB096962 // KRTAP7-1 // keratin associated protein 7-1 (gene/pseudogene) // 21q22.1 // 337878
3261063	1.67528	0.00171491	0.0117409	chr10	+	main	NM_005521 // TLX1 // T-cell leukemia homeobox 1 // 10q24 // 3195 /// NM_001195517 // TLX1 // T-cell leukemia homeobox 1 // 10q24 // 3195 /// NM_001085398 // TLX1NB // TLX1 neighbor // 10q24 // 100038246 /// ENST00000370196 // TLX1 // T-cell leukemia homeobox 1 // 10q24 // 3195 /// M62626 // TLX1 // T-cell leukemia homeobox 1 // 10q24 // 3195
3646156	1.67518	0.00360782	0.0171738	chr16	+	main	NM_138440 // VASN // vasorin // 16p13.3 // 114990 /// ENST00000304735 // VASN // vasorin // 16p13.3 // 114990 /// BC068575 // VASN // vasorin // 16p13.3 // 114990
3951136	1.67503	0.00968405	0.0311665	chr22	+	main	NR_026982 // RPL23AP82 // ribosomal protein L23a pseudogene 82 // 22q13.33 // 284942 /// NR_026981 // RPL23AP82 // ribosomal protein L23a pseudogene 82 // 22q13.33 // 284942 /// NR_024530 // RPL23AP7 // ribosomal protein L23a pseudogene 7 // 2q14 // 118433 /// NR_024528 // RPL23AP7 // ribosomal protein L23a pseudogene 7 // 2q14 // 118433 /// NR_024529 // RPL23AP7 // ribosomal protein L23a pseudog…
3465227	1.67496	0.000131683	0.00385949	chr12	-	main	NM_007035 // KERA // keratocan // 12q22 // 11081 /// ENST00000266719 // KERA // keratocan // 12q22 // 11081 /// AF205403 // KERA // keratocan // 12q22 // 11081
3322638	1.67487	0.0217259	0.0538947	chr11	+	main	NM_054031 // MRGPRX3 // MAS-related GPR, member X3 // 11p15.1 // 117195 /// ENST00000314568 // MRGPRX3 // MAS-related GPR, member X3 // 11p15.1 // 117195 /// ENST00000396275 // MRGPRX3 // MAS-related GPR, member X3 // 11p15.1 // 117195 /// BC067292 // MRGPRX3 // MAS-related GPR, member X3 // 11p15.1 // 117195
3934837	1.67473	0.00462328	0.019756	chr21	-	main	BC004343 // C21orf122 // chromosome 21 open reading frame 122 // 21q22.3 // 728039
3756964	1.67465	0.000152948	0.00409554	chr17	-	main	NM_003770 // KRT37 // keratin 37 // 17q12-q21 // 8688 /// NM_006771 // KRT38 // keratin 38 // 17q12-q21 // 8687 /// NM_003771 // KRT36 // keratin 36 // 17q12-q21 // 8689 /// ENST00000225550 // KRT37 // keratin 37 // 17q12-q21 // 8688 /// ENST00000246646 // KRT38 // keratin 38 // 17q12-q21 // 8687 /// ENST00000328119 // KRT36 // keratin 36 // 17q12-q21 // 8689 /// BC131715 // KRT38 // keratin 38 /…
3913420	1.67452	0.00507103	0.0207758	chr20	-	main	NM_016354 // SLCO4A1 // solute carrier organic anion transporter family, member 4A1 // 20q13.33 // 28231 /// ENST00000217159 // SLCO4A1 // solute carrier organic anion transporter family, member 4A1 // 20q13.33 // 28231 /// ENST00000370507 // SLCO4A1 // solute carrier organic anion transporter family, member 4A1 // 20q13.33 // 28231 /// AF187817 // SLCO4A1 // solute carrier organic anion transpor…
3818193	1.67432	4.97e-05	0.00263213	chr19	+	main	NM_004058 // CAPS // calcyphosine // 19p13.3 // 828 /// NM_080590 // CAPS // calcyphosine // 19p13.3 // 828 /// ENST00000222125 // CAPS // calcyphosine // 19p13.3 // 828 /// ENST00000452990 // CAPS // calcyphosine // 19p13.3 // 828 /// ENST00000394521 // CAPS // calcyphosine // 19p13.3 // 828 /// AK090469 // CAPS // calcyphosine // 19p13.3 // 828
3235235	1.67383	0.000235176	0.00486412	chr10	+	main	NM_014688 // USP6NL // USP6 N-terminal like // 10p13 // 9712 /// ENST00000379237 // USP6NL // USP6 N-terminal like // 10p13 // 9712 /// BC010351 // USP6NL // USP6 N-terminal like // 10p13 // 9712 /// ENST00000314963 // LOC439951 // hypothetical LOC439951 // 10p14 // 439951
3377933	1.67381	0.000422895	0.00630451	chr11	-	main	NM_016938 // EFEMP2 // EGF-containing fibulin-like extracellular matrix protein 2 // 11q13.1 // 30008 /// ENST00000307998 // EFEMP2 // EGF-containing fibulin-like extracellular matrix protein 2 // 11q13.1 // 30008 /// AB209121 // EFEMP2 // EGF-containing fibulin-like extracellular matrix protein 2 // 11q13.1 // 30008
3077214	1.67377	0.0010887	0.00951681	chr7	-	main	NM_001001658 // OR9A2 // olfactory receptor, family 9, subfamily A, member 2 // 7q34 // 135924 /// ENST00000350513 // OR9A2 // olfactory receptor, family 9, subfamily A, member 2 // 7q34 // 135924 /// BC137048 // OR9A2 // olfactory receptor, family 9, subfamily A, member 2 // 7q34 // 135924
2523874	1.67369	0.00277861	0.0149902	chr2	+	main	NM_012092 // ICOS // inducible T-cell co-stimulator // 2q33 // 29851 /// ENST00000316386 // ICOS // inducible T-cell co-stimulator // 2q33 // 29851 /// BC028210 // ICOS // inducible T-cell co-stimulator // 2q33 // 29851 /// ENST00000435193 // ICOS // inducible T-cell co-stimulator // 2q33 // 29851
2368492	1.67351	0.0092766	0.0302839	chr1	+	main	NM_001030001 // RPS29 // ribosomal protein S29 // 14q // 6235 /// NM_001030001 // RPS29 // ribosomal protein S29 // 14q // 6235 /// ENST00000396020 // RPS29 // ribosomal protein S29 // 14q // 6235 /// ENST00000396020 // RPS29 // ribosomal protein S29 // 14q // 6235 /// BC015974 // RPS29 // ribosomal protein S29 // 14q // 6235 /// BC015974 // RPS29 // ribosomal protein S29 // 14q // 6235
3437780	1.67329	0.00136188	0.0105131	chr12	+	main	NM_007197 // FZD10 // frizzled homolog 10 (Drosophila) // 12q24.33 // 11211 /// ENST00000229030 // FZD10 // frizzled homolog 10 (Drosophila) // 12q24.33 // 11211 /// BC070037 // FZD10 // frizzled homolog 10 (Drosophila) // 12q24.33 // 11211
3878076	1.6731	0.00225619	0.0135099	chr20	+	main	NM_178477 // BANF2 // barrier to autointegration factor 2 // 20p12.1 // 140836 /// NM_001014977 // BANF2 // barrier to autointegration factor 2 // 20p12.1 // 140836 /// NM_001159495 // BANF2 // barrier to autointegration factor 2 // 20p12.1 // 140836 /// ENST00000246090 // BANF2 // barrier to autointegration factor 2 // 20p12.1 // 140836 /// ENST00000377805 // BANF2 // barrier to autointegration …
2447486	1.6728	0.000435172	0.00638793	chr1	-	main	NM_203454 // APOBEC4 // apolipoprotein B mRNA editing enzyme, catalytic polypeptide-like 4 (putative) // 1q25.3 // 403314 /// ENST00000308641 // APOBEC4 // apolipoprotein B mRNA editing enzyme, catalytic polypeptide-like 4 (putative) // 1q25.3 // 403314 /// BC021711 // APOBEC4 // apolipoprotein B mRNA editing enzyme, catalytic polypeptide-like 4 (putative) // 1q25.3 // 403314
2904810	1.6726	0.00560875	0.0219904	chr6	+	main	NM_207409 // C6orf126 // chromosome 6 open reading frame 126 // 6p21.31 // 389383 /// ENST00000403376 // C6orf126 // chromosome 6 open reading frame 126 // 6p21.31 // 389383 /// AY358823 // C6orf126 // chromosome 6 open reading frame 126 // 6p21.31 // 389383 /// ENST00000360454 // C6orf126 // chromosome 6 open reading frame 126 // 6p21.31 // 389383
3042603	1.67222	0.0144886	0.0404963	chr7	-	main	NR_022006 // KIAA0087 // KIAA0087 // 7p15.2 // 9808 /// ENST00000242109 // KIAA0087 // KIAA0087 // 7p15.2 // 9808
2451616	1.67214	0.000970879	0.00903765	chr1	-	main	NM_003465 // CHIT1 // chitinase 1 (chitotriosidase) // 1q31-q32 // 1118 /// ENST00000367229 // CHIT1 // chitinase 1 (chitotriosidase) // 1q31-q32 // 1118 /// AK131093 // CHIT1 // chitinase 1 (chitotriosidase) // 1q31-q32 // 1118 /// ENST00000503786 // CHIT1 // chitinase 1 (chitotriosidase) // 1q31-q32 // 1118 /// ENST00000491855 // CHIT1 // chitinase 1 (chitotriosidase) // 1q31-q32 // 1118 /// EN…
3392924	1.67149	0.0310435	0.0692871	---	---	normgene->intron	---
2674292	1.67074	0.0149921	0.0415083	---	---	normgene->intron	---
3138618	1.67063	0.00919485	0.0301083	chr8	-	main	NM_000756 // CRH // corticotropin releasing hormone // 8q13 // 1392 /// ENST00000276571 // CRH // corticotropin releasing hormone // 8q13 // 1392 /// BC011031 // CRH // corticotropin releasing hormone // 8q13 // 1392
2622696	1.67054	0.00244259	0.0139622	chr3	+	main	NM_004636 // SEMA3B // sema domain, immunoglobulin domain (Ig), short basic domain, secreted, (semaphorin) 3B // 3p21.3 // 7869 /// NM_001005914 // SEMA3B // sema domain, immunoglobulin domain (Ig), short basic domain, secreted, (semaphorin) 3B // 3p21.3 // 7869 /// AB209322 // SEMA3B // sema domain, immunoglobulin domain (Ig), short basic domain, secreted, (semaphorin) 3B // 3p21.3 // 7869
3393670	1.66974	0.00114528	0.009718	chr11	-	main	NM_001098526 // AMICA1 // adhesion molecule, interacts with CXADR antigen 1 // 11q23.3 // 120425 /// NM_153206 // AMICA1 // adhesion molecule, interacts with CXADR antigen 1 // 11q23.3 // 120425 /// ENST00000356289 // AMICA1 // adhesion molecule, interacts with CXADR antigen 1 // 11q23.3 // 120425 /// ENST00000292067 // AMICA1 // adhesion molecule, interacts with CXADR antigen 1 // 11q23.3 // 120…
3443891	1.66959	9.53e-05	0.00336176	chr12	-	main	NM_005127 // CLEC2B // C-type lectin domain family 2, member B // 12p13-p12 // 9976 /// ENST00000228438 // CLEC2B // C-type lectin domain family 2, member B // 12p13-p12 // 9976 /// AB015628 // CLEC2B // C-type lectin domain family 2, member B // 12p13-p12 // 9976
3638566	1.66893	0.000205809	0.00467338	chr15	-	main	NM_003847 // PEX11A // peroxisomal biogenesis factor 11 alpha // 15q26.1 // 8800 /// ENST00000300056 // PEX11A // peroxisomal biogenesis factor 11 alpha // 15q26.1 // 8800 /// AK001415 // PEX11A // peroxisomal biogenesis factor 11 alpha // 15q26.1 // 8800
2646818	1.66877	0.00564832	0.0220905	chr3	+	main	NM_003412 // ZIC1 // Zic family member 1 (odd-paired homolog, Drosophila) // 3q24 // 7545 /// ENST00000282928 // ZIC1 // Zic family member 1 (odd-paired homolog, Drosophila) // 3q24 // 7545 /// BC104848 // ZIC1 // Zic family member 1 (odd-paired homolog, Drosophila) // 3q24 // 7545
2316905	1.66874	0.00280962	0.0150608	chr1	+	main	NM_080431 // ACTRT2 // actin-related protein T2 // 1p36.32 // 140625 /// ENST00000378404 // ACTRT2 // actin-related protein T2 // 1p36.32 // 140625 /// BC029499 // ACTRT2 // actin-related protein T2 // 1p36.32 // 140625
3365559	1.66863	0.000124033	0.0037813	chr11	-	main	NM_173588 // IGSF22 // immunoglobulin superfamily, member 22 // 11p15.1 // 283284 /// NM_153347 // TMEM86A // transmembrane protein 86A // 11p15.1 // 144110 /// ENST00000280734 // TMEM86A // transmembrane protein 86A // 11p15.1 // 144110 /// BC115397 // IGSF22 // immunoglobulin superfamily, member 22 // 11p15.1 // 283284 /// BC035692 // TMEM86A // transmembrane protein 86A // 11p15.1 // 144110 //…
3318982	1.66848	0.0447556	0.0905104	chr11	+	main	NM_001004684 // OR2D3 // olfactory receptor, family 2, subfamily D, member 3 // 11p15.4 // 120775 /// ENST00000317834 // OR2D3 // olfactory receptor, family 2, subfamily D, member 3 // 11p15.4 // 120775 /// BC137208 // OR2D3 // olfactory receptor, family 2, subfamily D, member 3 // 11p15.4 // 120775
3833893	1.6684	0.000786436	0.00826708	chr19	+	main	NR_001278 // CYP2B7P1 // cytochrome P450, family 2, subfamily B, polypeptide 7 pseudogene 1 // 19q13.2 // 1556 /// NM_000767 // CYP2B6 // cytochrome P450, family 2, subfamily B, polypeptide 6 // 19q13.2 // 1555 /// M29873 // CYP2B7P1 // cytochrome P450, family 2, subfamily B, polypeptide 7 pseudogene 1 // 19q13.2 // 1556 /// M29874 // CYP2B6 // cytochrome P450, family 2, subfamily B, polypeptide …
3188514	1.66822	0.000739082	0.00806142	chr9	+	main	NM_173689 // CRB2 // crumbs homolog 2 (Drosophila) // 9q33.3 // 286204 /// ENST00000373631 // CRB2 // crumbs homolog 2 (Drosophila) // 9q33.3 // 286204 /// ENST00000373629 // CRB2 // crumbs homolog 2 (Drosophila) // 9q33.3 // 286204 /// AK126775 // CRB2 // crumbs homolog 2 (Drosophila) // 9q33.3 // 286204
2711139	1.66813	0.0430403	0.0878162	chr3	-	main	NM_198505 // ATP13A5 // ATPase type 13A5 // 3q29 // 344905 /// ENST00000342358 // ATP13A5 // ATPase type 13A5 // 3q29 // 344905 /// AY823163 // ATP13A5 // ATPase type 13A5 // 3q29 // 344905 /// ENST00000382017 // ATP13A5 // ATPase type 13A5 // 3q29 // 344905
3837269	1.66773	0.00256923	0.014375	chr19	+	main	NM_018485 // GPR77 // G protein-coupled receptor 77 // 19q13.33 // 27202 /// ENST00000257267 // GPR77 // G protein-coupled receptor 77 // 19q13.33 // 27202 /// AB038237 // GPR77 // G protein-coupled receptor 77 // 19q13.33 // 27202
3302572	1.6671	0.000698724	0.00785476	chr10	-	main	NM_018058 // CRTAC1 // cartilage acidic protein 1 // 10q22 // 55118 /// ENST00000370597 // CRTAC1 // cartilage acidic protein 1 // 10q22 // 55118 /// AK292084 // CRTAC1 // cartilage acidic protein 1 // 10q22 // 55118 /// ENST00000298819 // CRTAC1 // cartilage acidic protein 1 // 10q22 // 55118 /// ENST00000370591 // CRTAC1 // cartilage acidic protein 1 // 10q22 // 55118 /// ENST00000309155 // CRT…
3706617	1.66667	0.00501332	0.0206606	chr17	+	main	NR_024128 // OR3A4 // olfactory receptor, family 3, subfamily A, member 4 // 17p13.3 // 390756
3579458	1.66652	0.00167971	0.0116118	chr14	-	main	NM_206918 // DEGS2 // degenerative spermatocyte homolog 2, lipid desaturase (Drosophila) // 14q32.2 // 123099 /// ENST00000305631 // DEGS2 // degenerative spermatocyte homolog 2, lipid desaturase (Drosophila) // 14q32.2 // 123099 /// BC063598 // DEGS2 // degenerative spermatocyte homolog 2, lipid desaturase (Drosophila) // 14q32.2 // 123099
4022335	1.66612	0.00460783	0.0197167	chrX	-	main	NM_016521 // TFDP3 // transcription factor Dp family, member 3 // Xq26.2 // 51270 /// ENST00000310125 // TFDP3 // transcription factor Dp family, member 3 // Xq26.2 // 51270 /// AF219119 // TFDP3 // transcription factor Dp family, member 3 // Xq26.2 // 51270
2876597	1.6661	5.81e-05	0.00286265	chr5	-	main	NM_006161 // NEUROG1 // neurogenin 1 // 5q23-q31 // 4762 /// ENST00000314744 // NEUROG1 // neurogenin 1 // 5q23-q31 // 4762 /// BC028226 // NEUROG1 // neurogenin 1 // 5q23-q31 // 4762
3474549	1.66582	0.015677	0.0427591	---	---	normgene->intron	---
3339056	1.66544	0.00233442	0.0137147	chr11	+	main	NM_005553 // KRTAP5-9 // keratin associated protein 5-9 // 11q13.5 // 3846 /// NM_005553 // KRTAP5-9 // keratin associated protein 5-9 // 11q13.5 // 3846 /// NM_005553 // KRTAP5-9 // keratin associated protein 5-9 // 11q13.5 // 3846 /// NM_005553 // KRTAP5-9 // keratin associated protein 5-9 // 11q13.5 // 3846 /// NM_005553 // KRTAP5-9 // keratin associated protein 5-9 // 11q13.5 // 3846 /// AB12…
3940985	1.66538	0.0162152	0.043761	chr22	+	main	---
2831591	1.66506	0.00980994	0.0314578	chr5	+	main	NM_001007189 // C5orf53 // chromosome 5 open reading frame 53 // 5q31 // 492311 /// ENST00000333305 // C5orf53 // chromosome 5 open reading frame 53 // 5q31 // 492311 /// AB073888 // C5orf53 // chromosome 5 open reading frame 53 // 5q31 // 492311
3533184	1.66489	0.000140651	0.00398953	chr14	+	main	NM_001049 // SSTR1 // somatostatin receptor 1 // 14q13 // 6751 /// ENST00000267377 // SSTR1 // somatostatin receptor 1 // 14q13 // 6751 /// ENST00000396273 // SSTR1 // somatostatin receptor 1 // 14q13 // 6751 /// BC035618 // SSTR1 // somatostatin receptor 1 // 14q13 // 6751 /// ENST00000455187 // SSTR1 // somatostatin receptor 1 // 14q13 // 6751
2385146	1.66422	0.00016619	0.00425708	chr1	+	main	NM_001004342 // TRIM67 // tripartite motif-containing 67 // 1q42.2 // 440730 /// AY253917 // TRIM67 // tripartite motif-containing 67 // 1q42.2 // 440730 /// ENST00000366653 // TRIM67 // tripartite motif-containing 67 // 1q42.2 // 440730 /// ENST00000449018 // TRIM67 // tripartite motif-containing 67 // 1q42.2 // 440730 /// ENST00000366652 // TRIM67 // tripartite motif-containing 67 // 1q42.2 // …
3817380	1.66403	0.0150755	0.0416502	chr19	+	main	NM_005755 // EBI3 // Epstein-Barr virus induced 3 // 19p13.3 // 10148 /// ENST00000221847 // EBI3 // Epstein-Barr virus induced 3 // 19p13.3 // 10148 /// L08187 // EBI3 // Epstein-Barr virus induced 3 // 19p13.3 // 10148
3556230	1.66394	3.39e-05	0.0022161	---	---	normgene->intron	---
2916067	1.66365	0.000966802	0.00902089	chr6	+	main	NM_000865 // HTR1E // 5-hydroxytryptamine (serotonin) receptor 1E // 6q14-q15 // 3354 /// ENST00000305344 // HTR1E // 5-hydroxytryptamine (serotonin) receptor 1E // 6q14-q15 // 3354 /// ENST00000369584 // HTR1E // 5-hydroxytryptamine (serotonin) receptor 1E // 6q14-q15 // 3354 /// BC069751 // HTR1E // 5-hydroxytryptamine (serotonin) receptor 1E // 6q14-q15 // 3354
2738940	1.66321	0.000358209	0.0058796	---	---	normgene->intron	---
3009520	1.66318	0.000358015	0.0058796	chr7	+	main	NM_182684 // UPK3B // uroplakin 3B // 7q11.2 // 80761 /// NM_030570 // UPK3B // uroplakin 3B // 7q11.2 // 80761 /// ENST00000334348 // UPK3B // uroplakin 3B // 7q11.2 // 80761 /// ENST00000257632 // UPK3B // uroplakin 3B // 7q11.2 // 80761 /// AK290096 // UPK3B // uroplakin 3B // 7q11.2 // 80761 /// AK297517 // PMS2P11 // postmeiotic segregation increased 2 pseudogene 11 // 7q11.23 // 441263 /// …
3655621	1.66302	0.0275375	0.0635821	chr16	+	main	NM_152338 // ZG16 // zymogen granule protein 16 homolog (rat) // 16p11.2 // 653808 /// ENST00000309941 // ZG16 // zymogen granule protein 16 homolog (rat) // 16p11.2 // 653808 /// ENST00000400752 // ZG16 // zymogen granule protein 16 homolog (rat) // 16p11.2 // 653808 /// BC150656 // ZG16 // zymogen granule protein 16 homolog (rat) // 16p11.2 // 653808
3096466	1.66273	0.0156395	0.042694	---	---	normgene->intron	---
2672333	1.66201	0.000377586	0.00602907	chr3	-	main	NM_199183 // PRSS45 // protease, serine, 45 // 3p21.31 // 377047 /// ENST00000442359 // PRSS45 // protease, serine, 45 // 3p21.31 // 377047 /// AK128390 // PRSS45 // protease, serine, 45 // 3p21.31 // 377047 /// ENST00000331814 // PRSS45 // protease, serine, 45 // 3p21.31 // 377047
2780060	1.6618	0.00792331	0.0274257	chr4	-	main	NM_139173 // NHEDC1 // Na+/H+ exchanger domain containing 1 // 4q24 // 150159 /// NM_001100874 // NHEDC1 // Na+/H+ exchanger domain containing 1 // 4q24 // 150159 /// ENST00000296422 // NHEDC1 // Na+/H+ exchanger domain containing 1 // 4q24 // 150159 /// ENST00000394789 // NHEDC1 // Na+/H+ exchanger domain containing 1 // 4q24 // 150159 /// DQ003059 // NHEDC1 // Na+/H+ exchanger domain containing…
3318383	1.66145	0.00206068	0.0129679	chr11	+	main	NM_001005162 // OR52B6 // olfactory receptor, family 52, subfamily B, member 6 // 11p15.4 // 340980 /// ENST00000345043 // OR52B6 // olfactory receptor, family 52, subfamily B, member 6 // 11p15.4 // 340980
3437500	1.66143	0.00320952	0.0161951	chr12	+	main	NM_144669 // GLT1D1 // glycosyltransferase 1 domain containing 1 // 12q24.33 // 144423 /// ENST00000281703 // GLT1D1 // glycosyltransferase 1 domain containing 1 // 12q24.33 // 144423 /// BC043528 // GLT1D1 // glycosyltransferase 1 domain containing 1 // 12q24.33 // 144423 /// ENST00000442111 // GLT1D1 // glycosyltransferase 1 domain containing 1 // 12q24.33 // 144423 /// ENST00000441390 // GLT1D…
2656818	1.66086	0.000268054	0.00517556	chr3	+	main	NM_001177800 // ADIPOQ // adiponectin, C1Q and collagen domain containing // 3q27 // 9370 /// NM_004797 // ADIPOQ // adiponectin, C1Q and collagen domain containing // 3q27 // 9370 /// ENST00000320741 // ADIPOQ // adiponectin, C1Q and collagen domain containing // 3q27 // 9370 /// ENST00000444204 // ADIPOQ // adiponectin, C1Q and collagen domain containing // 3q27 // 9370 /// ENST00000412955 // A…
3963913	1.66085	0.00864531	0.0289159	chr22	-	main	---
3551770	1.66064	0.0020886	0.0130621	---	---	normgene->intron	---
3197498	1.66043	0.00447547	0.0194376	chr9	-	main	NM_005059 // RLN2 // relaxin 2 // 9p24.1 // 6019 /// NM_134441 // RLN2 // relaxin 2 // 9p24.1 // 6019 /// NM_006911 // RLN1 // relaxin 1 // 9p24.1 // 6013 /// ENST00000381627 // RLN2 // relaxin 2 // 9p24.1 // 6019 /// ENST00000308420 // RLN2 // relaxin 2 // 9p24.1 // 6019 /// ENST00000223862 // RLN1 // relaxin 1 // 9p24.1 // 6013 /// BC126415 // RLN2 // relaxin 2 // 9p24.1 // 6019 /// BC005956 //…
2674501	1.66038	7.59e-05	0.00316221	chr3	-	main	NM_000481 // AMT // aminomethyltransferase // 3p21.2-p21.1 // 275 /// NR_028435 // AMT // aminomethyltransferase // 3p21.2-p21.1 // 275 /// NM_001164710 // AMT // aminomethyltransferase // 3p21.2-p21.1 // 275 /// NM_001164711 // AMT // aminomethyltransferase // 3p21.2-p21.1 // 275 /// NM_001164712 // AMT // aminomethyltransferase // 3p21.2-p21.1 // 275 /// NM_032316 // NICN1 // nicolin 1 // 3p21.…
3413456	1.66036	0.00154912	0.0112201	chr12	+	main	NM_181788 // H1FNT // H1 histone family, member N, testis-specific // 12q13.11 // 341567 /// ENST00000335017 // H1FNT // H1 histone family, member N, testis-specific // 12q13.11 // 341567 /// AY302593 // H1FNT // H1 histone family, member N, testis-specific // 12q13.11 // 341567
3894413	1.66015	0.000984727	0.0090956	chr20	-	main	NM_015985 // ANGPT4 // angiopoietin 4 // 20p13 // 51378 /// ENST00000381922 // ANGPT4 // angiopoietin 4 // 20p13 // 51378 /// AF074332 // ANGPT4 // angiopoietin 4 // 20p13 // 51378
3645850	1.65966	0.0344012	0.0745868	chr16	+	main	NM_012368 // OR2C1 // olfactory receptor, family 2, subfamily C, member 1 // 16p13.3 // 4993 /// ENST00000304936 // OR2C1 // olfactory receptor, family 2, subfamily C, member 1 // 16p13.3 // 4993 /// BC126269 // OR2C1 // olfactory receptor, family 2, subfamily C, member 1 // 16p13.3 // 4993
3995765	1.65935	0.0010628	0.00940672	chrX	+	main	NM_001395 // DUSP9 // dual specificity phosphatase 9 // Xq28 // 1852 /// ENST00000342782 // DUSP9 // dual specificity phosphatase 9 // Xq28 // 1852 /// ENST00000370167 // DUSP9 // dual specificity phosphatase 9 // Xq28 // 1852 /// BC060837 // DUSP9 // dual specificity phosphatase 9 // Xq28 // 1852 /// ENST00000253130 // DUSP9 // dual specificity phosphatase 9 // Xq28 // 1852 /// ENST00000433144 /…
3619887	1.65927	0.00161496	0.0114284	chr15	-	main	NM_152596 // EXD1 // exonuclease 3'-5' domain containing 1 // 15q15.1 // 161829 /// ENST00000314992 // EXD1 // exonuclease 3'-5' domain containing 1 // 15q15.1 // 161829 /// AK302864 // EXD1 // exonuclease 3'-5' domain containing 1 // 15q15.1 // 161829 /// ENST00000458580 // EXD1 // exonuclease 3'-5' domain containing 1 // 15q15.1 // 161829
2745899	1.65916	0.00402351	0.0182977	chr4	+	main	NM_022475 // HHIP // hedgehog interacting protein // 4q28-q32 // 64399 /// ENST00000296575 // HHIP // hedgehog interacting protein // 4q28-q32 // 64399 /// AY009951 // HHIP // hedgehog interacting protein // 4q28-q32 // 64399 /// ENST00000434550 // HHIP // hedgehog interacting protein // 4q28-q32 // 64399
2633166	1.65894	0.0494752	0.0974582	chr3	+	main	NM_001004737 // OR5K2 // olfactory receptor, family 5, subfamily K, member 2 // 3q11.2 // 402135 /// NM_001004736 // OR5K1 // olfactory receptor, family 5, subfamily K, member 1 // 3q11.2 // 26339 /// ENST00000427338 // OR5K2 // olfactory receptor, family 5, subfamily K, member 2 // 3q11.2 // 402135 /// ENST00000332650 // OR5K1 // olfactory receptor, family 5, subfamily K, member 1 // 3q11.2 // 2…
2407496	1.65893	4.34e-05	0.00252837	chr1	-	main	NM_002699 // POU3F1 // POU class 3 homeobox 1 // 1p34.1 // 5453 /// ENST00000373012 // POU3F1 // POU class 3 homeobox 1 // 1p34.1 // 5453 /// L26494 // POU3F1 // POU class 3 homeobox 1 // 1p34.1 // 5453
2609462	1.65851	0.000173871	0.00432435	chr3	+	main	NM_033337 // CAV3 // caveolin 3 // 3p25 // 859 /// NM_001234 // CAV3 // caveolin 3 // 3p25 // 859 /// ENST00000343849 // CAV3 // caveolin 3 // 3p25 // 859 /// ENST00000397368 // CAV3 // caveolin 3 // 3p25 // 859 /// BC069368 // CAV3 // caveolin 3 // 3p25 // 859
3695091	1.65846	0.00183996	0.0122128	chr16	-	main	AK130753 // FLJ27243 // FLJ27243 protein // 16q21 // 400539
2451043	1.65834	0.000784878	0.00826708	chr1	-	main	NM_012134 // LMOD1 // leiomodin 1 (smooth muscle) // 1q32 // 25802 /// ENST00000367288 // LMOD1 // leiomodin 1 (smooth muscle) // 1q32 // 25802 /// BC080187 // LMOD1 // leiomodin 1 (smooth muscle) // 1q32 // 25802 /// ENST00000412469 // LMOD1 // leiomodin 1 (smooth muscle) // 1q32 // 25802 /// ENST00000295632 // LMOD1 // leiomodin 1 (smooth muscle) // 1q32 // 25802 /// ENST00000400965 // LMOD1 //…
2888399	1.65778	0.0127518	0.0372453	chr5	-	main	NM_001001502 // SNCB // synuclein, beta // 5q35 // 6620 /// NM_003085 // SNCB // synuclein, beta // 5q35 // 6620 /// ENST00000310112 // SNCB // synuclein, beta // 5q35 // 6620 /// ENST00000393693 // SNCB // synuclein, beta // 5q35 // 6620 /// ENST00000510387 // SNCB // synuclein, beta // 5q35 // 6620 /// ENST00000506696 // SNCB // synuclein, beta // 5q35 // 6620 /// BC002902 // SNCB // synuclein,…
3529951	1.65775	0.00436006	0.0191221	chr14	+	main	NM_025081 // NYNRIN // NYN domain and retroviral integrase containing // 14q12 // 57523 /// ENST00000382554 // NYNRIN // NYN domain and retroviral integrase containing // 14q12 // 57523 /// BC008219 // NYNRIN // NYN domain and retroviral integrase containing // 14q12 // 57523 /// ENST00000206466 // NYNRIN // NYN domain and retroviral integrase containing // 14q12 // 57523
2403080	1.65745	0.00241082	0.0138934	chr1	-	main	NM_003665 // FCN3 // ficolin (collagen/fibrinogen domain containing) 3 (Hakata antigen) // 1p36.11 // 8547 /// NM_173452 // FCN3 // ficolin (collagen/fibrinogen domain containing) 3 (Hakata antigen) // 1p36.11 // 8547 /// ENST00000270879 // FCN3 // ficolin (collagen/fibrinogen domain containing) 3 (Hakata antigen) // 1p36.11 // 8547 /// ENST00000354982 // FCN3 // ficolin (collagen/fibrinogen doma…
3665262	1.65713	0.000135317	0.00389975	chr16	+	main	NM_001185058 // NOL3 // nucleolar protein 3 (apoptosis repressor with CARD domain) // 16q22.1 // 8996 /// NM_003946 // NOL3 // nucleolar protein 3 (apoptosis repressor with CARD domain) // 16q22.1 // 8996 /// NM_001185057 // NOL3 // nucleolar protein 3 (apoptosis repressor with CARD domain) // 16q22.1 // 8996 /// NM_001040715 // KIAA0895L // KIAA0895-like // 16q22.1 // 653319 /// ENST00000268605 …
2844309	1.65712	0.036525	0.0778624	---	---	normgene->intron	---
3934162	1.65702	0.00136398	0.0105147	chr21	-	main	AF426261 // C21orf84 // chromosome 21 open reading frame 84 // 21q22.3 // 114038
2358136	1.65657	0.000459598	0.00653487	chr1	+	main	BC027999 // C1orf51 // chromosome 1 open reading frame 51 // 1q21.2 // 148523 /// BC047238 // C1orf51 // chromosome 1 open reading frame 51 // 1q21.2 // 148523 /// ENST00000369095 // C1orf51 // chromosome 1 open reading frame 51 // 1q21.2 // 148523 /// ENST00000290363 // C1orf51 // chromosome 1 open reading frame 51 // 1q21.2 // 148523 /// AK098755 // C1orf51 // chromosome 1 open reading frame 51…
3014229	1.65644	0.00187112	0.0123124	chr7	+	main	NM_015379 // BRI3 // brain protein I3 // 7q21.3 // 25798 /// NM_001159491 // BRI3 // brain protein I3 // 7q21.3 // 25798 /// ENST00000297290 // BRI3 // brain protein I3 // 7q21.3 // 25798 /// BC062370 // BRI3 // brain protein I3 // 7q21.3 // 25798
3907335	1.65625	0.00682823	0.0249796	chr20	-	main	NM_020398 // SPINLW1 // serine peptidase inhibitor-like, with Kunitz and WAP domains 1 (eppin) // 20q12-q13.2 // 57119 /// NM_181502 // SPINLW1 // serine peptidase inhibitor-like, with Kunitz and WAP domains 1 (eppin) // 20q12-q13.2 // 57119 /// ENST00000354280 // SPINLW1 // serine peptidase inhibitor-like, with Kunitz and WAP domains 1 (eppin) // 20q12-q13.2 // 57119 /// ENST00000336443 // SPINL…
3329010	1.65611	0.00023066	0.00484132	chr11	+	main	BX640618 // DKFZp779M0652 // hypothetical DKFZp779M0652 // 11p11.2 // 374387 /// ENST00000378779 // DKFZp779M0652 // hypothetical DKFZp779M0652 // 11p11.2 // 374387
3972827	1.65544	0.0221337	0.0546068	chrX	+	main	NM_002364 // MAGEB2 // melanoma antigen family B, 2 // Xp21.3 // 4113 /// ENST00000378988 // MAGEB2 // melanoma antigen family B, 2 // Xp21.3 // 4113 /// BC026071 // MAGEB2 // melanoma antigen family B, 2 // Xp21.3 // 4113
3227482	1.6554	0.000350996	0.0058176	chr9	-	main	NM_032843 // FIBCD1 // fibrinogen C domain containing 1 // 9q34.12 // 84929 /// NM_001145106 // FIBCD1 // fibrinogen C domain containing 1 // 9q34.12 // 84929 /// ENST00000448616 // FIBCD1 // fibrinogen C domain containing 1 // 9q34.12 // 84929 /// ENST00000372338 // FIBCD1 // fibrinogen C domain containing 1 // 9q34.12 // 84929 /// BC032953 // FIBCD1 // fibrinogen C domain containing 1 // 9q34.1…
2747314	1.65511	0.000424428	0.00631649	chr4	+	main	NM_006439 // MAB21L2 // mab-21-like 2 (C. elegans) // 4q31 // 10586 /// ENST00000317605 // MAB21L2 // mab-21-like 2 (C. elegans) // 4q31 // 10586 /// AF262032 // MAB21L2 // mab-21-like 2 (C. elegans) // 4q31 // 10586
3867236	1.65462	0.0410767	0.0847842	---	---	normgene->intron	---
3544102	1.65455	0.00843833	0.0285002	chr14	+	main	NM_018228 // VRTN // vertebrae development homolog (pig) // 14q24.3 // 55237 /// ENST00000256362 // VRTN // vertebrae development homolog (pig) // 14q24.3 // 55237 /// BC053325 // VRTN // vertebrae development homolog (pig) // 14q24.3 // 55237
2611504	1.65441	0.00463163	0.0197648	chr3	+	main	NM_024827 // HDAC11 // histone deacetylase 11 // 3p25.1 // 79885 /// NM_001136041 // HDAC11 // histone deacetylase 11 // 3p25.1 // 79885 /// ENST00000295757 // HDAC11 // histone deacetylase 11 // 3p25.1 // 79885 /// ENST00000446613 // HDAC11 // histone deacetylase 11 // 3p25.1 // 79885 /// BC009676 // HDAC11 // histone deacetylase 11 // 3p25.1 // 79885 /// ENST00000433119 // HDAC11 // histone dea…
2440476	1.65437	0.000112049	0.00367373	chr1	-	main	NM_016946 // F11R // F11 receptor // 1q21.2-q21.3 // 50848 /// NM_001113205 // TSTD1 // thiosulfate sulfurtransferase (rhodanese)-like domain containing 1 // 1q23.3 // 100131187 /// NM_001113207 // TSTD1 // thiosulfate sulfurtransferase (rhodanese)-like domain containing 1 // 1q23.3 // 100131187 /// NM_001113206 // TSTD1 // thiosulfate sulfurtransferase (rhodanese)-like domain containing 1 // 1q2…
2427981	1.65427	0.000672967	0.007727	chr1	-	main	NM_020683 // ADORA3 // adenosine A3 receptor // 1p13.2 // 140 /// NM_001081976 // ADORA3 // adenosine A3 receptor // 1p13.2 // 140 /// NM_000677 // ADORA3 // adenosine A3 receptor // 1p13.2 // 140 /// ENST00000369716 // ADORA3 // adenosine A3 receptor // 1p13.2 // 140 /// ENST00000369717 // ADORA3 // adenosine A3 receptor // 1p13.2 // 140 /// ENST00000241356 // ADORA3 // adenosine A3 receptor // …
3029513	1.65422	0.000700733	0.00786211	chr7	+	main	NM_001004135 // OR2A12 // olfactory receptor, family 2, subfamily A, member 12 // 7q35 // 346525 /// ENST00000408949 // OR2A12 // olfactory receptor, family 2, subfamily A, member 12 // 7q35 // 346525 /// BC136902 // OR2A12 // olfactory receptor, family 2, subfamily A, member 12 // 7q35 // 346525
2883661	1.65419	0.0341859	0.0742524	chr5	-	---	---
3129175	1.65396	0.000377543	0.00602907	chr8	-	main	NM_173833 // SCARA5 // scavenger receptor class A, member 5 (putative) // 8p21.1 // 286133 /// ENST00000354914 // SCARA5 // scavenger receptor class A, member 5 (putative) // 8p21.1 // 286133 /// BC033153 // SCARA5 // scavenger receptor class A, member 5 (putative) // 8p21.1 // 286133 /// NR_036249 // MIR4287 // microRNA 4287 // --- // 100422828 /// ENST00000380385 // SCARA5 // scavenger receptor…
3727344	1.65374	0.00887438	0.0294444	chr17	+	main	NM_032559 // KIF2B // kinesin family member 2B // 17q22 // 84643 /// ENST00000268919 // KIF2B // kinesin family member 2B // 17q22 // 84643 /// AF333335 // KIF2B // kinesin family member 2B // 17q22 // 84643 /// ENST00000416491 // KIF2B // kinesin family member 2B // 17q22 // 84643
3906709	1.65364	0.00378771	0.0176331	chr20	-	main	NM_176791 // GTSF1L // gametocyte specific factor 1-like // 20q13.12 // 149699 /// NM_001008901 // GTSF1L // gametocyte specific factor 1-like // 20q13.12 // 149699 /// ENST00000373003 // GTSF1L // gametocyte specific factor 1-like // 20q13.12 // 149699 /// ENST00000373005 // GTSF1L // gametocyte specific factor 1-like // 20q13.12 // 149699 /// BC040049 // GTSF1L // gametocyte specific factor 1-l…
3204301	1.65348	0.000956215	0.00896566	chr9	-	main	NM_002989 // CCL21 // chemokine (C-C motif) ligand 21 // 9p13 // 6366 /// ENST00000259607 // CCL21 // chemokine (C-C motif) ligand 21 // 9p13 // 6366 /// AB002409 // CCL21 // chemokine (C-C motif) ligand 21 // 9p13 // 6366 /// ENST00000378792 // CCL21 // chemokine (C-C motif) ligand 21 // 9p13 // 6366
2775708	1.65325	0.00161526	0.0114284	chr4	-	main	NR_024087 // C4orf11 // chromosome 4 open reading frame 11 // 4q21.3 // 439934
2435745	1.65305	0.0183258	0.0476569	chr1	-	main	NM_178431 // LCE3A // late cornified envelope 3A // 1q21.3 // 353142 /// ENST00000335674 // LCE3A // late cornified envelope 3A // 1q21.3 // 353142 /// BC120933 // LCE3A // late cornified envelope 3A // 1q21.3 // 353142
2566848	1.65301	4.38e-05	0.0025334	chr2	-	main	NM_001025108 // AFF3 // AF4/FMR2 family, member 3 // 2q11.2-q12 // 3899 /// NM_002285 // AFF3 // AF4/FMR2 family, member 3 // 2q11.2-q12 // 3899 /// ENST00000356421 // AFF3 // AF4/FMR2 family, member 3 // 2q11.2-q12 // 3899 /// ENST00000317233 // AFF3 // AF4/FMR2 family, member 3 // 2q11.2-q12 // 3899 /// ENST00000433370 // AFF3 // AF4/FMR2 family, member 3 // 2q11.2-q12 // 3899 /// ENST000004092…
3399922	1.65293	0.00714931	0.0257424	chr12	+	main	NM_001170738 // IQSEC3 // IQ motif and Sec7 domain 3 // 12p13.33 // 440073 /// NM_015232 // IQSEC3 // IQ motif and Sec7 domain 3 // 12p13.33 // 440073 /// ENST00000326261 // IQSEC3 // IQ motif and Sec7 domain 3 // 12p13.33 // 440073 /// ENST00000382841 // IQSEC3 // IQ motif and Sec7 domain 3 // 12p13.33 // 440073 /// BC024764 // IQSEC3 // IQ motif and Sec7 domain 3 // 12p13.33 // 440073
3749750	1.65286	0.00136432	0.0105147	---	---	normgene->intron	---
3601955	1.65235	0.000130297	0.00384962	chr15	+	main	NM_002435 // MPI // mannose phosphate isomerase // 15q22-qter // 4351 /// ENST00000352410 // MPI // mannose phosphate isomerase // 15q22-qter // 4351 /// BX648475 // MPI // mannose phosphate isomerase // 15q22-qter // 4351 /// ENST00000323744 // MPI // mannose phosphate isomerase // 15q22-qter // 4351 /// ENST00000379693 // MPI // mannose phosphate isomerase // 15q22-qter // 4351
3164086	1.65222	0.00422011	0.0188224	chr9	+	main	NM_001040272 // ADAMTSL1 // ADAMTS-like 1 // 9p21.3 // 92949 /// ENST00000380548 // ADAMTSL1 // ADAMTS-like 1 // 9p21.3 // 92949 /// ENST00000380541 // ADAMTSL1 // ADAMTS-like 1 // 9p21.3 // 92949 /// AK092602 // ADAMTSL1 // ADAMTS-like 1 // 9p21.3 // 92949 /// ENST00000316239 // ADAMTSL1 // ADAMTS-like 1 // 9p21.3 // 92949 /// ENST00000380538 // ADAMTSL1 // ADAMTS-like 1 // 9p21.3 // 92949
3869237	1.65209	1.78e-05	0.00168649	chr19	-	main	NM_001193306 // FPR1 // formyl peptide receptor 1 // 19q13.4 // 2357 /// NM_002029 // FPR1 // formyl peptide receptor 1 // 19q13.4 // 2357 /// ENST00000304748 // FPR1 // formyl peptide receptor 1 // 19q13.4 // 2357 /// BC005315 // FPR1 // formyl peptide receptor 1 // 19q13.4 // 2357
3638590	1.65168	0.00109287	0.00954361	chr15	-	main	NM_018670 // MESP1 // mesoderm posterior 1 homolog (mouse) // 15q26.1 // 55897 /// ENST00000300057 // MESP1 // mesoderm posterior 1 homolog (mouse) // 15q26.1 // 55897 /// BC006219 // MESP1 // mesoderm posterior 1 homolog (mouse) // 15q26.1 // 55897
2383862	1.65144	0.00188577	0.0123672	---	---	normgene->exon	---
3360401	1.65113	0.00328732	0.0163634	chr11	-	main	NM_000518 // HBB // hemoglobin, beta // 11p15.5 // 3043 /// ENST00000335295 // HBB // hemoglobin, beta // 11p15.5 // 3043 /// EU694432 // HBB // hemoglobin, beta // 11p15.5 // 3043 /// ENST00000380315 // HBB // hemoglobin, beta // 11p15.5 // 3043
3656151	1.65062	0.00671593	0.0247281	chr16	+	main	NM_013292 // MYLPF // myosin light chain, phosphorylatable, fast skeletal muscle // 16p11.2 // 29895 /// ENST00000322861 // MYLPF // myosin light chain, phosphorylatable, fast skeletal muscle // 16p11.2 // 29895 /// BC012571 // MYLPF // myosin light chain, phosphorylatable, fast skeletal muscle // 16p11.2 // 29895
3079172	1.65052	0.000185652	0.0044225	chr7	-	main	NM_014020 // TMEM176B // transmembrane protein 176B // 7q36.1 // 28959 /// NM_001101311 // TMEM176B // transmembrane protein 176B // 7q36.1 // 28959 /// NM_001101312 // TMEM176B // transmembrane protein 176B // 7q36.1 // 28959 /// NM_001101314 // TMEM176B // transmembrane protein 176B // 7q36.1 // 28959 /// ENST00000447204 // TMEM176B // transmembrane protein 176B // 7q36.1 // 28959 /// ENST00000…
3133434	1.65047	0.000573772	0.00716166	chr8	-	main	NM_004198 // CHRNA6 // cholinergic receptor, nicotinic, alpha 6 // 8p11.21 // 8973 /// ENST00000276410 // CHRNA6 // cholinergic receptor, nicotinic, alpha 6 // 8p11.21 // 8973 /// BC014456 // CHRNA6 // cholinergic receptor, nicotinic, alpha 6 // 8p11.21 // 8973
3817072	1.65016	0.00217449	0.0133032	chr19	+	main	NM_133261 // GIPC3 // GIPC PDZ domain containing family, member 3 // 19p13.3 // 126326 /// ENST00000322315 // GIPC3 // GIPC PDZ domain containing family, member 3 // 19p13.3 // 126326 /// AB073738 // GIPC3 // GIPC PDZ domain containing family, member 3 // 19p13.3 // 126326
3474787	1.65	0.00280695	0.0150608	chr12	-	main	NR_024345 // NCRNA00262 // non-protein coding RNA 262 // 12q24.31 // 283460
3514290	1.64931	0.000612554	0.00739601	chr13	-	main	NM_198989 // DLEU7 // deleted in lymphocytic leukemia, 7 // 13q14.3 // 220107 /// AY357595 // DLEU7 // deleted in lymphocytic leukemia, 7 // 13q14.3 // 220107 /// ENST00000504404 // DLEU7 // deleted in lymphocytic leukemia, 7 // 13q14.3 // 220107
3959185	1.64929	0.00945465	0.0306573	chr22	-	main	---
2875257	1.64913	0.0159822	0.0433604	chr5	-	main	ENST00000439698 // P4HA2 // prolyl 4-hydroxylase, alpha polypeptide II // 5q31 // 8974 /// ENST00000416053 // P4HA2 // prolyl 4-hydroxylase, alpha polypeptide II // 5q31 // 8974
2949760	1.64899	0.000153426	0.00410334	chr6	-	main	NM_022110 // FKBPL // FK506 binding protein like // 6p21.3 // 63943 /// ENST00000375156 // FKBPL // FK506 binding protein like // 6p21.3 // 63943 /// ENST00000425378 // FKBPL // FK506 binding protein like // 6p21.3 // 63943 /// ENST00000443350 // FKBPL // FK506 binding protein like // 6p21.3 // 63943 /// AK291418 // FKBPL // FK506 binding protein like // 6p21.3 // 63943
3470424	1.64895	0.0401562	0.0835424	---	---	normgene->intron	---
2748646	1.64857	0.0244608	0.0585034	chr4	+	main	NM_144979 // RBM46 // RNA binding motif protein 46 // 4q32.1 // 166863 /// ENST00000281722 // RBM46 // RNA binding motif protein 46 // 4q32.1 // 166863 /// AK125877 // RBM46 // RNA binding motif protein 46 // 4q32.1 // 166863
3193959	1.64847	0.0082753	0.0281584	chr9	+	main	NM_001018049 // PAEP // progestagen-associated endometrial protein // 9q34 // 5047 /// NM_002571 // PAEP // progestagen-associated endometrial protein // 9q34 // 5047 /// ENST00000479141 // PAEP // progestagen-associated endometrial protein // 9q34 // 5047 /// ENST00000371766 // PAEP // progestagen-associated endometrial protein // 9q34 // 5047 /// ENST00000277508 // PAEP // progestagen-associate…
4021558	1.64836	0.0363031	0.077519	chrX	-	main	NM_178471 // GPR119 // G protein-coupled receptor 119 // Xq26.1 // 139760 /// ENST00000276218 // GPR119 // G protein-coupled receptor 119 // Xq26.1 // 139760 /// BC126179 // GPR119 // G protein-coupled receptor 119 // Xq26.1 // 139760
3392973	1.64824	0.0104372	0.0326884	chr11	-	main	NM_000482 // APOA4 // apolipoprotein A-IV // 11q23 // 337 /// ENST00000357780 // APOA4 // apolipoprotein A-IV // 11q23 // 337 /// BC113596 // APOA4 // apolipoprotein A-IV // 11q23 // 337
3727583	1.64808	0.00081516	0.00838631	chr17	+	main	NM_002126 // HLF // hepatic leukemia factor // 17q22 // 3131 /// ENST00000226067 // HLF // hepatic leukemia factor // 17q22 // 3131 /// BC036093 // HLF // hepatic leukemia factor // 17q22 // 3131 /// ENST00000430986 // HLF // hepatic leukemia factor // 17q22 // 3131
2737257	1.64804	0.000303935	0.00548323	chr4	+	main	NM_000253 // MTTP // microsomal triglyceride transfer protein // 4q24 // 4547 /// ENST00000265517 // MTTP // microsomal triglyceride transfer protein // 4q24 // 4547 /// ENST00000457717 // MTTP // microsomal triglyceride transfer protein // 4q24 // 4547 /// AK290793 // MTTP // microsomal triglyceride transfer protein // 4q24 // 4547 /// ENST00000506883 // MTTP // microsomal triglyceride transfer …
2843131	1.64779	0.000108444	0.00361242	chr5	+	main	NM_003052 // SLC34A1 // solute carrier family 34 (sodium phosphate), member 1 // 5q35 // 6569 /// NM_001167579 // SLC34A1 // solute carrier family 34 (sodium phosphate), member 1 // 5q35 // 6569 /// ENST00000324417 // SLC34A1 // solute carrier family 34 (sodium phosphate), member 1 // 5q35 // 6569 /// BC035294 // SLC34A1 // solute carrier family 34 (sodium phosphate), member 1 // 5q35 // 6569 ///…
3444336	1.64764	0.0398383	0.0830457	chr12	-	main	NM_007244 // PRR4 // proline rich 4 (lacrimal) // 12p13 // 11272 /// NM_001098538 // PRR4 // proline rich 4 (lacrimal) // 12p13 // 11272 /// BC058035 // PRR4 // proline rich 4 (lacrimal) // 12p13 // 11272 /// ENST00000431566 // PRR4 // proline rich 4 (lacrimal) // 12p13 // 11272
3834732	1.64735	3.76e-05	0.00236168	chr19	+	main	NM_199285 // PRR19 // proline rich 19 // 19q13.2 // 284338 /// ENST00000341747 // PRR19 // proline rich 19 // 19q13.2 // 284338 /// BC063021 // PRR19 // proline rich 19 // 19q13.2 // 284338
2443417	1.64704	0.000734143	0.0080485	chr1	-	main	NM_003005 // SELP // selectin P (granule membrane protein 140kDa, antigen CD62) // 1q22-q25 // 6403 /// ENST00000367790 // SELP // selectin P (granule membrane protein 140kDa, antigen CD62) // 1q22-q25 // 6403 /// ENST00000263686 // SELP // selectin P (granule membrane protein 140kDa, antigen CD62) // 1q22-q25 // 6403 /// BC068533 // SELP // selectin P (granule membrane protein 140kDa, antigen CD…
3882823	1.6465	0.0340524	0.0740413	chr20	+	main	NM_001672 // ASIP // agouti signaling protein // 20q11.2-q12 // 434 /// ENST00000374954 // ASIP // agouti signaling protein // 20q11.2-q12 // 434 /// BC104238 // ASIP // agouti signaling protein // 20q11.2-q12 // 434
3936330	1.64645	0.00713351	0.0257066	chr22	+	main	AK097861 // C22orf37 // chromosome 22 open reading frame 37 // 22q11.21 // 200298
3894337	1.64637	0.000704498	0.00788491	chr20	-	main	NM_033129 // SCRT2 // scratch homolog 2, zinc finger protein (Drosophila) // 20p13 // 85508 /// ENST00000246104 // SCRT2 // scratch homolog 2, zinc finger protein (Drosophila) // 20p13 // 85508 /// AY129025 // SCRT2 // scratch homolog 2, zinc finger protein (Drosophila) // 20p13 // 85508 /// AK125343 // SRXN1 // sulfiredoxin 1 // 20p13 // 140809
3677445	1.64636	0.000739729	0.00806254	chr16	-	main	NR_024166 // MGC3771 // hypothetical LOC81854 // 16p13.3 // 81854 /// NR_024167 // MGC3771 // hypothetical LOC81854 // 16p13.3 // 81854 /// BC001809 // MGC3771 // hypothetical LOC81854 // 16p13.3 // 81854
2585400	1.646	0.000563842	0.00713511	chr2	-	main	NM_002977 // SCN9A // sodium channel, voltage-gated, type IX, alpha subunit // 2q24 // 6335 /// ENST00000409672 // SCN9A // sodium channel, voltage-gated, type IX, alpha subunit // 2q24 // 6335 /// ENST00000437206 // SCN9A // sodium channel, voltage-gated, type IX, alpha subunit // 2q24 // 6335 /// DQ857292 // SCN9A // sodium channel, voltage-gated, type IX, alpha subunit // 2q24 // 6335 /// ENST…
3758606	1.64568	0.00205541	0.0129447	chr17	-	main	NM_025237 // SOST // sclerostin // 17q11.2 // 50964 /// ENST00000301691 // SOST // sclerostin // 17q11.2 // 50964 /// AY358203 // SOST // sclerostin // 17q11.2 // 50964
2618620	1.64561	0.000215483	0.00477643	chr3	+	main	NM_001248 // ENTPD3 // ectonucleoside triphosphate diphosphohydrolase 3 // 3p21.3 // 956 /// ENST00000301825 // ENTPD3 // ectonucleoside triphosphate diphosphohydrolase 3 // 3p21.3 // 956 /// ENST00000456402 // ENTPD3 // ectonucleoside triphosphate diphosphohydrolase 3 // 3p21.3 // 956 /// AF039917 // ENTPD3 // ectonucleoside triphosphate diphosphohydrolase 3 // 3p21.3 // 956
3323491	1.64514	0.000479299	0.00663931	chr11	+	main	NM_004211 // SLC6A5 // solute carrier family 6 (neurotransmitter transporter, glycine), member 5 // 11p15.1 // 9152 /// ENST00000298923 // SLC6A5 // solute carrier family 6 (neurotransmitter transporter, glycine), member 5 // 11p15.1 // 9152 /// AF085412 // SLC6A5 // solute carrier family 6 (neurotransmitter transporter, glycine), member 5 // 11p15.1 // 9152
3688197	1.64496	9.33e-06	0.00136928	chr16	-	main	NM_024006 // VKORC1 // vitamin K epoxide reductase complex, subunit 1 // 16p11.2 // 79001 /// NM_001039503 // PRSS53 // protease, serine, 53 // 16p11.2 // 339105 /// NM_206824 // VKORC1 // vitamin K epoxide reductase complex, subunit 1 // 16p11.2 // 79001 /// ENST00000394975 // VKORC1 // vitamin K epoxide reductase complex, subunit 1 // 16p11.2 // 79001 /// ENST00000280606 // PRSS53 // protease, …
3870478	1.64482	0.000152691	0.00409363	chr19	-	main	NM_206818 // OSCAR // osteoclast associated, immunoglobulin-like receptor // 19q13.42 // 126014 /// NM_130771 // OSCAR // osteoclast associated, immunoglobulin-like receptor // 19q13.42 // 126014 /// NM_133169 // OSCAR // osteoclast associated, immunoglobulin-like receptor // 19q13.42 // 126014 /// NM_133168 // OSCAR // osteoclast associated, immunoglobulin-like receptor // 19q13.42 // 126014 ///…
3846695	1.64472	0.00359156	0.0171372	chr19	-	main	NM_144615 // TMIGD2 // transmembrane and immunoglobulin domain containing 2 // 19p13.3 // 126259 /// NM_001169126 // TMIGD2 // transmembrane and immunoglobulin domain containing 2 // 19p13.3 // 126259 /// ENST00000301272 // TMIGD2 // transmembrane and immunoglobulin domain containing 2 // 19p13.3 // 126259 /// ENST00000442193 // TMIGD2 // transmembrane and immunoglobulin domain containing 2 // 19…
3074857	1.64467	7.87e-05	0.00322998	chr7	-	main	NM_002825 // PTN // pleiotrophin // 7q33 // 5764 /// ENST00000348225 // PTN // pleiotrophin // 7q33 // 5764 /// BC005916 // PTN // pleiotrophin // 7q33 // 5764
2758602	1.6446	0.000158072	0.00417185	chr4	-	main	NM_177998 // OTOP1 // otopetrin 1 // 4p16.3 // 133060 /// ENST00000296358 // OTOP1 // otopetrin 1 // 4p16.3 // 133060 /// BC130430 // OTOP1 // otopetrin 1 // 4p16.3 // 133060 /// ENST00000420198 // OR7E125P // olfactory receptor, family 7, subfamily E, member 125 pseudogene // 8p23.1 // 389616 /// AK122996 // OR7E154P // olfactory receptor, family 7, subfamily E, member 154 pseudogene // 8p23 // …
3331150	1.64432	0.0138644	0.0393918	chr11	+	main	NM_001005210 // LRRC55 // leucine rich repeat containing 55 // 11q12.1 // 219527 /// BC136737 // LRRC55 // leucine rich repeat containing 55 // 11q12.1 // 219527 /// ENST00000497933 // LRRC55 // leucine rich repeat containing 55 // 11q12.1 // 219527 /// ENST00000332362 // LRRC55 // leucine rich repeat containing 55 // 11q12.1 // 219527
3335007	1.64426	3.31e-05	0.00219552	chr11	+	main	NR_033396 // SLC22A20 // solute carrier family 22, member 20 // 11q13.1 // 440044 /// NM_001004326 // SLC22A20 // solute carrier family 22, member 20 // 11q13.1 // 440044 /// ENST00000359762 // SLC22A20 // solute carrier family 22, member 20 // 11q13.1 // 440044 /// ENST00000454680 // SLC22A20 // solute carrier family 22, member 20 // 11q13.1 // 440044 /// ENST00000438990 // SLC22A20 // solute ca…
3354535	1.64398	0.000753282	0.00813966	chr11	+	main	NM_022062 // PKNOX2 // PBX/knotted 1 homeobox 2 // 11q24.2 // 63876 /// ENST00000298282 // PKNOX2 // PBX/knotted 1 homeobox 2 // 11q24.2 // 63876 /// BC045626 // PKNOX2 // PBX/knotted 1 homeobox 2 // 11q24.2 // 63876
3601931	1.64378	0.000557722	0.00709861	chr15	+	main	NM_001030005 // CPLX3 // complexin 3 // 15q24.1 // 594855 /// ENST00000395018 // CPLX3 // complexin 3 // 15q24.1 // 594855 /// AB072900 // CPLX3 // complexin 3 // 15q24.1 // 594855 /// AK074096 // LMAN1L // lectin, mannose-binding, 1 like // 15q24.1 // 79748
3982560	1.64364	0.00321457	0.0161951	chrX	+	main	NM_014499 // P2RY10 // purinergic receptor P2Y, G-protein coupled, 10 // Xq21.1 // 27334 /// NM_198333 // P2RY10 // purinergic receptor P2Y, G-protein coupled, 10 // Xq21.1 // 27334 /// ENST00000171757 // P2RY10 // purinergic receptor P2Y, G-protein coupled, 10 // Xq21.1 // 27334 /// BC051875 // P2RY10 // purinergic receptor P2Y, G-protein coupled, 10 // Xq21.1 // 27334
3031544	1.64353	0.00775986	0.0271309	chr7	+	main	NM_130759 // GIMAP1 // GTPase, IMAP family member 1 // 7q36.1 // 170575 /// ENST00000307194 // GIMAP1 // GTPase, IMAP family member 1 // 7q36.1 // 170575 /// AK091818 // GIMAP1 // GTPase, IMAP family member 1 // 7q36.1 // 170575
3742304	1.64351	0.00221208	0.0134143	chr17	-	main	NM_001144939 // VMO1 // vitelline membrane outer layer 1 homolog (chicken) // 17p13.2 // 284013 /// NM_182566 // VMO1 // vitelline membrane outer layer 1 homolog (chicken) // 17p13.2 // 284013 /// NM_001144940 // VMO1 // vitelline membrane outer layer 1 homolog (chicken) // 17p13.2 // 284013 /// NM_001144941 // VMO1 // vitelline membrane outer layer 1 homolog (chicken) // 17p13.2 // 284013 /// EN…
3624804	1.64301	8.3e-05	0.00325136	chr15	-	main	NM_004498 // ONECUT1 // one cut homeobox 1 // 15q21.3 // 3175 /// ENST00000305901 // ONECUT1 // one cut homeobox 1 // 15q21.3 // 3175 /// U96173 // ONECUT1 // one cut homeobox 1 // 15q21.3 // 3175
2841400	1.6426	0.0270851	0.0628605	---	---	normgene->intron	---
2409275	1.64189	0.00231439	0.0136621	chr1	-	main	NM_182517 // C1orf210 // chromosome 1 open reading frame 210 // 1p34.2 // 149466 /// NM_001164829 // C1orf210 // chromosome 1 open reading frame 210 // 1p34.2 // 149466 /// BC041633 // C1orf210 // chromosome 1 open reading frame 210 // 1p34.2 // 149466
3856014	1.64181	0.0108228	0.0334859	chr19	-	main	---
2528093	1.64172	0.000797336	0.00829011	chr2	+	main	NM_000784 // CYP27A1 // cytochrome P450, family 27, subfamily A, polypeptide 1 // 2q33-qter // 1593 /// ENST00000258415 // CYP27A1 // cytochrome P450, family 27, subfamily A, polypeptide 1 // 2q33-qter // 1593 /// AK226039 // CYP27A1 // cytochrome P450, family 27, subfamily A, polypeptide 1 // 2q33-qter // 1593 /// ENST00000445971 // CYP27A1 // cytochrome P450, family 27, subfamily A, polypeptide…
3870520	1.64153	0.0119753	0.0357603	chr19	-	main	NM_024316 // LENG1 // leukocyte receptor cluster (LRC) member 1 // 19q13.4 // 79165 /// NM_014516 // CNOT3 // CCR4-NOT transcription complex, subunit 3 // 19q13.4 // 4849 /// ENST00000222224 // LENG1 // leukocyte receptor cluster (LRC) member 1 // 19q13.4 // 79165 /// BC014986 // LENG1 // leukocyte receptor cluster (LRC) member 1 // 19q13.4 // 79165
3997825	1.64083	5.21e-06	0.00102956	chrX	-	main	NM_015419 // MXRA5 // matrix-remodelling associated 5 // Xp22.33 // 25878 /// ENST00000217939 // MXRA5 // matrix-remodelling associated 5 // Xp22.33 // 25878 /// ENST00000381114 // MXRA5 // matrix-remodelling associated 5 // Xp22.33 // 25878 /// AF245505 // MXRA5 // matrix-remodelling associated 5 // Xp22.33 // 25878
3966000	1.6408	9.93e-05	0.0033944	chr22	-	main	NM_001113756 // TYMP // thymidine phosphorylase // 22q13|22q13.33 // 1890 /// NM_001113755 // TYMP // thymidine phosphorylase // 22q13|22q13.33 // 1890 /// NM_001953 // TYMP // thymidine phosphorylase // 22q13|22q13.33 // 1890 /// NM_001014440 // ODF3B // outer dense fiber of sperm tails 3B // 22q13.33 // 440836 /// NM_001169109 // SCO2 // SCO cytochrome oxidase deficient homolog 2 (yeast) // 22q…
3455752	1.64057	5.54e-05	0.00280571	chr12	-	main	NM_175078 // KRT77 // keratin 77 // 12q13.13 // 374454 /// NM_015848 // KRT76 // keratin 76 // 12q13.13 // 51350 /// ENST00000341809 // KRT77 // keratin 77 // 12q13.13 // 374454 /// ENST00000332411 // KRT76 // keratin 76 // 12q13.13 // 51350 /// BC118598 // KRT77 // keratin 77 // 12q13.13 // 374454
3304785	1.64044	0.00066135	0.00766964	chr10	-	main	NM_001001412 // CALHM1 // calcium homeostasis modulator 1 // 10q24.33 // 255022 /// ENST00000329905 // CALHM1 // calcium homeostasis modulator 1 // 10q24.33 // 255022 /// BC036193 // CALHM1 // calcium homeostasis modulator 1 // 10q24.33 // 255022
2439101	1.64035	0.00297651	0.0155141	chr1	-	main	NM_052938 // FCRL1 // Fc receptor-like 1 // 1q21-q22 // 115350 /// NM_001159398 // FCRL1 // Fc receptor-like 1 // 1q21-q22 // 115350 /// NM_001159397 // FCRL1 // Fc receptor-like 1 // 1q21-q22 // 115350 /// ENST00000368176 // FCRL1 // Fc receptor-like 1 // 1q21-q22 // 115350 /// ENST00000491942 // FCRL1 // Fc receptor-like 1 // 1q21-q22 // 115350 /// ENST00000358292 // FCRL1 // Fc receptor-like 1…
3817420	1.64017	0.0038116	0.017701	chr19	+	main	NM_020209 // SHD // Src homology 2 domain containing transforming protein D // 19p13.3 // 56961 /// ENST00000221852 // SHD // Src homology 2 domain containing transforming protein D // 19p13.3 // 56961 /// BC007206 // SHD // Src homology 2 domain containing transforming protein D // 19p13.3 // 56961
2545613	1.63982	0.000687646	0.0077835	chr2	-	main	NM_003459 // SLC30A3 // solute carrier family 30 (zinc transporter), member 3 // 2p23.3 // 7781 /// ENST00000233535 // SLC30A3 // solute carrier family 30 (zinc transporter), member 3 // 2p23.3 // 7781 /// AK127300 // SLC30A3 // solute carrier family 30 (zinc transporter), member 3 // 2p23.3 // 7781 /// ENST00000447008 // SLC30A3 // solute carrier family 30 (zinc transporter), member 3 // 2p23.3 …
3442812	1.63981	0.00754946	0.026677	chr12	-	main	NM_153449 // SLC2A14 // solute carrier family 2 (facilitated glucose transporter), member 14 // 12p13.31 // 144195 /// NM_006931 // SLC2A3 // solute carrier family 2 (facilitated glucose transporter), member 3 // 12p13.3 // 6515 /// ENST00000340749 // SLC2A14 // solute carrier family 2 (facilitated glucose transporter), member 14 // 12p13.31 // 144195 /// ENST00000396589 // SLC2A14 // solute carr…
3331027	1.63932	0.0470363	0.0939453	chr11	+	main	NM_001004730 // OR5AR1 // olfactory receptor, family 5, subfamily AR, member 1 // 11q12.1 // 219493 /// ENST00000302969 // OR5AR1 // olfactory receptor, family 5, subfamily AR, member 1 // 11q12.1 // 219493 /// BC140745 // OR5AR1 // olfactory receptor, family 5, subfamily AR, member 1 // 11q12.1 // 219493
3470927	1.6393	0.000831013	0.00841542	chr12	-	main	NM_021625 // TRPV4 // transient receptor potential cation channel, subfamily V, member 4 // 12q24.1 // 59341 /// NM_147204 // TRPV4 // transient receptor potential cation channel, subfamily V, member 4 // 12q24.1 // 59341 /// NM_001177428 // TRPV4 // transient receptor potential cation channel, subfamily V, member 4 // 12q24.1 // 59341 /// NM_001177431 // TRPV4 // transient receptor potential cat…
3364723	1.63895	0.0475283	0.0946609	---	---	normgene->exon	---
3829398	1.63882	0.000866636	0.00853284	chr19	+	main	NM_001127895 // CHST8 // carbohydrate (N-acetylgalactosamine 4-0) sulfotransferase 8 // 19q13.1 // 64377 /// NM_022467 // CHST8 // carbohydrate (N-acetylgalactosamine 4-0) sulfotransferase 8 // 19q13.1 // 64377 /// NM_001127896 // CHST8 // carbohydrate (N-acetylgalactosamine 4-0) sulfotransferase 8 // 19q13.1 // 64377 /// ENST00000262622 // CHST8 // carbohydrate (N-acetylgalactosamine 4-0) sulfot…
3816827	1.63818	0.000841524	0.00844815	chr19	+	main	NM_003775 // S1PR4 // sphingosine-1-phosphate receptor 4 // 19p13.3 // 8698 /// ENST00000246115 // S1PR4 // sphingosine-1-phosphate receptor 4 // 19p13.3 // 8698 /// BC014970 // S1PR4 // sphingosine-1-phosphate receptor 4 // 19p13.3 // 8698
2638789	1.63779	0.000220482	0.0048075	chr3	+	main	NM_175862 // CD86 // CD86 molecule // 3q21 // 942 /// NM_006889 // CD86 // CD86 molecule // 3q21 // 942 /// ENST00000330540 // CD86 // CD86 molecule // 3q21 // 942 /// ENST00000264468 // CD86 // CD86 molecule // 3q21 // 942 /// ENST00000393627 // CD86 // CD86 molecule // 3q21 // 942 /// BC040261 // CD86 // CD86 molecule // 3q21 // 942 /// ENST00000383662 // CD86 // CD86 molecule // 3q21 // 942 //…
3828278	1.63769	0.00134907	0.0104816	chr19	+	main	NM_014717 // ZNF536 // zinc finger protein 536 // 19q12 // 9745 /// ENST00000355537 // ZNF536 // zinc finger protein 536 // 19q12 // 9745 /// BC150171 // ZNF536 // zinc finger protein 536 // 19q12 // 9745
3871459	1.63757	0.000550323	0.00705895	chr19	-	main	NM_001145176 // SHISA7 // shisa homolog 7 (Xenopus laevis) // 19q13.42 // 729956 /// BC093900 // SHISA7 // shisa homolog 7 (Xenopus laevis) // 19q13.42 // 729956
2663295	1.63757	0.000826553	0.00840845	chr3	-	main	NM_018306 // TMEM40 // transmembrane protein 40 // 3p25.2 // 55287 /// ENST00000314124 // TMEM40 // transmembrane protein 40 // 3p25.2 // 55287 /// ENST00000264728 // TMEM40 // transmembrane protein 40 // 3p25.2 // 55287 /// AK301984 // TMEM40 // transmembrane protein 40 // 3p25.2 // 55287 /// ENST00000431022 // TMEM40 // transmembrane protein 40 // 3p25.2 // 55287 /// ENST00000435218 // TMEM40 /…
2599798	1.63755	0.000101844	0.00344874	chr2	-	main	NM_002181 // IHH // Indian hedgehog // 2q33-q35 // 3549 /// ENST00000295731 // IHH // Indian hedgehog // 2q33-q35 // 3549 /// BC136587 // IHH // Indian hedgehog // 2q33-q35 // 3549
2394699	1.63697	9.94e-05	0.0033944	chr1	-	main	NM_148965 // TNFRSF25 // tumor necrosis factor receptor superfamily, member 25 // 1p36.2 // 8718 /// NM_003790 // TNFRSF25 // tumor necrosis factor receptor superfamily, member 25 // 1p36.2 // 8718 /// NM_148967 // TNFRSF25 // tumor necrosis factor receptor superfamily, member 25 // 1p36.2 // 8718 /// NM_148966 // TNFRSF25 // tumor necrosis factor receptor superfamily, member 25 // 1p36.2 // 8718…
2903782	1.63666	8.38e-06	0.00127151	chr6	+	main	NM_002224 // ITPR3 // inositol 1,4,5-triphosphate receptor, type 3 // 6p21 // 3710 /// ENST00000374316 // ITPR3 // inositol 1,4,5-triphosphate receptor, type 3 // 6p21 // 3710 /// U01062 // ITPR3 // inositol 1,4,5-triphosphate receptor, type 3 // 6p21 // 3710
3592196	1.63633	0.00441064	0.0192613	chr15	+	main	NM_207581 // DUOXA2 // dual oxidase maturation factor 2 // 15q15.1 // 405753 /// NM_144565 // DUOXA1 // dual oxidase maturation factor 1 // 15q21.1 // 90527 /// ENST00000323030 // DUOXA2 // dual oxidase maturation factor 2 // 15q15.1 // 405753 /// ENST00000267803 // DUOXA1 // dual oxidase maturation factor 1 // 15q21.1 // 90527 /// BX537581 // DUOXA2 // dual oxidase maturation factor 2 // 15q15.1…
3744620	1.63618	0.0382783	0.0805959	chr17	-	main	NM_152599 // MFSD6L // major facilitator superfamily domain containing 6-like // 17p13.1 // 162387 /// ENST00000329805 // MFSD6L // major facilitator superfamily domain containing 6-like // 17p13.1 // 162387 /// BC040487 // MFSD6L // major facilitator superfamily domain containing 6-like // 17p13.1 // 162387
3332032	1.63581	0.00146268	0.0108988	chr11	+	main	NM_001004711 // OR4D9 // olfactory receptor, family 4, subfamily D, member 9 // 11q12.1 // 390199 /// ENST00000329328 // OR4D9 // olfactory receptor, family 4, subfamily D, member 9 // 11q12.1 // 390199
3082759	1.63539	0.00110185	0.00958993	chr8	+	main	NM_004745 // DLGAP2 // discs, large (Drosophila) homolog-associated protein 2 // 8p23 // 9228 /// ENST00000421627 // DLGAP2 // discs, large (Drosophila) homolog-associated protein 2 // 8p23 // 9228 /// ENST00000357934 // DLGAP2 // discs, large (Drosophila) homolog-associated protein 2 // 8p23 // 9228 /// ENST00000356067 // DLGAP2 // discs, large (Drosophila) homolog-associated protein 2 // 8p23 /…
3839499	1.63537	0.00541834	0.0215671	chr19	+	main	NM_033068 // ACPT // acid phosphatase, testicular // 19q13.4 // 93650 /// ENST00000270593 // ACPT // acid phosphatase, testicular // 19q13.4 // 93650 /// ENST00000270594 // ACPT // acid phosphatase, testicular // 19q13.4 // 93650
3934407	1.63507	4.48e-05	0.00253352	chr21	-	main	NM_015259 // ICOSLG // inducible T-cell co-stimulator ligand // 21q22.3 // 23308 /// ENST00000407780 // ICOSLG // inducible T-cell co-stimulator ligand // 21q22.3 // 23308 /// AB014553 // ICOSLG // inducible T-cell co-stimulator ligand // 21q22.3 // 23308 /// ENST00000344330 // ICOSLG // inducible T-cell co-stimulator ligand // 21q22.3 // 23308
2413886	1.63506	0.00062161	0.00746441	chr1	-	main	NM_001114108 // TTC22 // tetratricopeptide repeat domain 22 // 1p32.3 // 55001 /// NM_017904 // TTC22 // tetratricopeptide repeat domain 22 // 1p32.3 // 55001 /// ENST00000371276 // TTC22 // tetratricopeptide repeat domain 22 // 1p32.3 // 55001 /// ENST00000371274 // TTC22 // tetratricopeptide repeat domain 22 // 1p32.3 // 55001 /// ENST00000448308 // TTC22 // tetratricopeptide repeat domain 22 /…
3893481	1.63485	3.8e-06	0.00086218	chr20	+	main	BC000912 // C20orf195 // chromosome 20 open reading frame 195 // 20q13.33 // 79025 /// AK125168 // C20orf195 // chromosome 20 open reading frame 195 // 20q13.33 // 79025 /// ENST00000395206 // C20orf195 // chromosome 20 open reading frame 195 // 20q13.33 // 79025 /// ENST00000370097 // C20orf195 // chromosome 20 open reading frame 195 // 20q13.33 // 79025 /// ENST00000370098 // C20orf195 // chrom…
3817733	1.63446	4.23e-07	0.000311427	chr19	+	main	NM_015015 // KDM4B // lysine (K)-specific demethylase 4B // 19p13.3 // 23030 /// ENST00000159111 // KDM4B // lysine (K)-specific demethylase 4B // 19p13.3 // 23030 /// BC136611 // KDM4B // lysine (K)-specific demethylase 4B // 19p13.3 // 23030 /// ENST00000381759 // KDM4B // lysine (K)-specific demethylase 4B // 19p13.3 // 23030
3732092	1.63408	0.0051583	0.0209306	chr17	+	main	NM_014405 // CACNG4 // calcium channel, voltage-dependent, gamma subunit 4 // 17q24 // 27092 /// ENST00000262138 // CACNG4 // calcium channel, voltage-dependent, gamma subunit 4 // 17q24 // 27092 /// BC034532 // CACNG4 // calcium channel, voltage-dependent, gamma subunit 4 // 17q24 // 27092
3361523	1.63407	0.00966271	0.0311081	chr11	-	main	NM_001004461 // OR10A6 // olfactory receptor, family 10, subfamily A, member 6 // 11p15.4 // 390093 /// ENST00000309838 // OR10A6 // olfactory receptor, family 10, subfamily A, member 6 // 11p15.4 // 390093
3927392	1.63379	0.00174925	0.0118698	chr21	-	main	NM_052954 // CYYR1 // cysteine/tyrosine-rich 1 // 21q21.2 // 116159 /// ENST00000299340 // CYYR1 // cysteine/tyrosine-rich 1 // 21q21.2 // 116159 /// AF401639 // CYYR1 // cysteine/tyrosine-rich 1 // 21q21.2 // 116159 /// ENST00000435845 // CYYR1 // cysteine/tyrosine-rich 1 // 21q21.2 // 116159
3188014	1.63376	0.00354553	0.0170283	chr9	+	main	NM_198469 // MORN5 // MORN repeat containing 5 // 9q33.2 // 254956 /// ENST00000373764 // MORN5 // MORN repeat containing 5 // 9q33.2 // 254956 /// BC133690 // MORN5 // MORN repeat containing 5 // 9q33.2 // 254956 /// ENST00000418632 // MORN5 // MORN repeat containing 5 // 9q33.2 // 254956
3688539	1.63337	0.0234419	0.0567822	chr16	-	main	BC107074 // VN1R3 // vomeronasal 1 receptor 3 (gene/pseudogene) // 16p11.2 // 317702
3472183	1.6333	0.000316839	0.00558019	chr12	-	main	NM_001193520 // RASAL1 // RAS protein activator like 1 (GAP1 like) // 12q23-q24 // 8437 /// NM_004658 // RASAL1 // RAS protein activator like 1 (GAP1 like) // 12q23-q24 // 8437 /// NM_001193521 // RASAL1 // RAS protein activator like 1 (GAP1 like) // 12q23-q24 // 8437 /// ENST00000261729 // RASAL1 // RAS protein activator like 1 (GAP1 like) // 12q23-q24 // 8437 /// AF086713 // RASAL1 // RAS prote…
3751237	1.63305	0.000339839	0.00574958	chr17	-	main	NM_178860 // SEZ6 // seizure related 6 homolog (mouse) // 17q11.2 // 124925 /// NM_001098635 // SEZ6 // seizure related 6 homolog (mouse) // 17q11.2 // 124925 /// ENST00000360295 // SEZ6 // seizure related 6 homolog (mouse) // 17q11.2 // 124925 /// ENST00000442608 // SEZ6 // seizure related 6 homolog (mouse) // 17q11.2 // 124925 /// AF502129 // SEZ6 // seizure related 6 homolog (mouse) // 17q11.2…
3570218	1.63303	0.0492242	0.0971057	chr14	-	main	NR_024630 // C14orf162 // chromosome 14 open reading frame 162 // 14q24.1 // 56936 /// AF284217 // C14orf162 // chromosome 14 open reading frame 162 // 14q24.1 // 56936
3333488	1.63287	0.0109203	0.0336931	chr11	+	main	NM_003357 // SCGB1A1 // secretoglobin, family 1A, member 1 (uteroglobin) // 11q12.3-q13.1 // 7356 /// ENST00000278282 // SCGB1A1 // secretoglobin, family 1A, member 1 (uteroglobin) // 11q12.3-q13.1 // 7356 /// BC004481 // SCGB1A1 // secretoglobin, family 1A, member 1 (uteroglobin) // 11q12.3-q13.1 // 7356
2365872	1.63285	2.59e-05	0.00199907	chr1	+	main	NM_052862 // RCSD1 // RCSD domain containing 1 // 1q24.2 // 92241 /// ENST00000367854 // RCSD1 // RCSD domain containing 1 // 1q24.2 // 92241 /// BC101536 // RCSD1 // RCSD domain containing 1 // 1q24.2 // 92241 /// ENST00000361496 // RCSD1 // RCSD domain containing 1 // 1q24.2 // 92241
3405515	1.63277	0.0195962	0.050056	chr12	+	main	NM_030817 // APOLD1 // apolipoprotein L domain containing 1 // 12p13.1 // 81575 /// NM_001130415 // APOLD1 // apolipoprotein L domain containing 1 // 12p13.1 // 81575 /// ENST00000356591 // APOLD1 // apolipoprotein L domain containing 1 // 12p13.1 // 81575 /// ENST00000326765 // APOLD1 // apolipoprotein L domain containing 1 // 12p13.1 // 81575 /// BC126433 // APOLD1 // apolipoprotein L domain co…
3740564	1.63272	0.0111114	0.0340899	---	---	normgene->intron	---
3246046	1.6327	6.38e-05	0.00295784	chr10	+	main	NM_001135196 // C10orf71 // chromosome 10 open reading frame 71 // 10q11.23 // 118461 /// NM_199459 // C10orf71 // chromosome 10 open reading frame 71 // 10q11.23 // 118461 /// ENST00000374144 // C10orf71 // chromosome 10 open reading frame 71 // 10q11.23 // 118461 /// ENST00000323868 // C10orf71 // chromosome 10 open reading frame 71 // 10q11.23 // 118461 /// AL833265 // C10orf71 // chromosome 1…
3938750	1.6327	0.00171048	0.0117215	chr22	+	main	ENST00000390285 // IGLV6-57 // immunoglobulin lambda variable 6-57 // 22q11.2 // 28778
2619521	1.63205	0.0126432	0.0370264	chr3	+	main	NM_001129908 // FAM198A // family with sequence similarity 198, member A // 3p22.1 // 729085 /// NM_207404 // ZNF662 // zinc finger protein 662 // 3p22.1 // 389114 /// NM_001134656 // ZNF662 // zinc finger protein 662 // 3p22.1 // 389114 /// ENST00000430121 // FAM198A // family with sequence similarity 198, member A // 3p22.1 // 729085 /// ENST00000273146 // FAM198A // family with sequence simila…
2844327	1.63202	0.00338176	0.0165523	---	---	normgene->intron	---
3119792	1.63141	0.00146502	0.0109088	chr8	+	main	NM_139021 // MAPK15 // mitogen-activated protein kinase 15 // --- // 225689 /// ENST00000338033 // MAPK15 // mitogen-activated protein kinase 15 // --- // 225689 /// BC028034 // MAPK15 // mitogen-activated protein kinase 15 // --- // 225689 /// ENST00000322233 // MAPK15 // mitogen-activated protein kinase 15 // --- // 225689 /// ENST00000395107 // MAPK15 // mitogen-activated protein kinase 15 // …
2325290	1.63138	0.000574575	0.00716458	chr1	+	main	NM_007260 // LYPLA2 // lysophospholipase II // 1p36.11 // 11313 /// NR_001444 // LYPLA2P1 // lysophospholipase II pseudogene 1 // 6p21.32 // 653639 /// ENST00000374514 // LYPLA2 // lysophospholipase II // 1p36.11 // 11313 /// BC017193 // LYPLA2 // lysophospholipase II // 1p36.11 // 11313 /// BC017034 // LYPLA2 // lysophospholipase II // 1p36.11 // 11313 /// AF098668 // LYPLA2 // lysophospholipase…
3841076	1.63128	1.91e-07	0.000232987	chr19	+	main	NM_001020818 // MYADM // myeloid-associated differentiation marker // 19q13.42 // 91663 /// NM_001020819 // MYADM // myeloid-associated differentiation marker // 19q13.42 // 91663 /// NM_138373 // MYADM // myeloid-associated differentiation marker // 19q13.42 // 91663 /// NM_001020821 // MYADM // myeloid-associated differentiation marker // 19q13.42 // 91663 /// NM_001020820 // MYADM // myeloid-a…
2336456	1.63079	0.00349208	0.0168673	chr1	+	main	NM_001042693 // FAM159A // family with sequence similarity 159, member A // 1p32.3 // 348378 /// BC041608 // FAM159A // family with sequence similarity 159, member A // 1p32.3 // 348378
2906749	1.63065	0.0230595	0.0561587	chr6	+	main	NM_004828 // NCR2 // natural cytotoxicity triggering receptor 2 // 6p21.1 // 9436 /// ENST00000373089 // NCR2 // natural cytotoxicity triggering receptor 2 // 6p21.1 // 9436 /// ENST00000373083 // NCR2 // natural cytotoxicity triggering receptor 2 // 6p21.1 // 9436 /// ENST00000373086 // NCR2 // natural cytotoxicity triggering receptor 2 // 6p21.1 // 9436 /// AJ010100 // NCR2 // natural cytotoxic…
3819820	1.63036	0.016265	0.0438522	chr19	+	main	NM_001004699 // OR2Z1 // olfactory receptor, family 2, subfamily Z, member 1 // 19p13.2 // 284383 /// ENST00000324060 // OR2Z1 // olfactory receptor, family 2, subfamily Z, member 1 // 19p13.2 // 284383 /// BC137046 // OR2Z1 // olfactory receptor, family 2, subfamily Z, member 1 // 19p13.2 // 284383
2620736	1.63013	0.000163807	0.00423759	chr3	+	main	NM_031200 // CCR9 // chemokine (C-C motif) receptor 9 // 3p21.3 // 10803 /// NR_036525 // CCR9 // chemokine (C-C motif) receptor 9 // 3p21.3 // 10803 /// NM_006641 // CCR9 // chemokine (C-C motif) receptor 9 // 3p21.3 // 10803 /// ENST00000357632 // CCR9 // chemokine (C-C motif) receptor 9 // 3p21.3 // 10803 /// ENST00000355983 // CCR9 // chemokine (C-C motif) receptor 9 // 3p21.3 // 10803 /// EN…
3985709	1.62977	0.0167341	0.0447224	chrX	+	main	NM_182541 // TMEM31 // transmembrane protein 31 // Xq22.2 // 203562 /// NM_001024452 // GLRA4 // glycine receptor, alpha 4 // Xq22.2 // 441509 /// ENST00000319560 // TMEM31 // transmembrane protein 31 // Xq22.2 // 203562 /// ENST00000372617 // GLRA4 // glycine receptor, alpha 4 // Xq22.2 // 441509 /// BC029575 // TMEM31 // transmembrane protein 31 // Xq22.2 // 203562
3656665	1.62976	0.00332572	0.0164352	chr16	+	main	NM_152288 // ORAI3 // ORAI calcium release-activated calcium modulator 3 // 16p11.2 // 93129 /// ENST00000318663 // ORAI3 // ORAI calcium release-activated calcium modulator 3 // 16p11.2 // 93129 /// BC015555 // ORAI3 // ORAI calcium release-activated calcium modulator 3 // 16p11.2 // 93129 /// ENST00000420438 // ORAI3 // ORAI calcium release-activated calcium modulator 3 // 16p11.2 // 93129
2469627	1.62946	0.00529409	0.0212565	chr2	+	main	NM_002236 // KCNF1 // potassium voltage-gated channel, subfamily F, member 1 // 2p25 // 3754 /// ENST00000295082 // KCNF1 // potassium voltage-gated channel, subfamily F, member 1 // 2p25 // 3754 /// BC026110 // KCNF1 // potassium voltage-gated channel, subfamily F, member 1 // 2p25 // 3754
3959647	1.6294	0.000413613	0.00624848	---	---	normgene->intron	---
3407016	1.62912	0.0424982	0.0870225	chr12	+	main	NM_033328 // CAPZA3 // capping protein (actin filament) muscle Z-line, alpha 3 // 12p12.3 // 93661 /// ENST00000317658 // CAPZA3 // capping protein (actin filament) muscle Z-line, alpha 3 // 12p12.3 // 93661 /// BC016745 // CAPZA3 // capping protein (actin filament) muscle Z-line, alpha 3 // 12p12.3 // 93661
3097401	1.62894	0.00377979	0.0176227	chr8	+	main	AK128232 // FLJ46365 // hypothetical LOC401459 // 8q11.21 // 401459
3031533	1.62893	0.000631216	0.0075137	chr7	+	main	NM_018326 // GIMAP4 // GTPase, IMAP family member 4 // 7q36.1 // 55303 /// ENST00000255945 // GIMAP4 // GTPase, IMAP family member 4 // 7q36.1 // 55303 /// AK301441 // GIMAP4 // GTPase, IMAP family member 4 // 7q36.1 // 55303 /// AK301606 // GIMAP4 // GTPase, IMAP family member 4 // 7q36.1 // 55303 /// BC020657 // GIMAP4 // GTPase, IMAP family member 4 // 7q36.1 // 55303 /// ENST00000430830 // GI…
2922940	1.62845	0.00365535	0.0173065	chr6	+	main	NM_182645 // VGLL2 // vestigial like 2 (Drosophila) // 6q22.1 // 245806 /// NM_153453 // VGLL2 // vestigial like 2 (Drosophila) // 6q22.1 // 245806 /// ENST00000326274 // VGLL2 // vestigial like 2 (Drosophila) // 6q22.1 // 245806 /// ENST00000352536 // VGLL2 // vestigial like 2 (Drosophila) // 6q22.1 // 245806 /// AY056583 // VGLL2 // vestigial like 2 (Drosophila) // 6q22.1 // 245806
3904858	1.62796	0.0297478	0.0672602	chr20	-	main	NM_021081 // GHRH // growth hormone releasing hormone // 20q11.2 // 2691 /// NM_001184731 // GHRH // growth hormone releasing hormone // 20q11.2 // 2691 /// ENST00000373614 // GHRH // growth hormone releasing hormone // 20q11.2 // 2691 /// ENST00000237527 // GHRH // growth hormone releasing hormone // 20q11.2 // 2691 /// X00094 // GHRH // growth hormone releasing hormone // 20q11.2 // 2691 /// EN…
3592420	1.62789	0.000677657	0.00775658	chr15	+	main	NR_022014 // C15orf21 // Dresden prostate cancer 2 // 15q21.1 // 283651 /// AY271964 // C15orf21 // Dresden prostate cancer 2 // 15q21.1 // 283651 /// AY271965 // C15orf21 // Dresden prostate cancer 2 // 15q21.1 // 283651 /// AY271966 // C15orf21 // Dresden prostate cancer 2 // 15q21.1 // 283651 /// AY271967 // C15orf21 // Dresden prostate cancer 2 // 15q21.1 // 283651 /// ENST00000409454 // C15o…
3976911	1.62788	0.00279785	0.015048	chrX	+	main	NM_181532 // ERAS // ES cell expressed Ras // Xp11.23 // 3266 /// ENST00000338270 // ERAS // ES cell expressed Ras // Xp11.23 // 3266 /// AB093575 // ERAS // ES cell expressed Ras // Xp11.23 // 3266
4049835	1.62779	0.00153889	0.0111901	chr8	-	main	NM_000025 // ADRB3 // adrenergic, beta-3-, receptor // 8p12 // 155 /// NM_152413 // GOT1L1 // glutamic-oxaloacetic transaminase 1-like 1 // 8p11.23 // 137362 /// ENST00000345060 // ADRB3 // adrenergic, beta-3-, receptor // 8p12 // 155 /// ENST00000307599 // GOT1L1 // glutamic-oxaloacetic transaminase 1-like 1 // 8p11.23 // 137362 /// BC029504 // GOT1L1 // glutamic-oxaloacetic transaminase 1-like …
2457496	1.62777	0.00627008	0.0236847	chr1	-	main	NM_024746 // HHIPL2 // HHIP-like 2 // 1q41 // 79802 /// ENST00000343410 // HHIPL2 // HHIP-like 2 // 1q41 // 79802 /// AY358602 // HHIPL2 // HHIP-like 2 // 1q41 // 79802
3756979	1.62762	0.0013746	0.010558	chr17	-	main	NM_006771 // KRT38 // keratin 38 // 17q12-q21 // 8687 /// NM_003770 // KRT37 // keratin 37 // 17q12-q21 // 8688 /// ENST00000246646 // KRT38 // keratin 38 // 17q12-q21 // 8687 /// ENST00000225550 // KRT37 // keratin 37 // 17q12-q21 // 8688 /// ENST00000328119 // KRT36 // keratin 36 // 17q12-q21 // 8689 /// BC131715 // KRT38 // keratin 38 // 17q12-q21 // 8687 /// AK123843 // KRT37 // keratin 37 //…
3395990	1.62748	0.000850124	0.00848236	chr11	-	main	NM_001005195 // OR8B12 // olfactory receptor, family 8, subfamily B, member 12 // 11q24.2 // 219858 /// ENST00000306842 // OR8B12 // olfactory receptor, family 8, subfamily B, member 12 // 11q24.2 // 219858 /// BC136863 // OR8B12 // olfactory receptor, family 8, subfamily B, member 12 // 11q24.2 // 219858
3832865	1.62736	0.000682165	0.00776377	chr19	+	main	NM_001001414 // NCCRP1 // non-specific cytotoxic cell receptor protein 1 homolog (zebrafish) // 19q13.2 // 342897 /// ENST00000339852 // NCCRP1 // non-specific cytotoxic cell receptor protein 1 homolog (zebrafish) // 19q13.2 // 342897 /// BC092493 // NCCRP1 // non-specific cytotoxic cell receptor protein 1 homolog (zebrafish) // 19q13.2 // 342897
3581221	1.62732	0.0008736	0.00856657	chr14	-	main	NM_138420 // AHNAK2 // AHNAK nucleoprotein 2 // 14q32.33 // 113146 /// ENST00000333244 // AHNAK2 // AHNAK nucleoprotein 2 // 14q32.33 // 113146 /// BC090889 // AHNAK2 // AHNAK nucleoprotein 2 // 14q32.33 // 113146
3391724	1.62714	0.00272439	0.0148102	chr11	-	main	NM_030770 // TMPRSS5 // transmembrane protease, serine 5 // 11q // 80975 /// ENST00000299882 // TMPRSS5 // transmembrane protease, serine 5 // 11q // 80975 /// BC121803 // TMPRSS5 // transmembrane protease, serine 5 // 11q // 80975
3205019	1.62704	0.000428543	0.00634769	chr9	-	main	NM_019897 // OR2S2 // olfactory receptor, family 2, subfamily S, member 2 // 9p13.3 // 56656 /// ENST00000341959 // OR2S2 // olfactory receptor, family 2, subfamily S, member 2 // 9p13.3 // 56656 /// BC104869 // OR2S2 // olfactory receptor, family 2, subfamily S, member 2 // 9p13.3 // 56656 /// ENST00000242299 // OR2S2 // olfactory receptor, family 2, subfamily S, member 2 // 9p13.3 // 56656
4017798	1.62681	0.00578361	0.0224007	chrX	-	main	NM_012282 // KCNE1L // KCNE1-like // Xq22.3 // 23630 /// ENST00000372101 // KCNE1L // KCNE1-like // Xq22.3 // 23630 /// AK223306 // KCNE1L // KCNE1-like // Xq22.3 // 23630
2335160	1.62608	0.00868509	0.0290087	chr1	+	main	NM_012186 // FOXE3 // forkhead box E3 // 1p32 // 2301 /// NM_012186 // FOXE3 // forkhead box E3 // 1p32 // 2301 /// ENST00000335071 // FOXE3 // forkhead box E3 // 1p32 // 2301 /// ENST00000335071 // FOXE3 // forkhead box E3 // 1p32 // 2301 /// AF275722 // FOXE3 // forkhead box E3 // 1p32 // 2301
3335864	1.6252	0.00201964	0.0128148	---	---	normgene->intron	---
3972361	1.6251	0.00012036	0.00373133	chrX	+	main	NM_173523 // MAGEB6 // melanoma antigen family B, 6 // Xp21.3 // 158809 /// ENST00000379034 // MAGEB6 // melanoma antigen family B, 6 // Xp21.3 // 158809 /// ENST00000397565 // MAGEB6 // melanoma antigen family B, 6 // Xp21.3 // 158809 /// BC067286 // MAGEB6 // melanoma antigen family B, 6 // Xp21.3 // 158809
3413525	1.62479	0.0143437	0.0402548	chr12	+	main	NM_001005203 // OR8S1 // olfactory receptor, family 8, subfamily S, member 1 // 12q13.11 // 341568 /// ENST00000310194 // OR8S1 // olfactory receptor, family 8, subfamily S, member 1 // 12q13.11 // 341568
3747907	1.62471	0.0092905	0.0302963	chr17	-	main	---
2613293	1.62461	0.000907193	0.00872817	chr3	+	main	NM_144633 // KCNH8 // potassium voltage-gated channel, subfamily H (eag-related), member 8 // 3p24.3 // 131096 /// ENST00000328405 // KCNH8 // potassium voltage-gated channel, subfamily H (eag-related), member 8 // 3p24.3 // 131096 /// AY053503 // KCNH8 // potassium voltage-gated channel, subfamily H (eag-related), member 8 // 3p24.3 // 131096 /// ENST00000452398 // KCNH8 // potassium voltage-gat…
3335697	1.6245	0.00148058	0.0109765	chr11	+	main	NM_001335 // CTSW // cathepsin W // 11q13.1 // 1521 /// ENST00000307886 // CTSW // cathepsin W // 11q13.1 // 1521 /// BC048255 // CTSW // cathepsin W // 11q13.1 // 1521
2394608	1.62449	0.0020324	0.0128736	chr1	-	main	NM_207370 // GPR153 // G protein-coupled receptor 153 // 1p36.31 // 387509 /// ENST00000377893 // GPR153 // G protein-coupled receptor 153 // 1p36.31 // 387509 /// BC068275 // GPR153 // G protein-coupled receptor 153 // 1p36.31 // 387509
2675720	1.62444	0.0241076	0.0579292	chr3	-	main	NM_152397 // IQCF1 // IQ motif containing F1 // 3p21.2 // 132141 /// ENST00000310914 // IQCF1 // IQ motif containing F1 // 3p21.2 // 132141 /// BC034228 // IQCF1 // IQ motif containing F1 // 3p21.2 // 132141 /// ENST00000314534 // IQCF1 // IQ motif containing F1 // 3p21.2 // 132141
2472054	1.62442	0.000489109	0.00669525	chr2	+	main	NM_182828 // GDF7 // growth differentiation factor 7 // 2p24.1 // 151449 /// ENST00000272224 // GDF7 // growth differentiation factor 7 // 2p24.1 // 151449 /// AF522369 // GDF7 // growth differentiation factor 7 // 2p24.1 // 151449
3475782	1.62437	0.0197407	0.0502909	chr12	-	main	NM_177551 // GPR109A // G protein-coupled receptor 109A // 12q24.31 // 338442 /// NM_006018 // GPR109B // G protein-coupled receptor 109B // 12q24.31 // 8843 /// ENST00000328880 // GPR109A // G protein-coupled receptor 109A // 12q24.31 // 338442 /// BC056419 // GPR109A // G protein-coupled receptor 109A // 12q24.31 // 338442 /// BC047891 // GPR109B // G protein-coupled receptor 109B // 12q24.31 /…
2404122	1.62433	0.00037934	0.00602907	chr1	-	main	NM_002379 // MATN1 // matrilin 1, cartilage matrix protein // 1p35 // 4146 /// ENST00000373765 // MATN1 // matrilin 1, cartilage matrix protein // 1p35 // 4146 /// NR_034182 // LOC100129196 // hypothetical LOC100129196 // 1p35.2 // 100129196 /// AK128076 // LOC100129196 // hypothetical LOC100129196 // 1p35.2 // 100129196
3738629	1.62422	0.00150697	0.0110677	chr17	+	main	NM_001042422 // SLC16A3 // solute carrier family 16, member 3 (monocarboxylic acid transporter 4) // 17q25 // 9123 /// NM_004207 // SLC16A3 // solute carrier family 16, member 3 (monocarboxylic acid transporter 4) // 17q25 // 9123 /// NM_001042423 // SLC16A3 // solute carrier family 16, member 3 (monocarboxylic acid transporter 4) // 17q25 // 9123 /// ENST00000392340 // SLC16A3 // solute carrier …
3995804	1.62414	0.000450306	0.00649095	chrX	+	main	NM_005629 // SLC6A8 // solute carrier family 6 (neurotransmitter transporter, creatine), member 8 // Xq28 // 6535 /// NM_001142805 // SLC6A8 // solute carrier family 6 (neurotransmitter transporter, creatine), member 8 // Xq28 // 6535 /// NM_001142806 // SLC6A8 // solute carrier family 6 (neurotransmitter transporter, creatine), member 8 // Xq28 // 6535 /// NR_003083 // SLC6A10P // solute carrier…
3557209	1.62409	0.000960552	0.00898055	chr14	-	main	NM_012244 // SLC7A8 // solute carrier family 7 (amino acid transporter, L-type), member 8 // 14q11.2 // 23428 /// NM_182728 // SLC7A8 // solute carrier family 7 (amino acid transporter, L-type), member 8 // 14q11.2 // 23428 /// ENST00000316902 // SLC7A8 // solute carrier family 7 (amino acid transporter, L-type), member 8 // 14q11.2 // 23428 /// ENST00000449867 // SLC7A8 // solute carrier family …
3838238	1.62403	0.00122286	0.0100361	chr19	+	main	NM_022165 // LIN7B // lin-7 homolog B (C. elegans) // 19q13.3 // 64130 /// ENST00000221459 // LIN7B // lin-7 homolog B (C. elegans) // 19q13.3 // 64130 /// AY358744 // LIN7B // lin-7 homolog B (C. elegans) // 19q13.3 // 64130
3980972	1.62392	0.00313505	0.0160366	---	---	normgene->intron	---
2351572	1.6237	0.00402594	0.0183013	chr1	+	main	NM_000560 // CD53 // CD53 molecule // 1p13 // 963 /// NM_001040033 // CD53 // CD53 molecule // 1p13 // 963 /// ENST00000271324 // CD53 // CD53 molecule // 1p13 // 963 /// BC040693 // CD53 // CD53 molecule // 1p13 // 963 /// ENST00000429072 // CD53 // CD53 molecule // 1p13 // 963
3928531	1.62332	0.00895407	0.0296017	chr21	-	main	NM_181609 // KRTAP19-3 // keratin associated protein 19-3 // 21q22.1 // 337970 /// ENST00000334063 // KRTAP19-3 // keratin associated protein 19-3 // 21q22.1 // 337970 /// AF139541 // KRTAP19-3 // keratin associated protein 19-3 // 21q22.1 // 337970 /// ENST00000433652 // KRTAP19-4 // keratin associated protein 19-4 // 21q22.1 // 337971
4017501	1.62313	0.000295147	0.00541744	chrX	-	main	NM_031273 // TEX13B // testis expressed 13B // Xq22.3 // 56156 /// NM_031273 // TEX13B // testis expressed 13B // Xq22.3 // 56156 /// ENST00000302917 // TEX13B // testis expressed 13B // Xq22.3 // 56156 /// ENST00000302917 // TEX13B // testis expressed 13B // Xq22.3 // 56156 /// AF285598 // TEX13B // testis expressed 13B // Xq22.3 // 56156
3996047	1.62298	0.0018227	0.0121722	chrX	+	main	NM_001146151 // AVPR2 // arginine vasopressin receptor 2 // Xq28 // 554 /// NM_000054 // AVPR2 // arginine vasopressin receptor 2 // Xq28 // 554 /// NR_027419 // AVPR2 // arginine vasopressin receptor 2 // Xq28 // 554 /// ENST00000337474 // AVPR2 // arginine vasopressin receptor 2 // Xq28 // 554 /// ENST00000358927 // AVPR2 // arginine vasopressin receptor 2 // Xq28 // 554 /// AF101728 // AVPR2 /…
3360219	1.62298	0.0118048	0.0354145	chr11	-	main	NM_030774 // OR51E2 // olfactory receptor, family 51, subfamily E, member 2 // 11p15 // 81285 /// ENST00000396950 // OR51E2 // olfactory receptor, family 51, subfamily E, member 2 // 11p15 // 81285 /// AY033942 // OR51E2 // olfactory receptor, family 51, subfamily E, member 2 // 11p15 // 81285
3653098	1.62283	0.0196019	0.0500648	chr16	+	main	NM_022097 // CHP2 // calcineurin B homologous protein 2 // 16p12.2 // 63928 /// ENST00000300113 // CHP2 // calcineurin B homologous protein 2 // 16p12.2 // 63928 /// AF146019 // CHP2 // calcineurin B homologous protein 2 // 16p12.2 // 63928
3433929	1.62267	0.000416819	0.00625126	chr12	+	main	NM_194286 // SRRM4 // serine/arginine repetitive matrix 4 // 12q24.23 // 84530 /// ENST00000267260 // SRRM4 // serine/arginine repetitive matrix 4 // 12q24.23 // 84530 /// BC152471 // SRRM4 // serine/arginine repetitive matrix 4 // 12q24.23 // 84530
3118277	1.62192	0.00160542	0.0113917	chr8	+	main	AF220264 // C8orf17 // chromosome 8 open reading frame 17 // 8q24.3 // 56988
3756447	1.62189	0.00102125	0.00920539	chr17	-	main	NM_181534 // KRT25 // keratin 25 // 17q21.2 // 147183 /// NM_181537 // KRT27 // keratin 27 // 17q21.2 // 342574 /// NM_181535 // KRT28 // keratin 28 // 17q21.2 // 162605 /// ENST00000312150 // KRT25 // keratin 25 // 17q21.2 // 147183 /// ENST00000301656 // KRT27 // keratin 27 // 17q21.2 // 342574 /// ENST00000306658 // KRT28 // keratin 28 // 17q21.2 // 162605 /// ENST00000450595 // KRT25 // kerat…
3862611	1.62165	0.000197459	0.00455107	chr19	-	main	NM_020956 // PRX // periaxin // 19q13.2 // 57716 /// NM_181882 // PRX // periaxin // 19q13.2 // 57716 /// ENST00000291825 // PRX // periaxin // 19q13.2 // 57716 /// ENST00000324001 // PRX // periaxin // 19q13.2 // 57716 /// AF321192 // PRX // periaxin // 19q13.2 // 57716 /// ENST00000341562 // PRX // periaxin // 19q13.2 // 57716
3318354	1.62148	0.0102734	0.0323938	chr11	+	main	NM_001005163 // OR52D1 // olfactory receptor, family 52, subfamily D, member 1 // 11p15.4 // 390066 /// ENST00000322641 // OR52D1 // olfactory receptor, family 52, subfamily D, member 1 // 11p15.4 // 390066 /// BC136928 // OR52D1 // olfactory receptor, family 52, subfamily D, member 1 // 11p15.4 // 390066
2950970	1.62142	0.00719077	0.0258438	chr6	-	main	NM_000841 // GRM4 // glutamate receptor, metabotropic 4 // 6p21.3 // 2914 /// ENST00000374181 // GRM4 // glutamate receptor, metabotropic 4 // 6p21.3 // 2914 /// AK289524 // GRM4 // glutamate receptor, metabotropic 4 // 6p21.3 // 2914 /// ENST00000374177 // GRM4 // glutamate receptor, metabotropic 4 // 6p21.3 // 2914 /// ENST00000455714 // GRM4 // glutamate receptor, metabotropic 4 // 6p21.3 // 2…
3151462	1.62096	0.000599133	0.00730354	chr8	-	main	NR_024479 // LOC100131726 // HCC-related HCC-C11_v3 // 8q24.13 // 100131726 /// AY225521 // LOC100131726 // HCC-related HCC-C11_v3 // 8q24.13 // 100131726
3568485	1.62089	0.0129266	0.0375861	chr14	-	main	NM_001024858 // SPTB // spectrin, beta, erythrocytic // 14q23-q24.2 // 6710 /// ENST00000389722 // SPTB // spectrin, beta, erythrocytic // 14q23-q24.2 // 6710 /// ENST00000389723 // SPTB // spectrin, beta, erythrocytic // 14q23-q24.2 // 6710 /// ENST00000335612 // SPTB // spectrin, beta, erythrocytic // 14q23-q24.2 // 6710 /// BC010434 // SPTB // spectrin, beta, erythrocytic // 14q23-q24.2 // 6710
2674424	1.62032	0.000146281	0.00403401	---	---	normgene->intron	---
3724545	1.62002	0.0242605	0.058157	chr17	+	main	NM_000212 // ITGB3 // integrin, beta 3 (platelet glycoprotein IIIa, antigen CD61) // 17q21.32 // 3690 /// ENST00000262017 // ITGB3 // integrin, beta 3 (platelet glycoprotein IIIa, antigen CD61) // 17q21.32 // 3690 /// M35999 // ITGB3 // integrin, beta 3 (platelet glycoprotein IIIa, antigen CD61) // 17q21.32 // 3690 /// ENST00000435993 // ITGB3 // integrin, beta 3 (platelet glycoprotein IIIa, anti…
2560524	1.61965	0.0050686	0.0207758	chr2	-	main	NM_001058 // TACR1 // tachykinin receptor 1 // 2p12 // 6869 /// NM_015727 // TACR1 // tachykinin receptor 1 // 2p12 // 6869 /// ENST00000305249 // TACR1 // tachykinin receptor 1 // 2p12 // 6869 /// AK289765 // TACR1 // tachykinin receptor 1 // 2p12 // 6869
3416773	1.61949	0.0130381	0.0378048	chr12	+	main	NM_001005243 // OR9K2 // olfactory receptor, family 9, subfamily K, member 2 // 12q13.2 // 441639 /// ENST00000305377 // OR9K2 // olfactory receptor, family 9, subfamily K, member 2 // 12q13.2 // 441639 /// BC136988 // OR9K2 // olfactory receptor, family 9, subfamily K, member 2 // 12q13.2 // 441639
3809820	1.61949	0.00409833	0.018488	---	---	normgene->intron	---
3951190	1.61913	0.00622512	0.0235918	chr22	-	main	NM_013310 // C2orf27A // chromosome 2 open reading frame 27A // 2q21.2 // 29798 /// AK022914 // DUXAP10 // double homeobox A pseudogene 10 // 14q11.2 // 503639 /// ENST00000400192 // FLJ39632 // hypothetical LOC642477 // 14q11.2 // 642477 /// BC041856 // FLJ39632 // hypothetical LOC642477 // 14q11.2 // 642477
3230697	1.61899	0.00202201	0.0128261	chr9	-	main	NM_015392 // NPDC1 // neural proliferation, differentiation and control, 1 // 9q34.3 // 56654 /// ENST00000371601 // NPDC1 // neural proliferation, differentiation and control, 1 // 9q34.3 // 56654 /// ENST00000371600 // NPDC1 // neural proliferation, differentiation and control, 1 // 9q34.3 // 56654 /// AK054950 // NPDC1 // neural proliferation, differentiation and control, 1 // 9q34.3 // 56654
2565269	1.61895	1.85e-05	0.00168649	---	---	normgene->exon	---
2842157	1.61886	0.00433588	0.0190788	chr5	+	main	NM_001131055 // HRH2 // histamine receptor H2 // 5q35.2 // 3274 /// NM_022304 // HRH2 // histamine receptor H2 // 5q35.2 // 3274 /// ENST00000377291 // HRH2 // histamine receptor H2 // 5q35.2 // 3274 /// ENST00000231683 // HRH2 // histamine receptor H2 // 5q35.2 // 3274 /// BC054510 // HRH2 // histamine receptor H2 // 5q35.2 // 3274
3620380	1.61866	0.0013399	0.0104571	chr15	-	main	NM_178034 // PLA2G4D // phospholipase A2, group IVD (cytosolic) // 15q15.1 // 283748 /// ENST00000290472 // PLA2G4D // phospholipase A2, group IVD (cytosolic) // 15q15.1 // 283748 /// AB090876 // PLA2G4D // phospholipase A2, group IVD (cytosolic) // 15q15.1 // 283748 /// ENST00000413814 // PLA2G4D // phospholipase A2, group IVD (cytosolic) // 15q15.1 // 283748
3456353	1.61826	0.00589082	0.0227001	chr12	-	main	NM_020898 // CALCOCO1 // calcium binding and coiled-coil domain 1 // 12q13.13 // 57658 /// NR_026554 // CALCOCO1 // calcium binding and coiled-coil domain 1 // 12q13.13 // 57658 /// NM_001143682 // CALCOCO1 // calcium binding and coiled-coil domain 1 // 12q13.13 // 57658 /// ENST00000262059 // CALCOCO1 // calcium binding and coiled-coil domain 1 // 12q13.13 // 57658 /// ENST00000430117 // CALCOCO…
3295267	1.61774	9.01e-05	0.00330263	chr10	-	main	NM_001007271 // DUSP13 // dual specificity phosphatase 13 // 10q22.2 // 51207 /// NM_001007273 // DUSP13 // dual specificity phosphatase 13 // 10q22.2 // 51207 /// NM_001007272 // DUSP13 // dual specificity phosphatase 13 // 10q22.2 // 51207 /// NM_016364 // DUSP13 // dual specificity phosphatase 13 // 10q22.2 // 51207 /// ENST00000372702 // DUSP13 // dual specificity phosphatase 13 // 10q22.2 //…
2755897	1.61773	9.45e-05	0.00335083	chr4	+	main	ENST00000400767 // MGC39584 // hypothetical LOC441058 // 4q35.2 // 441058
3678542	1.61755	0.0011689	0.00979767	chr16	-	main	NM_152459 // C16orf89 // chromosome 16 open reading frame 89 // 16p13.3 // 146556 /// NM_001098514 // C16orf89 // chromosome 16 open reading frame 89 // 16p13.3 // 146556 /// ENST00000477550 // C16orf89 // chromosome 16 open reading frame 89 // 16p13.3 // 146556 /// ENST00000472572 // C16orf89 // chromosome 16 open reading frame 89 // 16p13.3 // 146556 /// ENST00000315997 // C16orf89 // chromosom…
3001345	1.61753	0.00127146	0.0102027	chr7	+	main	NM_198570 // VWC2 // von Willebrand factor C domain containing 2 // 7p12.2 // 375567 /// ENST00000340652 // VWC2 // von Willebrand factor C domain containing 2 // 7p12.2 // 375567 /// AY358393 // VWC2 // von Willebrand factor C domain containing 2 // 7p12.2 // 375567
2460470	1.61739	0.00328454	0.0163634	chr1	-	main	AK054992 // FLJ30430 // hypothetical protein FLJ30430 // 1q42.2 // 149373
3195238	1.61732	0.01372	0.039128	chr9	+	main	NM_007327 // GRIN1 // glutamate receptor, ionotropic, N-methyl D-aspartate 1 // 9q34.3 // 2902 /// NM_021569 // GRIN1 // glutamate receptor, ionotropic, N-methyl D-aspartate 1 // 9q34.3 // 2902 /// NM_001185090 // GRIN1 // glutamate receptor, ionotropic, N-methyl D-aspartate 1 // 9q34.3 // 2902 /// NM_001185091 // GRIN1 // glutamate receptor, ionotropic, N-methyl D-aspartate 1 // 9q34.3 // 2902 /…
3708515	1.61729	0.00111062	0.00962973	chr17	+	main	NM_198154 // TMEM95 // transmembrane protein 95 // 17p13.1 // 339168 /// ENST00000330767 // TMEM95 // transmembrane protein 95 // 17p13.1 // 339168 /// ENST00000389982 // TMEM95 // transmembrane protein 95 // 17p13.1 // 339168 /// BC040900 // TMEM95 // transmembrane protein 95 // 17p13.1 // 339168
3275422	1.6172	0.000937623	0.00887275	---	---	normgene->intron	---
3230397	1.61709	0.0131745	0.0381086	chr9	-	main	NM_198946 // LCN6 // lipocalin 6 // 9q34.3 // 158062 /// ENST00000341206 // LCN6 // lipocalin 6 // 9q34.3 // 158062 /// NR_033913 // LOC100128593 // hypothetical LOC100128593 // 9q34.3 // 100128593 /// BC040937 // LCN6 // lipocalin 6 // 9q34.3 // 158062 /// ENST00000435202 // LCN6 // lipocalin 6 // 9q34.3 // 158062
3475082	1.61695	0.00395063	0.0180634	---	---	normgene->intron	---
3865905	1.61677	0.0145738	0.0406518	chr19	-	main	NM_207393 // IGFL3 // IGF-like family member 3 // 19q13.32 // 388555 /// ENST00000341415 // IGFL3 // IGF-like family member 3 // 19q13.32 // 388555 /// AY672113 // IGFL3 // IGF-like family member 3 // 19q13.32 // 388555
2627251	1.61661	0.0152223	0.0419033	chr3	+	main	NM_001130003 // SYNPR // synaptoporin // 3p14.2 // 132204 /// NM_144642 // SYNPR // synaptoporin // 3p14.2 // 132204 /// ENST00000478300 // SYNPR // synaptoporin // 3p14.2 // 132204 /// ENST00000295894 // SYNPR // synaptoporin // 3p14.2 // 132204 /// AF411860 // SYNPR // synaptoporin // 3p14.2 // 132204 /// ENST00000468110 // SYNPR // synaptoporin // 3p14.2 // 132204 /// ENST00000450542 // SYNPR …
2611727	1.61646	0.0156957	0.0427837	chr3	+	main	NR_002223 // TPRXL // tetra-peptide repeat homeobox-like // 3p25.1 // 348825 /// ENST00000326972 // TPRXL // tetra-peptide repeat homeobox-like // 3p25.1 // 348825 /// ENST00000429201 // TPRXL // tetra-peptide repeat homeobox-like // 3p25.1 // 348825 /// BC016304 // TPRXL // tetra-peptide repeat homeobox-like // 3p25.1 // 348825 /// ENST00000424053 // TPRXL // tetra-peptide repeat homeobox-like /…
3364869	1.61633	0.000368255	0.00596882	chr11	-	main	NM_000525 // KCNJ11 // potassium inwardly-rectifying channel, subfamily J, member 11 // 11p15.1 // 3767 /// NM_001166290 // KCNJ11 // potassium inwardly-rectifying channel, subfamily J, member 11 // 11p15.1 // 3767 /// ENST00000339994 // KCNJ11 // potassium inwardly-rectifying channel, subfamily J, member 11 // 11p15.1 // 3767 /// BC064497 // KCNJ11 // potassium inwardly-rectifying channel, subfa…
3374874	1.6161	0.00160512	0.0113917	chr11	-	main	NM_005142 // GIF // gastric intrinsic factor (vitamin B synthesis) // 11q13 // 2694 /// ENST00000257248 // GIF // gastric intrinsic factor (vitamin B synthesis) // 11q13 // 2694 /// BC037958 // GIF // gastric intrinsic factor (vitamin B synthesis) // 11q13 // 2694
3895535	1.61607	0.000156774	0.00415253	chr20	-	main	NM_145762 // GFRA4 // GDNF family receptor alpha 4 // 20p13-p12 // 64096 /// NM_022139 // GFRA4 // GDNF family receptor alpha 4 // 20p13-p12 // 64096 /// ENST00000290417 // GFRA4 // GDNF family receptor alpha 4 // 20p13-p12 // 64096 /// ENST00000319242 // GFRA4 // GDNF family receptor alpha 4 // 20p13-p12 // 64096 /// AF253318 // GFRA4 // GDNF family receptor alpha 4 // 20p13-p12 // 64096
3891447	1.61598	0.00167948	0.0116118	chr20	+	main	NM_207032 // EDN3 // endothelin 3 // 20q13.2-q13.3 // 1908 /// NM_207034 // EDN3 // endothelin 3 // 20q13.2-q13.3 // 1908 /// NM_207033 // EDN3 // endothelin 3 // 20q13.2-q13.3 // 1908 /// NM_000114 // EDN3 // endothelin 3 // 20q13.2-q13.3 // 1908 /// ENST00000311585 // EDN3 // endothelin 3 // 20q13.2-q13.3 // 1908 /// ENST00000337938 // EDN3 // endothelin 3 // 20q13.2-q13.3 // 1908 /// ENST00000…
2417945	1.61592	0.0297029	0.0671973	chr1	-	main	NM_198715 // PTGER3 // prostaglandin E receptor 3 (subtype EP3) // 1p31.2 // 5733 /// NR_028294 // PTGER3 // prostaglandin E receptor 3 (subtype EP3) // 1p31.2 // 5733 /// NR_028292 // PTGER3 // prostaglandin E receptor 3 (subtype EP3) // 1p31.2 // 5733 /// NR_028293 // PTGER3 // prostaglandin E receptor 3 (subtype EP3) // 1p31.2 // 5733 /// NM_001126044 // PTGER3 // prostaglandin E receptor 3 (s…
2621032	1.61574	1.83e-05	0.00168649	chr3	+	main	NM_000316 // PTH1R // parathyroid hormone 1 receptor // 3p22-p21.1 // 5745 /// NM_001184744 // PTH1R // parathyroid hormone 1 receptor // 3p22-p21.1 // 5745 /// ENST00000449590 // PTH1R // parathyroid hormone 1 receptor // 3p22-p21.1 // 5745 /// ENST00000418619 // PTH1R // parathyroid hormone 1 receptor // 3p22-p21.1 // 5745 /// ENST00000313049 // PTH1R // parathyroid hormone 1 receptor // 3p22-p…
3218077	1.61546	0.00489031	0.0203826	chr9	-	main	NM_000035 // ALDOB // aldolase B, fructose-bisphosphate // 9q21.3-q22.2 // 229 /// ENST00000374855 // ALDOB // aldolase B, fructose-bisphosphate // 9q21.3-q22.2 // 229 /// AK290795 // ALDOB // aldolase B, fructose-bisphosphate // 9q21.3-q22.2 // 229 /// ENST00000430164 // ALDOB // aldolase B, fructose-bisphosphate // 9q21.3-q22.2 // 229 /// ENST00000374853 // ALDOB // aldolase B, fructose-bisphos…
2900832	1.61544	0.0076821	0.0269725	chr6	+	main	NM_030883 // OR2H1 // olfactory receptor, family 2, subfamily H, member 1 // 6p21.3 // 26716 /// ENST00000377136 // OR2H1 // olfactory receptor, family 2, subfamily H, member 1 // 6p21.3 // 26716 /// ENST00000377133 // OR2H1 // olfactory receptor, family 2, subfamily H, member 1 // 6p21.3 // 26716 /// ENST00000400694 // OR2H1 // olfactory receptor, family 2, subfamily H, member 1 // 6p21.3 // 267…
3742420	1.61496	0.00448767	0.0194589	---	---	normgene->exon	---
3983537	1.61461	0.00102684	0.00924027	chrX	+	main	NM_080832 // PABPC5 // poly(A) binding protein, cytoplasmic 5 // Xq21.3 // 140886 /// ENST00000312600 // PABPC5 // poly(A) binding protein, cytoplasmic 5 // Xq21.3 // 140886 /// ENST00000402906 // PABPC5 // poly(A) binding protein, cytoplasmic 5 // Xq21.3 // 140886 /// BC063113 // PABPC5 // poly(A) binding protein, cytoplasmic 5 // Xq21.3 // 140886 /// ENST00000373105 // PABPC5 // poly(A) binding…
3275398	1.61459	0.00554801	0.0218408	---	---	normgene->intron	---
3509986	1.61451	0.00606488	0.0231319	chr13	-	main	NM_145203 // CSNK1A1L // casein kinase 1, alpha 1-like // 13q13.3 // 122011 /// NM_001025105 // CSNK1A1 // casein kinase 1, alpha 1 // 5q32 // 1452 /// ENST00000379800 // CSNK1A1L // casein kinase 1, alpha 1-like // 13q13.3 // 122011 /// BC028723 // CSNK1A1L // casein kinase 1, alpha 1-like // 13q13.3 // 122011
2576554	1.6143	0.00299515	0.0155758	chr2	-	main	NM_001085365 // MZT2A // mitotic spindle organizing protein 2A // 2q21.1 // 653784 /// NR_033230 // SMPD4 // sphingomyelin phosphodiesterase 4, neutral membrane (neutral sphingomyelinase-3) // 2q21.1 // 55627 /// ENST00000309451 // MZT2A // mitotic spindle organizing protein 2A // 2q21.1 // 653784 /// ENST00000281871 // MZT2B // mitotic spindle organizing protein 2B // 2q21.1 // 80097 /// ENST000…
3816407	1.61422	0.00274913	0.0149079	---	---	normgene->intron	---
3662236	1.61405	0.00265402	0.0146263	chr16	+	main	NR_003669 // MT1IP // metallothionein 1I (pseudogene) // 16q13 // 644314 /// AF348997 // MT1IP // metallothionein 1I (pseudogene) // 16q13 // 644314 /// ENST00000394490 // MT1X // metallothionein 1X // 16q13 // 4501
2736642	1.61401	0.0262611	0.0615376	chr4	+	main	NM_005390 // PDHA2 // pyruvate dehydrogenase (lipoamide) alpha 2 // 4q22-q23 // 5161 /// ENST00000295266 // PDHA2 // pyruvate dehydrogenase (lipoamide) alpha 2 // 4q22-q23 // 5161 /// BC030697 // PDHA2 // pyruvate dehydrogenase (lipoamide) alpha 2 // 4q22-q23 // 5161
3079257	1.61366	0.000657185	0.00764833	chr7	-	main	NM_173681 // ATG9B // ATG9 autophagy related 9 homolog B (S. cerevisiae) // 7q36.1 // 285973 /// ENST00000397266 // ATG9B // ATG9 autophagy related 9 homolog B (S. cerevisiae) // 7q36.1 // 285973 /// AY515311 // ATG9B // ATG9 autophagy related 9 homolog B (S. cerevisiae) // 7q36.1 // 285973
2528144	1.61336	1.11e-05	0.00144829	chr2	+	main	NM_006522 // WNT6 // wingless-type MMTV integration site family, member 6 // 2q35 // 7475 /// ENST00000233948 // WNT6 // wingless-type MMTV integration site family, member 6 // 2q35 // 7475 /// AY009401 // WNT6 // wingless-type MMTV integration site family, member 6 // 2q35 // 7475
2579572	1.6133	0.00754258	0.0266613	chr2	-	main	NM_014795 // ZEB2 // zinc finger E-box binding homeobox 2 // 2q22.3 // 9839 /// NM_001171653 // ZEB2 // zinc finger E-box binding homeobox 2 // 2q22.3 // 9839 /// NR_033258 // ZEB2 // zinc finger E-box binding homeobox 2 // 2q22.3 // 9839 /// ENST00000303660 // ZEB2 // zinc finger E-box binding homeobox 2 // 2q22.3 // 9839 /// ENST00000409487 // ZEB2 // zinc finger E-box binding homeobox 2 // 2q2…
2441940	1.61285	0.00146728	0.0109109	chr1	-	main	NM_177398 // LMX1A // LIM homeobox transcription factor 1, alpha // 1q24.1 // 4009 /// NM_001174069 // LMX1A // LIM homeobox transcription factor 1, alpha // 1q24.1 // 4009 /// ENST00000342310 // LMX1A // LIM homeobox transcription factor 1, alpha // 1q24.1 // 4009 /// ENST00000294816 // LMX1A // LIM homeobox transcription factor 1, alpha // 1q24.1 // 4009 /// ENST00000367893 // LMX1A // LIM home…
2700933	1.6126	0.00188366	0.0123654	chr3	-	main	NM_174878 // CLRN1 // clarin 1 // 3q25 // 7401 /// NM_001195794 // CLRN1 // clarin 1 // 3q25 // 7401 /// NM_052995 // CLRN1 // clarin 1 // 3q25 // 7401 /// NR_024066 // CLRN1OS // clarin 1 opposite strand // 3q25.1 // 116933 /// ENST00000327047 // CLRN1 // clarin 1 // 3q25 // 7401 /// ENST00000295911 // CLRN1 // clarin 1 // 3q25 // 7401 /// AF495717 // CLRN1 // clarin 1 // 3q25 // 7401 /// AF3883…
3335858	1.61195	0.0293075	0.0665589	---	---	normgene->intron	---
3870533	1.61162	0.000583608	0.00722075	chr19	-	main	NM_001145303 // TMC4 // transmembrane channel-like 4 // 19q13.42 // 147798 /// NM_144686 // TMC4 // transmembrane channel-like 4 // 19q13.42 // 147798 /// ENST00000301187 // TMC4 // transmembrane channel-like 4 // 19q13.42 // 147798 /// BC025323 // TMC4 // transmembrane channel-like 4 // 19q13.42 // 147798 /// ENST00000416963 // TMC4 // transmembrane channel-like 4 // 19q13.42 // 147798 /// ENST0…
3351498	1.61147	0.00016991	0.00428394	chr11	+	main	NM_032780 // TMEM25 // transmembrane protein 25 // 11q23.3 // 84866 /// NM_001144034 // TMEM25 // transmembrane protein 25 // 11q23.3 // 84866 /// NM_001144035 // TMEM25 // transmembrane protein 25 // 11q23.3 // 84866 /// NM_001144036 // TMEM25 // transmembrane protein 25 // 11q23.3 // 84866 /// NM_001144038 // TMEM25 // transmembrane protein 25 // 11q23.3 // 84866 /// ENST00000313236 // TMEM25 /…
3633699	1.61133	0.00386818	0.0178681	chr15	-	main	NM_138573 // NRG4 // neuregulin 4 // 15q24.2 // 145957 /// ENST00000394907 // NRG4 // neuregulin 4 // 15q24.2 // 145957 /// BX538100 // NRG4 // neuregulin 4 // 15q24.2 // 145957
2880422	1.61127	0.0155644	0.0425365	chr5	-	main	NM_003122 // SPINK1 // serine peptidase inhibitor, Kazal type 1 // 5q32 // 6690 /// ENST00000296695 // SPINK1 // serine peptidase inhibitor, Kazal type 1 // 5q32 // 6690 /// BC025790 // SPINK1 // serine peptidase inhibitor, Kazal type 1 // 5q32 // 6690
2395123	1.61065	0.0244084	0.0584161	chr1	-	main	NM_021995 // UTS2 // urotensin 2 // 1p36 // 10911 /// NM_006786 // UTS2 // urotensin 2 // 1p36 // 10911 /// ENST00000361696 // UTS2 // urotensin 2 // 1p36 // 10911 /// ENST00000054668 // UTS2 // urotensin 2 // 1p36 // 10911 /// ENST00000377516 // UTS2 // urotensin 2 // 1p36 // 10911 /// BC025776 // UTS2 // urotensin 2 // 1p36 // 10911 /// ENST00000400910 // UTS2 // urotensin 2 // 1p36 // 10911
3810413	1.61063	0.00850621	0.028646	chr18	-	main	NM_013435 // RAX // retina and anterior neural fold homeobox // 18q21.32 // 30062 /// ENST00000334889 // RAX // retina and anterior neural fold homeobox // 18q21.32 // 30062 /// AF115392 // RAX // retina and anterior neural fold homeobox // 18q21.32 // 30062 /// ENST00000256852 // RAX // retina and anterior neural fold homeobox // 18q21.32 // 30062 /// BC065562 // CPLX4 // complexin 4 // 18q21.32…
3722039	1.61058	0.0227064	0.0555879	chr17	+	main	NM_005854 // RAMP2 // receptor (G protein-coupled) activity modifying protein 2 // 17q12-q21.1 // 10266 /// ENST00000253796 // RAMP2 // receptor (G protein-coupled) activity modifying protein 2 // 17q12-q21.1 // 10266 /// BC027975 // RAMP2 // receptor (G protein-coupled) activity modifying protein 2 // 17q12-q21.1 // 10266 /// ENST00000456272 // RAMP2 // receptor (G protein-coupled) activity modi…
3471538	1.61034	0.0029583	0.0154715	chr12	-	main	NM_001177996 // FAM109A // family with sequence similarity 109, member A // 12q24.12 // 144717 /// NM_144671 // FAM109A // family with sequence similarity 109, member A // 12q24.12 // 144717 /// NM_001177997 // FAM109A // family with sequence similarity 109, member A // 12q24.12 // 144717 /// ENST00000361483 // FAM109A // family with sequence similarity 109, member A // 12q24.12 // 144717 /// BC0…
3089535	1.60996	0.000108483	0.00361242	chr8	+	main	NM_176871 // PDLIM2 // PDZ and LIM domain 2 (mystique) // 8p21.2 // 64236 /// NM_021630 // PDLIM2 // PDZ and LIM domain 2 (mystique) // 8p21.2 // 64236 /// NM_198042 // PDLIM2 // PDZ and LIM domain 2 (mystique) // 8p21.2 // 64236 /// ENST00000308354 // PDLIM2 // PDZ and LIM domain 2 (mystique) // 8p21.2 // 64236 /// ENST00000397760 // PDLIM2 // PDZ and LIM domain 2 (mystique) // 8p21.2 // 64236 /…
3734399	1.60951	0.00503493	0.0207044	chr17	+	main	NM_152460 // C17orf77 // chromosome 17 open reading frame 77 // 17q25.1 // 146723 /// ENST00000392620 // C17orf77 // chromosome 17 open reading frame 77 // 17q25.1 // 146723 /// ENST00000328023 // C17orf77 // chromosome 17 open reading frame 77 // 17q25.1 // 146723
4018436	1.6094	0.00296119	0.0154819	chrX	-	main	NM_178175 // LHFPL1 // lipoma HMGIC fusion partner-like 1 // Xq23 // 340596 /// AY358208 // LHFPL1 // lipoma HMGIC fusion partner-like 1 // Xq23 // 340596 /// ENST00000371968 // LHFPL1 // lipoma HMGIC fusion partner-like 1 // Xq23 // 340596
3677356	1.60918	0.00919016	0.0301019	chr16	-	main	NM_017885 // HCFC1R1 // host cell factor C1 regulator 1 (XPO1 dependent) // 16p13.3 // 54985 /// NM_001002017 // HCFC1R1 // host cell factor C1 regulator 1 (XPO1 dependent) // 16p13.3 // 54985 /// NM_001002018 // HCFC1R1 // host cell factor C1 regulator 1 (XPO1 dependent) // 16p13.3 // 54985 /// NM_024339 // THOC6 // THO complex 6 homolog (Drosophila) // 16p13.3 // 79228 /// NM_001142350 // THOC6…
2883541	1.60909	0.000537798	0.00700784	chr5	-	main	NM_178424 // SOX30 // SRY (sex determining region Y)-box 30 // 5q33 // 11063 /// NM_007017 // SOX30 // SRY (sex determining region Y)-box 30 // 5q33 // 11063 /// ENST00000265007 // SOX30 // SRY (sex determining region Y)-box 30 // 5q33 // 11063 /// ENST00000311371 // SOX30 // SRY (sex determining region Y)-box 30 // 5q33 // 11063 /// BC033492 // SOX30 // SRY (sex determining region Y)-box 30 // 5…
2751722	1.60892	0.00294815	0.0154394	chr4	+	main	NM_001034845 // GALNTL6 // UDP-N-acetyl-alpha-D-galactosamine:polypeptide N-acetylgalactosaminyltransferase-like 6 // 4q34.1 // 442117 /// ENST00000506823 // GALNTL6 // UDP-N-acetyl-alpha-D-galactosamine:polypeptide N-acetylgalactosaminyltransferase-like 6 // 4q34.1 // 442117 /// ENST00000404275 // GALNTL6 // UDP-N-acetyl-alpha-D-galactosamine:polypeptide N-acetylgalactosaminyltransferase-like 6 …
3819767	1.60886	0.00457166	0.019646	---	---	normgene->intron	---
3344608	1.60883	0.00168045	0.0116125	chr11	+	main	NM_005959 // MTNR1B // melatonin receptor 1B // 11q21-q22 // 4544 /// ENST00000257068 // MTNR1B // melatonin receptor 1B // 11q21-q22 // 4544 /// BC069163 // MTNR1B // melatonin receptor 1B // 11q21-q22 // 4544
3847858	1.60866	0.000756747	0.0081491	chr19	-	main	NM_173637 // SLC25A41 // solute carrier family 25, member 41 // 19p13.3 // 284427 /// ENST00000321510 // SLC25A41 // solute carrier family 25, member 41 // 19p13.3 // 284427 /// ENST00000458275 // SLC25A41 // solute carrier family 25, member 41 // 19p13.3 // 284427 /// AK097761 // SLC25A41 // solute carrier family 25, member 41 // 19p13.3 // 284427
3439268	1.6085	0.00853847	0.0287195	chr12	+	main	NM_005008 // NHP2L1 // NHP2 non-histone chromosome protein 2-like 1 (S. cerevisiae) // 22q13 // 4809 /// NM_001003796 // NHP2L1 // NHP2 non-histone chromosome protein 2-like 1 (S. cerevisiae) // 22q13 // 4809 /// ENST00000401959 // NHP2L1 // NHP2 non-histone chromosome protein 2-like 1 (S. cerevisiae) // 22q13 // 4809 /// ENST00000355257 // NHP2L1 // NHP2 non-histone chromosome protein 2-like 1 (…
3218113	1.60817	0.00393276	0.0180154	chr9	-	main	NM_032342 // C9orf125 // chromosome 9 open reading frame 125 // 9q31.1 // 84302 /// ENST00000374851 // C9orf125 // chromosome 9 open reading frame 125 // 9q31.1 // 84302 /// ENST00000374847 // C9orf125 // chromosome 9 open reading frame 125 // 9q31.1 // 84302 /// ENST00000374848 // C9orf125 // chromosome 9 open reading frame 125 // 9q31.1 // 84302 /// BC033550 // C9orf125 // chromosome 9 open rea…
2800711	1.60809	0.00166055	0.0115494	chr5	+	main	NM_020546 // ADCY2 // adenylate cyclase 2 (brain) // 5p15.3 // 108 /// ENST00000338316 // ADCY2 // adenylate cyclase 2 (brain) // 5p15.3 // 108 /// BC111743 // ADCY2 // adenylate cyclase 2 (brain) // 5p15.3 // 108 /// ENST00000382532 // ADCY2 // adenylate cyclase 2 (brain) // 5p15.3 // 108 /// ENST00000493243 // ADCY2 // adenylate cyclase 2 (brain) // 5p15.3 // 108
2960146	1.60806	0.000174054	0.00432435	chr6	-	main	NM_001851 // COL9A1 // collagen, type IX, alpha 1 // 6q12-q14 // 1297 /// NM_078485 // COL9A1 // collagen, type IX, alpha 1 // 6q12-q14 // 1297 /// ENST00000357250 // COL9A1 // collagen, type IX, alpha 1 // 6q12-q14 // 1297 /// ENST00000320755 // COL9A1 // collagen, type IX, alpha 1 // 6q12-q14 // 1297 /// BC063646 // COL9A1 // collagen, type IX, alpha 1 // 6q12-q14 // 1297 /// BC015409 // COL9A1…
3819076	1.60791	0.000134909	0.00389975	chr19	+	main	NM_020415 // RETN // resistin // 19p13.2 // 56729 /// NM_001193374 // RETN // resistin // 19p13.2 // 56729 /// ENST00000221515 // RETN // resistin // 19p13.2 // 56729 /// AY207314 // RETN // resistin // 19p13.2 // 56729 /// ENST00000381324 // RETN // resistin // 19p13.2 // 56729
3222128	1.60785	0.00205196	0.0129304	chr9	-	main	NM_005118 // TNFSF15 // tumor necrosis factor (ligand) superfamily, member 15 // 9q32 // 9966 /// ENST00000374045 // TNFSF15 // tumor necrosis factor (ligand) superfamily, member 15 // 9q32 // 9966 /// AF520785 // TNFSF15 // tumor necrosis factor (ligand) superfamily, member 15 // 9q32 // 9966 /// ENST00000427842 // TNFSF15 // tumor necrosis factor (ligand) superfamily, member 15 // 9q32 // 9966 …
3127745	1.60774	1.01e-08	5.58e-05	chr8	-	main	NM_003840 // TNFRSF10D // tumor necrosis factor receptor superfamily, member 10d, decoy with truncated death domain // 8p21 // 8793 /// ENST00000312584 // TNFRSF10D // tumor necrosis factor receptor superfamily, member 10d, decoy with truncated death domain // 8p21 // 8793 /// AY358285 // TNFRSF10D // tumor necrosis factor receptor superfamily, member 10d, decoy with truncated death domain // 8p2…
2505404	1.60773	0.00036412	0.00592319	chr2	+	main	AK024408 // MZT2B // mitotic spindle organizing protein 2B // 2q21.1 // 80097
2679014	1.60768	0.0295344	0.0669153	chr3	-	main	AF134979 // NPCDR1 // nasopharyngeal carcinoma, down-regulated 1 // 3p21.1 // 246734 /// AF156973 // NPCDR1 // nasopharyngeal carcinoma, down-regulated 1 // 3p21.1 // 246734
2910138	1.60744	0.000156539	0.00415223	chr6	+	main	NM_002190 // IL17A // interleukin 17A // 6p12 // 3605 /// NR_029713 // MIR206 // microRNA 206 // 6p12.2 // 406989 /// NR_029903 // MIR133B // microRNA 133b // 6p12.2 // 442890 /// ENST00000340057 // IL17A // interleukin 17A // 6p12 // 3605 /// U32659 // IL17A // interleukin 17A // 6p12 // 3605
3854132	1.60653	1.54e-05	0.00165778	chr19	-	main	NM_015692 // CPAMD8 // C3 and PZP-like, alpha-2-macroglobulin domain containing 8 // 19p13.11 // 27151 /// ENST00000443236 // CPAMD8 // C3 and PZP-like, alpha-2-macroglobulin domain containing 8 // 19p13.11 // 27151 /// ENST00000291440 // CPAMD8 // C3 and PZP-like, alpha-2-macroglobulin domain containing 8 // 19p13.11 // 27151 /// AY101765 // CPAMD8 // C3 and PZP-like, alpha-2-macroglobulin domai…
2427566	1.60631	0.000401897	0.00620298	chr1	-	main	NM_004974 // KCNA2 // potassium voltage-gated channel, shaker-related subfamily, member 2 // 1p13 // 3737 /// ENST00000440270 // KCNA2 // potassium voltage-gated channel, shaker-related subfamily, member 2 // 1p13 // 3737 /// ENST00000316361 // KCNA2 // potassium voltage-gated channel, shaker-related subfamily, member 2 // 1p13 // 3737 /// BC043564 // KCNA2 // potassium voltage-gated channel, sha…
2841304	1.60631	0.0244125	0.0584162	---	---	normgene->intron	---
2760199	1.60597	0.0006761	0.00775085	chr4	-	main	NM_001001290 // SLC2A9 // solute carrier family 2 (facilitated glucose transporter), member 9 // 4p16.1 // 56606 /// NM_020041 // SLC2A9 // solute carrier family 2 (facilitated glucose transporter), member 9 // 4p16.1 // 56606 /// ENST00000506583 // SLC2A9 // solute carrier family 2 (facilitated glucose transporter), member 9 // 4p16.1 // 56606 /// ENST00000309065 // SLC2A9 // solute carrier fami…
2949772	1.60584	0.00516537	0.0209481	chr6	-	main	NM_030651 // PRRT1 // proline-rich transmembrane protein 1 // 6p21.32 // 80863 /// ENST00000211413 // PRRT1 // proline-rich transmembrane protein 1 // 6p21.32 // 80863 /// ENST00000454112 // PRRT1 // proline-rich transmembrane protein 1 // 6p21.32 // 80863 /// ENST00000444466 // PRRT1 // proline-rich transmembrane protein 1 // 6p21.32 // 80863 /// ENST00000458719 // PRRT1 // proline-rich transmem…
3881651	1.60564	0.00133289	0.0104444	chr20	+	main	NM_002110 // HCK // hemopoietic cell kinase // 20q11-q12 // 3055 /// NM_001172129 // HCK // hemopoietic cell kinase // 20q11-q12 // 3055 /// NM_001172130 // HCK // hemopoietic cell kinase // 20q11-q12 // 3055 /// NM_001172131 // HCK // hemopoietic cell kinase // 20q11-q12 // 3055 /// NM_001172132 // HCK // hemopoietic cell kinase // 20q11-q12 // 3055 /// NM_001172133 // HCK // hemopoietic cell ki…
2375795	1.60528	0.00211769	0.0131481	chr1	+	main	NM_017773 // LAX1 // lymphocyte transmembrane adaptor 1 // 1q32.1 // 54900 /// NM_001136190 // LAX1 // lymphocyte transmembrane adaptor 1 // 1q32.1 // 54900 /// ENST00000367217 // LAX1 // lymphocyte transmembrane adaptor 1 // 1q32.1 // 54900 /// ENST00000367215 // LAX1 // lymphocyte transmembrane adaptor 1 // 1q32.1 // 54900 /// ENST00000442561 // LAX1 // lymphocyte transmembrane adaptor 1 // 1q3…
2641479	1.60497	0.00437673	0.0191714	chr3	+	main	NM_000174 // GP9 // glycoprotein IX (platelet) // 3q21.3 // 2815 /// ENST00000307395 // GP9 // glycoprotein IX (platelet) // 3q21.3 // 2815 /// BC030229 // GP9 // glycoprotein IX (platelet) // 3q21.3 // 2815
3699390	1.60493	0.00222414	0.0134419	chr16	-	main	NM_001025200 // CTRB2 // chymotrypsinogen B2 // 16q23.1 // 440387 /// ENST00000303037 // CTRB2 // chymotrypsinogen B2 // 16q23.1 // 440387 /// AK291822 // CTRB2 // chymotrypsinogen B2 // 16q23.1 // 440387 /// AK124403 // CTRB1 // chymotrypsinogen B1 // 16q23.1 // 1504
3654084	1.60477	0.00169223	0.0116654	chr16	+	main	NM_001145545 // C16orf82 // chromosome 16 open reading frame 82 // 16p12.1 // 162083 /// ENST00000505035 // C16orf82 // chromosome 16 open reading frame 82 // 16p12.1 // 162083 /// ENST00000418886 // C16orf82 // chromosome 16 open reading frame 82 // 16p12.1 // 162083 /// AF536240 // C16orf82 // chromosome 16 open reading frame 82 // 16p12.1 // 162083
3230733	1.60464	0.000575941	0.00716905	chr9	-	main	NM_203468 // ENTPD2 // ectonucleoside triphosphate diphosphohydrolase 2 // 9q34 // 954 /// NM_001246 // ENTPD2 // ectonucleoside triphosphate diphosphohydrolase 2 // 9q34 // 954 /// ENST00000355097 // ENTPD2 // ectonucleoside triphosphate diphosphohydrolase 2 // 9q34 // 954 /// ENST00000312665 // ENTPD2 // ectonucleoside triphosphate diphosphohydrolase 2 // 9q34 // 954 /// BC035738 // ENTPD2 // e…
3349719	1.60456	0.0003015	0.00547551	chr11	+	main	NM_006006 // ZBTB16 // zinc finger and BTB domain containing 16 // 11q23.1 // 7704 /// NM_001018011 // ZBTB16 // zinc finger and BTB domain containing 16 // 11q23.1 // 7704 /// ENST00000335953 // ZBTB16 // zinc finger and BTB domain containing 16 // 11q23.1 // 7704 /// ENST00000392996 // ZBTB16 // zinc finger and BTB domain containing 16 // 11q23.1 // 7704 /// BX648973 // ZBTB16 // zinc finger an…
2322848	1.60441	9.89e-05	0.00339351	chr1	+	main	NM_012387 // PADI4 // peptidyl arginine deiminase, type IV // 1p36.13 // 23569 /// ENST00000375448 // PADI4 // peptidyl arginine deiminase, type IV // 1p36.13 // 23569 /// AB017919 // PADI4 // peptidyl arginine deiminase, type IV // 1p36.13 // 23569 /// ENST00000375453 // PADI4 // peptidyl arginine deiminase, type IV // 1p36.13 // 23569
3788097	1.6043	0.00108483	0.00950434	chr18	+	main	NM_002747 // MAPK4 // mitogen-activated protein kinase 4 // 18q21.2 // 5596 /// ENST00000400384 // MAPK4 // mitogen-activated protein kinase 4 // 18q21.2 // 5596 /// BC050299 // MAPK4 // mitogen-activated protein kinase 4 // 18q21.2 // 5596
3403595	1.6041	0.000371575	0.00598298	chr12	+	main	NM_016184 // CLEC4A // C-type lectin domain family 4, member A // 12p13 // 50856 /// NM_194450 // CLEC4A // C-type lectin domain family 4, member A // 12p13 // 50856 /// NM_194447 // CLEC4A // C-type lectin domain family 4, member A // 12p13 // 50856 /// NM_194448 // CLEC4A // C-type lectin domain family 4, member A // 12p13 // 50856 /// ENST00000229332 // CLEC4A // C-type lectin domain family 4,…
2625907	1.60409	1.96e-05	0.00174902	chr3	+	main	NM_001164317 // FLNB // filamin B, beta // 3p14.3 // 2317 /// NM_001457 // FLNB // filamin B, beta // 3p14.3 // 2317 /// NM_001164318 // FLNB // filamin B, beta // 3p14.3 // 2317 /// NM_001164319 // FLNB // filamin B, beta // 3p14.3 // 2317 /// ENST00000295956 // FLNB // filamin B, beta // 3p14.3 // 2317 /// ENST00000358537 // FLNB // filamin B, beta // 3p14.3 // 2317 /// AB191258 // FLNB // fila…
3074577	1.60382	0.0123404	0.0364644	chr7	-	main	NM_205855 // FAM180A // family with sequence similarity 180, member A // 7q33 // 389558 /// ENST00000338588 // FAM180A // family with sequence similarity 180, member A // 7q33 // 389558 /// ENST00000444083 // FAM180A // family with sequence similarity 180, member A // 7q33 // 389558 /// ENST00000415751 // FAM180A // family with sequence similarity 180, member A // 7q33 // 389558 /// AY358803 // F…
3415068	1.60368	0.000683906	0.00777243	chr12	+	main	NM_001130015 // ANKRD33 // ankyrin repeat domain 33 // 12q13.13 // 341405 /// NM_182608 // ANKRD33 // ankyrin repeat domain 33 // 12q13.13 // 341405 /// ENST00000340970 // ANKRD33 // ankyrin repeat domain 33 // 12q13.13 // 341405 /// ENST00000301190 // ANKRD33 // ankyrin repeat domain 33 // 12q13.13 // 341405 /// BX647684 // ANKRD33 // ankyrin repeat domain 33 // 12q13.13 // 341405
3376367	1.60367	0.00102999	0.00924592	chr11	-	main	NM_004254 // SLC22A8 // solute carrier family 22 (organic anion transporter), member 8 // 11q11 // 9376 /// NM_001184732 // SLC22A8 // solute carrier family 22 (organic anion transporter), member 8 // 11q11 // 9376 /// NM_001184733 // SLC22A8 // solute carrier family 22 (organic anion transporter), member 8 // 11q11 // 9376 /// NM_001184736 // SLC22A8 // solute carrier family 22 (organic anion tr…
3272706	1.6036	0.00175266	0.0118775	chr10	+	main	NM_014468 // VENTX // VENT homeobox homolog (Xenopus laevis) // 10q26.3 // 27287 /// ENST00000325980 // VENTX // VENT homeobox homolog (Xenopus laevis) // 10q26.3 // 27287 /// AF068006 // VENTX // VENT homeobox homolog (Xenopus laevis) // 10q26.3 // 27287
3266253	1.60338	0.000791239	0.00826969	chr10	+	main	NM_181840 // KCNK18 // potassium channel, subfamily K, member 18 // 10q25.3 // 338567 /// ENST00000334549 // KCNK18 // potassium channel, subfamily K, member 18 // 10q25.3 // 338567 /// AB087138 // KCNK18 // potassium channel, subfamily K, member 18 // 10q25.3 // 338567
3839920	1.60335	0.000568481	0.00715589	chr19	+	main	NM_002030 // FPR3 // formyl peptide receptor 3 // 19q13.3-q13.4 // 2359 /// ENST00000339223 // FPR3 // formyl peptide receptor 3 // 19q13.3-q13.4 // 2359 /// BC059388 // FPR3 // formyl peptide receptor 3 // 19q13.3-q13.4 // 2359
2632832	1.6032	1.79e-05	0.00168649	chr3	+	main	NM_001080448 // EPHA6 // EPH receptor A6 // 3q11.2 // 285220 /// NM_173655 // EPHA6 // EPH receptor A6 // 3q11.2 // 285220 /// ENST00000389672 // EPHA6 // EPH receptor A6 // 3q11.2 // 285220 /// ENST00000502694 // EPHA6 // EPH receptor A6 // 3q11.2 // 285220 /// ENST00000334709 // EPHA6 // EPH receptor A6 // 3q11.2 // 285220 /// AK302040 // EPHA6 // EPH receptor A6 // 3q11.2 // 285220 /// AK30208…
3911366	1.60296	0.00115776	0.00974881	chr20	-	main	ENST00000371167 // ANKRD60 // ankyrin repeat domain 60 // 20q13.32 // 140731 /// ENST00000457363 // ANKRD60 // ankyrin repeat domain 60 // 20q13.32 // 140731 /// XM_001134442 // ANKRD60 // ankyrin repeat domain 60 // 20q13.32 // 140731
3955357	1.60271	0.000304167	0.00548323	chr22	-	main	NM_207644 // C22orf36 // chromosome 22 open reading frame 36 // 22q11.23 // 388886 /// ENST00000318753 // C22orf36 // chromosome 22 open reading frame 36 // 22q11.23 // 388886 /// AK097054 // C22orf36 // chromosome 22 open reading frame 36 // 22q11.23 // 388886 /// ENST00000446942 // C22orf36 // chromosome 22 open reading frame 36 // 22q11.23 // 388886 /// ENST00000404045 // C22orf36 // chromosom…
3527332	1.60224	0.0326158	0.0717122	chr14	+	main	NM_001004063 // OR4K1 // olfactory receptor, family 4, subfamily K, member 1 // 14q11.2 // 79544 /// ENST00000285600 // OR4K1 // olfactory receptor, family 4, subfamily K, member 1 // 14q11.2 // 79544 /// BC151145 // OR4K1 // olfactory receptor, family 4, subfamily K, member 1 // 14q11.2 // 79544
3792273	1.60206	0.00050475	0.00682084	chr18	+	main	NM_033646 // CDH7 // cadherin 7, type 2 // 18q22.1 // 1005 /// NM_004361 // CDH7 // cadherin 7, type 2 // 18q22.1 // 1005 /// ENST00000323011 // CDH7 // cadherin 7, type 2 // 18q22.1 // 1005 /// ENST00000397968 // CDH7 // cadherin 7, type 2 // 18q22.1 // 1005 /// ENST00000397966 // CDH7 // cadherin 7, type 2 // 18q22.1 // 1005 /// AB035301 // CDH7 // cadherin 7, type 2 // 18q22.1 // 1005
3741769	1.60205	0.000336233	0.00573113	chr17	-	main	NM_002558 // P2RX1 // purinergic receptor P2X, ligand-gated ion channel, 1 // 17p13.3 // 5023 /// ENST00000225538 // P2RX1 // purinergic receptor P2X, ligand-gated ion channel, 1 // 17p13.3 // 5023 /// BC027949 // P2RX1 // purinergic receptor P2X, ligand-gated ion channel, 1 // 17p13.3 // 5023
2692319	1.60186	0.000829913	0.0084142	chr3	-	main	NM_183357 // ADCY5 // adenylate cyclase 5 // 3q13.2-q21 // 111 /// ENST00000462833 // ADCY5 // adenylate cyclase 5 // 3q13.2-q21 // 111 /// AK124691 // ADCY5 // adenylate cyclase 5 // 3q13.2-q21 // 111 /// ENST00000415791 // ADCY5 // adenylate cyclase 5 // 3q13.2-q21 // 111 /// ENST00000476455 // ADCY5 // adenylate cyclase 5 // 3q13.2-q21 // 111
2408994	1.60154	0.00200566	0.0127628	chr1	-	main	NM_001123395 // CLDN19 // claudin 19 // 1p34.2 // 149461 /// NM_148960 // CLDN19 // claudin 19 // 1p34.2 // 149461 /// NM_001185117 // CLDN19 // claudin 19 // 1p34.2 // 149461 /// ENST00000296387 // CLDN19 // claudin 19 // 1p34.2 // 149461 /// ENST00000372539 // CLDN19 // claudin 19 // 1p34.2 // 149461 /// BC030524 // CLDN19 // claudin 19 // 1p34.2 // 149461
3951493	1.60149	0.00671432	0.0247263	chr22	-	main	NM_014406 // CCT8L2 // chaperonin containing TCP1, subunit 8 (theta)-like 2 // 22q11.1 // 150160 /// ENST00000359963 // CCT8L2 // chaperonin containing TCP1, subunit 8 (theta)-like 2 // 22q11.1 // 150160 /// BC033797 // CCT8L2 // chaperonin containing TCP1, subunit 8 (theta)-like 2 // 22q11.1 // 150160
3348353	1.6012	0.0114481	0.0346991	chr11	+	main	BC039669 // C11orf53 // chromosome 11 open reading frame 53 // 11q23.1 // 341032 /// ENST00000280325 // C11orf53 // chromosome 11 open reading frame 53 // 11q23.1 // 341032
3687363	1.60119	0.00328143	0.0163561	chr16	-	main	NM_003586 // DOC2A // double C2-like domains, alpha // 16p11.2 // 8448 /// NM_173618 // INO80E // INO80 complex subunit E // 16p11.2 // 283899 /// ENST00000350119 // DOC2A // double C2-like domains, alpha // 16p11.2 // 8448 /// ENST00000304516 // INO80E // INO80 complex subunit E // 16p11.2 // 283899 /// BC055284 // DOC2A // double C2-like domains, alpha // 16p11.2 // 8448 /// BC047712 // INO80E …
3490433	1.60091	0.00494926	0.0205234	chr13	+	main	NM_031290 // CCDC70 // coiled-coil domain containing 70 // 13q14.3 // 83446 /// ENST00000242819 // CCDC70 // coiled-coil domain containing 70 // 13q14.3 // 83446 /// BC069770 // CCDC70 // coiled-coil domain containing 70 // 13q14.3 // 83446
3735505	1.60091	0.00479019	0.0201581	chr17	+	main	NM_001088 // AANAT // aralkylamine N-acetyltransferase // 17q25 // 15 /// NM_001166579 // AANAT // aralkylamine N-acetyltransferase // 17q25 // 15 /// ENST00000392492 // AANAT // aralkylamine N-acetyltransferase // 17q25 // 15 /// ENST00000250615 // AANAT // aralkylamine N-acetyltransferase // 17q25 // 15 /// U40347 // AANAT // aralkylamine N-acetyltransferase // 17q25 // 15
3380647	1.60084	0.0145785	0.0406559	chr11	-	main	AK124096 // FLJ42102 // FLJ42102 protein // 11q13.4 // 399923
3622239	1.60071	8.26e-05	0.00324876	chr15	-	main	NM_144565 // DUOXA1 // dual oxidase maturation factor 1 // 15q21.1 // 90527 /// NM_207581 // DUOXA2 // dual oxidase maturation factor 2 // 15q15.1 // 405753 /// ENST00000267803 // DUOXA1 // dual oxidase maturation factor 1 // 15q21.1 // 90527 /// ENST00000323030 // DUOXA2 // dual oxidase maturation factor 2 // 15q15.1 // 405753 /// AK292771 // DUOXA1 // dual oxidase maturation factor 1 // 15q21.1…
3350027	1.60046	0.00596505	0.022882	chr11	+	main	NM_182495 // FAM55B // family with sequence similarity 55, member B // 11q23.3 // 120406 /// ENST00000389586 // FAM55B // family with sequence similarity 55, member B // 11q23.3 // 120406 /// AK057953 // FAM55B // family with sequence similarity 55, member B // 11q23.3 // 120406 /// ENST00000375475 // FAM55B // family with sequence similarity 55, member B // 11q23.3 // 120406
2324594	1.60044	0.00258034	0.0144081	chr1	+	main	NM_005747 // CELA3A // chymotrypsin-like elastase family, member 3A // 1p36.12 // 10136 /// NM_007352 // CELA3B // chymotrypsin-like elastase family, member 3B // 1p36.12 // 23436 /// ENST00000290122 // CELA3A // chymotrypsin-like elastase family, member 3A // 1p36.12 // 10136 /// ENST00000337107 // CELA3B // chymotrypsin-like elastase family, member 3B // 1p36.12 // 23436 /// BC008383 // CELA3A …
2437363	1.6003	0.000987061	0.00910957	chr1	-	main	NM_000298 // PKLR // pyruvate kinase, liver and RBC // 1q21 // 5313 /// NM_181871 // PKLR // pyruvate kinase, liver and RBC // 1q21 // 5313 /// ENST00000342741 // PKLR // pyruvate kinase, liver and RBC // 1q21 // 5313 /// ENST00000434082 // PKLR // pyruvate kinase, liver and RBC // 1q21 // 5313 /// ENST00000392414 // PKLR // pyruvate kinase, liver and RBC // 1q21 // 5313 /// BC025737 // PKLR // p…
3136756	1.59997	0.000782365	0.00826708	chr8	-	main	NM_000780 // CYP7A1 // cytochrome P450, family 7, subfamily A, polypeptide 1 // 8q11-q12 // 1581 /// ENST00000301645 // CYP7A1 // cytochrome P450, family 7, subfamily A, polypeptide 1 // 8q11-q12 // 1581 /// M93133 // CYP7A1 // cytochrome P450, family 7, subfamily A, polypeptide 1 // 8q11-q12 // 1581
3148387	1.59972	0.0160288	0.0434495	chr8	-	main	NM_139166 // ABRA // actin-binding Rho activating protein // 8q23.1 // 137735 /// ENST00000311955 // ABRA // actin-binding Rho activating protein // 8q23.1 // 137735 /// AL832152 // ABRA // actin-binding Rho activating protein // 8q23.1 // 137735
4008011	1.59969	0.000735338	0.0080485	chrX	-	main	NM_014009 // FOXP3 // forkhead box P3 // Xp11.23 // 50943 /// NM_001114377 // FOXP3 // forkhead box P3 // Xp11.23 // 50943 /// ENST00000376207 // FOXP3 // forkhead box P3 // Xp11.23 // 50943 /// ENST00000376199 // FOXP3 // forkhead box P3 // Xp11.23 // 50943 /// AF277993 // FOXP3 // forkhead box P3 // Xp11.23 // 50943 /// ENST00000455775 // FOXP3 // forkhead box P3 // Xp11.23 // 50943 /// ENST000…
2411198	1.59968	0.00258053	0.0144081	chr1	-	main	NM_003189 // TAL1 // T-cell acute lymphocytic leukemia 1 // 1p32 // 6886 /// ENST00000294339 // TAL1 // T-cell acute lymphocytic leukemia 1 // 1p32 // 6886 /// ENST00000371884 // TAL1 // T-cell acute lymphocytic leukemia 1 // 1p32 // 6886 /// M61108 // TAL1 // T-cell acute lymphocytic leukemia 1 // 1p32 // 6886 /// ENST00000371883 // TAL1 // T-cell acute lymphocytic leukemia 1 // 1p32 // 6886
2323951	1.59932	0.00149176	0.0110148	chr1	+	main	NM_001039500 // VWA5B1 // von Willebrand factor A domain containing 5B1 // 1p36.12 // 127731 /// ENST00000414846 // VWA5B1 // von Willebrand factor A domain containing 5B1 // 1p36.12 // 127731 /// ENST00000375089 // VWA5B1 // von Willebrand factor A domain containing 5B1 // 1p36.12 // 127731 /// ENST00000454120 // VWA5B1 // von Willebrand factor A domain containing 5B1 // 1p36.12 // 127731 /// EN…
3914273	1.5991	0.00280204	0.015048	chr20	-	main	NM_080621 // SAMD10 // sterile alpha motif domain containing 10 // 20q13.33 // 140700 /// ENST00000369886 // SAMD10 // sterile alpha motif domain containing 10 // 20q13.33 // 140700 /// BC067362 // SAMD10 // sterile alpha motif domain containing 10 // 20q13.33 // 140700 /// ENST00000450107 // SAMD10 // sterile alpha motif domain containing 10 // 20q13.33 // 140700
2731928	1.59907	0.015225	0.0419053	chr4	+	main	NM_001130016 // ART3 // ADP-ribosyltransferase 3 // 4p15.1-p14|4p15.1-p14|4p15.1-p14 // 419 /// NM_001179 // ART3 // ADP-ribosyltransferase 3 // 4p15.1-p14|4p15.1-p14|4p15.1-p14 // 419 /// NM_001130017 // ART3 // ADP-ribosyltransferase 3 // 4p15.1-p14|4p15.1-p14|4p15.1-p14 // 419 /// ENST00000355810 // ART3 // ADP-ribosyltransferase 3 // 4p15.1-p14|4p15.1-p14|4p15.1-p14 // 419 /// ENST00000349321…
3094980	1.59905	3.85e-06	0.000862468	chr8	+	main	NM_153692 // HTRA4 // HtrA serine peptidase 4 // 8p11.22 // 203100 /// ENST00000302495 // HTRA4 // HtrA serine peptidase 4 // 8p11.22 // 203100 /// AK300197 // HTRA4 // HtrA serine peptidase 4 // 8p11.22 // 203100
2750753	1.5989	0.00144038	0.0108242	chr4	+	main	NM_012464 // TLL1 // tolloid-like 1 // 4q32-q33 // 7092 /// ENST00000061240 // TLL1 // tolloid-like 1 // 4q32-q33 // 7092 /// U91963 // TLL1 // tolloid-like 1 // 4q32-q33 // 7092 /// ENST00000509505 // TLL1 // tolloid-like 1 // 4q32-q33 // 7092 /// ENST00000513213 // TLL1 // tolloid-like 1 // 4q32-q33 // 7092 /// ENST00000504560 // TLL1 // tolloid-like 1 // 4q32-q33 // 7092
2321607	1.59868	9.18e-05	0.00330929	chr1	+	main	NM_201628 // KAZ // kazrin // 1p36.21 // 23254 /// ENST00000376030 // KAZ // kazrin // 1p36.21 // 23254 /// AK293806 // KAZ // kazrin // 1p36.21 // 23254 /// ENST00000338894 // KAZ // kazrin // 1p36.21 // 23254 /// AK074283 // C1orf126 // chromosome 1 open reading frame 126 // 1p36.21 // 200197
3334174	1.59848	0.00279077	0.0150311	chr11	+	main	NM_013280 // FLRT1 // fibronectin leucine rich transmembrane protein 1 // 11q12-q13 // 23769 /// ENST00000246841 // FLRT1 // fibronectin leucine rich transmembrane protein 1 // 11q12-q13 // 23769 /// AY358308 // FLRT1 // fibronectin leucine rich transmembrane protein 1 // 11q12-q13 // 23769
3071459	1.59819	0.00770655	0.0270409	chr7	-	main	NM_022143 // LRRC4 // leucine rich repeat containing 4 // 7q31.3 // 64101 /// ENST00000249363 // LRRC4 // leucine rich repeat containing 4 // 7q31.3 // 64101 /// AF196976 // LRRC4 // leucine rich repeat containing 4 // 7q31.3 // 64101 /// BC111561 // LRRC4 // leucine rich repeat containing 4 // 7q31.3 // 64101 /// BC111745 // LRRC4 // leucine rich repeat containing 4 // 7q31.3 // 64101 /// AY3583…
3230594	1.59816	0.000937471	0.00887275	chr9	-	main	NM_004669 // CLIC3 // chloride intracellular channel 3 // 9q34.3 // 9022 /// ENST00000494426 // CLIC3 // chloride intracellular channel 3 // 9q34.3 // 9022 /// ENST00000505021 // CLIC3 // chloride intracellular channel 3 // 9q34.3 // 9022 /// ENST00000371616 // CLIC3 // chloride intracellular channel 3 // 9q34.3 // 9022 /// BC007012 // CLIC3 // chloride intracellular channel 3 // 9q34.3 // 9022 /…
2714465	1.59815	0.000176385	0.00435248	chr4	+	main	NM_001004356 // FGFRL1 // fibroblast growth factor receptor-like 1 // 4p16 // 53834 /// NM_001004358 // FGFRL1 // fibroblast growth factor receptor-like 1 // 4p16 // 53834 /// NM_021923 // FGFRL1 // fibroblast growth factor receptor-like 1 // 4p16 // 53834 /// ENST00000398484 // FGFRL1 // fibroblast growth factor receptor-like 1 // 4p16 // 53834 /// ENST00000264748 // FGFRL1 // fibroblast growth …
3023038	1.59803	0.00357151	0.0170822	chr7	+	main	NM_032599 // FAM71F1 // family with sequence similarity 71, member F1 // 7q32.1 // 84691 /// ENST00000315184 // FAM71F1 // family with sequence similarity 71, member F1 // 7q32.1 // 84691 /// AK093161 // FAM71F1 // family with sequence similarity 71, member F1 // 7q32.1 // 84691 /// ENST00000484425 // FAM71F1 // family with sequence similarity 71, member F1 // 7q32.1 // 84691 /// ENST00000471558 …
2693682	1.59746	0.0139562	0.0395514	chr3	-	main	NM_052883 // TXNRD3 // thioredoxin reductase 3 // 3q21.3 // 114112 /// NM_001173513 // TXNRD3 // thioredoxin reductase 3 // 3q21.3 // 114112 /// NM_001039783 // TXNRD3IT1 // thioredoxin reductase 3 intronic transcript 1 // 3q21.3 // 645840 /// ENST00000457556 // TXNRD3 // thioredoxin reductase 3 // 3q21.3 // 114112 /// ENST00000360201 // TXNRD3 // thioredoxin reductase 3 // 3q21.3 // 114112 /// E…
2997231	1.59744	0.00280203	0.015048	chr7	+	main	AF447883 // PP13004 // hypothetical LOC402481 // 7p14.2 // 402481 /// ENST00000381493 // PP13004 // hypothetical LOC402481 // 7p14.2 // 402481 /// XR_114021 // PP13004 // hypothetical LOC402481 // 7p14.2 // 402481
3841574	1.59693	0.00627173	0.0236869	chr19	+	main	NM_006669 // LILRB1 // leukocyte immunoglobulin-like receptor, subfamily B (with TM and ITIM domains), member 1 // 19q13.4 // 10859 /// NM_001081637 // LILRB1 // leukocyte immunoglobulin-like receptor, subfamily B (with TM and ITIM domains), member 1 // 19q13.4 // 10859 /// NM_001081638 // LILRB1 // leukocyte immunoglobulin-like receptor, subfamily B (with TM and ITIM domains), member 1 // 19q13.…
2681251	1.5969	0.000918434	0.00878096	chr3	-	main	NM_198271 // LMOD3 // leiomodin 3 (fetal) // 3p14.1 // 56203 /// ENST00000420581 // LMOD3 // leiomodin 3 (fetal) // 3p14.1 // 56203 /// ENST00000489031 // LMOD3 // leiomodin 3 (fetal) // 3p14.1 // 56203 /// ENST00000475434 // LMOD3 // leiomodin 3 (fetal) // 3p14.1 // 56203 /// BC121019 // LMOD3 // leiomodin 3 (fetal) // 3p14.1 // 56203 /// ENST00000295572 // LMOD3 // leiomodin 3 (fetal) // 3p14.1…
3056320	1.59659	9.56e-05	0.00336176	chr7	-	main	NM_152559 // WBSCR27 // Williams Beuren syndrome chromosome region 27 // 7q11.23 // 155368 /// ENST00000297873 // WBSCR27 // Williams Beuren syndrome chromosome region 27 // 7q11.23 // 155368 /// AY354928 // WBSCR27 // Williams Beuren syndrome chromosome region 27 // 7q11.23 // 155368 /// ENST00000434654 // WBSCR27 // Williams Beuren syndrome chromosome region 27 // 7q11.23 // 155368 /// ENST0000…
3957188	1.59657	0.0348671	0.0752117	chr22	-	main	NM_020530 // OSM // oncostatin M // 22q12.2 // 5008 /// ENST00000215781 // OSM // oncostatin M // 22q12.2 // 5008 /// BC011589 // OSM // oncostatin M // 22q12.2 // 5008
3770052	1.59619	0.00223122	0.0134607	chr17	-	main	NM_001144952 // SDK2 // sidekick homolog 2 (chicken) // 17q25.1 // 54549 /// ENST00000392650 // SDK2 // sidekick homolog 2 (chicken) // 17q25.1 // 54549 /// ENST00000388726 // SDK2 // sidekick homolog 2 (chicken) // 17q25.1 // 54549 /// ENST00000316893 // SDK2 // sidekick homolog 2 (chicken) // 17q25.1 // 54549 /// ENST00000334543 // SDK2 // sidekick homolog 2 (chicken) // 17q25.1 // 54549 /// AB…
3396589	1.59618	0.0163469	0.0439654	chr11	-	main	---
3064689	1.59611	0.00135571	0.0105007	chr7	-	main	NM_138403 // MYL10 // myosin, light chain 10, regulatory // 7q22.1 // 93408 /// ENST00000223167 // MYL10 // myosin, light chain 10, regulatory // 7q22.1 // 93408 /// BC002778 // MYL10 // myosin, light chain 10, regulatory // 7q22.1 // 93408
2358736	1.59603	0.00363543	0.0172456	chr1	+	main	NM_024575 // TNFAIP8L2 // tumor necrosis factor, alpha-induced protein 8-like 2 // 1q21.3 // 79626 /// ENST00000368910 // TNFAIP8L2 // tumor necrosis factor, alpha-induced protein 8-like 2 // 1q21.3 // 79626 /// AF271774 // TNFAIP8L2 // tumor necrosis factor, alpha-induced protein 8-like 2 // 1q21.3 // 79626
2743800	1.59596	2.74e-06	0.000754557	chr4	+	main	NM_032961 // PCDH10 // protocadherin 10 // 4q28.3 // 57575 /// NM_020815 // PCDH10 // protocadherin 10 // 4q28.3 // 57575 /// ENST00000264360 // PCDH10 // protocadherin 10 // 4q28.3 // 57575 /// ENST00000394248 // PCDH10 // protocadherin 10 // 4q28.3 // 57575 /// BC111560 // PCDH10 // protocadherin 10 // 4q28.3 // 57575
3201319	1.59593	0.021521	0.0535133	chr9	-	main	NM_000605 // IFNA2 // interferon, alpha 2 // 9p22 // 3440 /// ENST00000380206 // IFNA2 // interferon, alpha 2 // 9p22 // 3440 /// M54886 // IFNA2 // interferon, alpha 2 // 9p22 // 3440
3119200	1.59591	0.00718358	0.0258236	chr8	+	main	NM_005672 // PSCA // prostate stem cell antigen // 8q24.2 // 8000 /// NR_033343 // PSCA // prostate stem cell antigen // 8q24.2 // 8000 /// ENST00000301258 // PSCA // prostate stem cell antigen // 8q24.2 // 8000 /// BC023582 // PSCA // prostate stem cell antigen // 8q24.2 // 8000
2359360	1.5957	0.0228425	0.0558222	chr1	+	main	NM_014357 // LCE2B // late cornified envelope 2B // 1q21 // 26239 /// NM_178430 // LCE2D // late cornified envelope 2D // 1q21.3 // 353141 /// NM_178429 // LCE2C // late cornified envelope 2C // 1q21.3 // 353140 /// ENST00000368780 // LCE2B // late cornified envelope 2B // 1q21 // 26239 /// ENST00000368784 // LCE2D // late cornified envelope 2D // 1q21.3 // 353141 /// ENST00000368783 // LCE2C // …
3942021	1.59561	0.000848187	0.00847551	chr22	+	main	NM_021076 // NEFH // neurofilament, heavy polypeptide // 22q12.2 // 4744 /// ENST00000310624 // NEFH // neurofilament, heavy polypeptide // 22q12.2 // 4744 /// BC073969 // NEFH // neurofilament, heavy polypeptide // 22q12.2 // 4744 /// ENST00000328842 // NEFH // neurofilament, heavy polypeptide // 22q12.2 // 4744
2655113	1.59535	0.00703744	0.0254897	chr3	+	main	NM_017644 // KLHL24 // kelch-like 24 (Drosophila) // 3q27.1 // 54800 /// ENST00000454652 // KLHL24 // kelch-like 24 (Drosophila) // 3q27.1 // 54800 /// ENST00000242810 // KLHL24 // kelch-like 24 (Drosophila) // 3q27.1 // 54800 /// AY422472 // KLHL24 // kelch-like 24 (Drosophila) // 3q27.1 // 54800 /// BC142993 // KLHL24 // kelch-like 24 (Drosophila) // 3q27.1 // 54800 /// DQ925701 // KLHL24 // ke…
3699886	1.59508	0.0050247	0.0206997	---	---	normgene->intron	---
3064158	1.59508	0.00114518	0.009718	chr7	-	main	NM_003227 // TFR2 // transferrin receptor 2 // 7q22 // 7036 /// ENST00000462107 // TFR2 // transferrin receptor 2 // 7q22 // 7036 /// ENST00000223051 // TFR2 // transferrin receptor 2 // 7q22 // 7036 /// AF067864 // TFR2 // transferrin receptor 2 // 7q22 // 7036 /// ENST00000431692 // TFR2 // transferrin receptor 2 // 7q22 // 7036 /// ENST00000490084 // TFR2 // transferrin receptor 2 // 7q22 // 7…
2617433	1.59499	0.00174681	0.0118633	chr3	+	main	NM_015873 // VILL // villin-like // 3p21.3 // 50853 /// ENST00000383759 // VILL // villin-like // 3p21.3 // 50853 /// ENST00000283713 // VILL // villin-like // 3p21.3 // 50853 /// BC004300 // VILL // villin-like // 3p21.3 // 50853 /// ENST00000356246 // VILL // villin-like // 3p21.3 // 50853 /// ENST00000412008 // VILL // villin-like // 3p21.3 // 50853 /// ENST00000492491 // VILL // villin-like /…
2884727	1.59467	0.00818561	0.0279878	chr5	-	main	NM_025153 // ATP10B // ATPase, class V, type 10B // 5q34 // 23120 /// ENST00000327245 // ATP10B // ATPase, class V, type 10B // 5q34 // 23120 /// AK025130 // ATP10B // ATPase, class V, type 10B // 5q34 // 23120
3850960	1.59465	0.00115054	0.009718	chr19	-	main	NM_001420 // ELAVL3 // ELAV (embryonic lethal, abnormal vision, Drosophila)-like 3 (Hu antigen C) // 19p13.2 // 1995 /// NM_032281 // ELAVL3 // ELAV (embryonic lethal, abnormal vision, Drosophila)-like 3 (Hu antigen C) // 19p13.2 // 1995 /// ENST00000359227 // ELAVL3 // ELAV (embryonic lethal, abnormal vision, Drosophila)-like 3 (Hu antigen C) // 19p13.2 // 1995 /// ENST00000438662 // ELAVL3 // E…
2745466	1.59457	0.0273083	0.0632387	chr4	+	main	NM_003866 // INPP4B // inositol polyphosphate-4-phosphatase, type II, 105kDa // 4q31.21 // 8821 /// NM_001101669 // INPP4B // inositol polyphosphate-4-phosphatase, type II, 105kDa // 4q31.21 // 8821 /// AK126441 // FLJ44477 // FLJ44477 protein // 4q31.21 // 401157
2929571	1.5943	3.87e-05	0.00238884	chr6	+	main	NM_001114329 // GRM1 // glutamate receptor, metabotropic 1 // 6q24 // 2911 /// NM_000838 // GRM1 // glutamate receptor, metabotropic 1 // 6q24 // 2911 /// ENST00000392299 // GRM1 // glutamate receptor, metabotropic 1 // 6q24 // 2911 /// ENST00000492807 // GRM1 // glutamate receptor, metabotropic 1 // 6q24 // 2911 /// ENST00000361719 // GRM1 // glutamate receptor, metabotropic 1 // 6q24 // 2911 //…
2565902	1.59406	0.0309989	0.0692357	chr2	-	main	NM_025190 // ANKRD36B // ankyrin repeat domain 36B // 2q11.2 // 57730 /// ENST00000438709 // ANKRD36B // ankyrin repeat domain 36B // 2q11.2 // 57730 /// BC125132 // ANKRD36B // ankyrin repeat domain 36B // 2q11.2 // 57730 /// BC125133 // ANKRD36B // ankyrin repeat domain 36B // 2q11.2 // 57730 /// BC146835 // ANKRD36 // ankyrin repeat domain 36 // 2q11.2 // 375248 /// ENST00000359901 // ANKRD36B…
2394726	1.59399	1.85e-05	0.00168649	chr1	-	main	NM_198681 // PLEKHG5 // pleckstrin homology domain containing, family G (with RhoGef domain) member 5 // 1p36.31 // 57449 /// NM_020631 // PLEKHG5 // pleckstrin homology domain containing, family G (with RhoGef domain) member 5 // 1p36.31 // 57449 /// NM_001042663 // PLEKHG5 // pleckstrin homology domain containing, family G (with RhoGef domain) member 5 // 1p36.31 // 57449 /// NM_001042664 // PL…
2841414	1.59393	0.0231174	0.0562391	---	---	normgene->intron	---
3805614	1.59388	0.0172175	0.0456047	chr18	-	main	NM_020783 // SYT4 // synaptotagmin IV // 18q12.3 // 6860 /// ENST00000255224 // SYT4 // synaptotagmin IV // 18q12.3 // 6860 /// BC036538 // SYT4 // synaptotagmin IV // 18q12.3 // 6860 /// ENST00000441273 // SYT4 // synaptotagmin IV // 18q12.3 // 6860 /// ENST00000442661 // SYT4 // synaptotagmin IV // 18q12.3 // 6860
3470300	1.59386	8.79e-05	0.00329006	---	---	normgene->intron	---
2342475	1.59344	0.00162658	0.0114542	chr1	+	main	NM_001001933 // LHX8 // LIM homeobox 8 // 1p31.1 // 431707 /// ENST00000294638 // LHX8 // LIM homeobox 8 // 1p31.1 // 431707 /// BC040321 // LHX8 // LIM homeobox 8 // 1p31.1 // 431707 /// ENST00000356261 // LHX8 // LIM homeobox 8 // 1p31.1 // 431707
2404958	1.59343	0.00158576	0.0113362	chr1	-	main	NR_026850 // MTMR9LP // myotubularin related protein 9-like, pseudogene // 1p35.1 // 339483 /// AL833686 // MTMR9LP // myotubularin related protein 9-like, pseudogene // 1p35.1 // 339483
2536071	1.59331	0.000179419	0.00436859	chr2	+	main	NM_001080437 // SNED1 // sushi, nidogen and EGF-like domains 1 // 2q37.3 // 25992 /// ENST00000310397 // SNED1 // sushi, nidogen and EGF-like domains 1 // 2q37.3 // 25992 /// AF439717 // SNED1 // sushi, nidogen and EGF-like domains 1 // 2q37.3 // 25992 /// ENST00000405547 // SNED1 // sushi, nidogen and EGF-like domains 1 // 2q37.3 // 25992 /// ENST00000342631 // SNED1 // sushi, nidogen and EGF-li…
3016316	1.59312	0.03154	0.0701168	chr7	+	main	---
3354719	1.59307	0.00118897	0.00989623	chr11	+	main	---
3936992	1.59306	0.00346576	0.0167954	chr22	+	main	NM_002688 // SEPT5 // septin 5 // 22q11.21 // 5413 /// L20860 // GP1BB // glycoprotein Ib (platelet), beta polypeptide // 22q11.21-q11.23|22q11.21 // 2812
3824666	1.5929	0.000238203	0.00487275	chr19	+	main	NM_002248 // KCNN1 // potassium intermediate/small conductance calcium-activated channel, subfamily N, member 1 // 19p13.1 // 3780 /// U69883 // KCNN1 // potassium intermediate/small conductance calcium-activated channel, subfamily N, member 1 // 19p13.1 // 3780 /// ENST00000222249 // KCNN1 // potassium intermediate/small conductance calcium-activated channel, subfamily N, member 1 // 19p13.1 // …
4011569	1.5926	0.000603004	0.00732086	chrX	-	main	NM_001002254 // AWAT2 // acyl-CoA wax alcohol acyltransferase 2 // Xq13.1 // 158835 /// ENST00000276101 // AWAT2 // acyl-CoA wax alcohol acyltransferase 2 // Xq13.1 // 158835 /// AY605053 // AWAT2 // acyl-CoA wax alcohol acyltransferase 2 // Xq13.1 // 158835 /// ENST00000440401 // AWAT2 // acyl-CoA wax alcohol acyltransferase 2 // Xq13.1 // 158835
3713896	1.59259	0.00435457	0.0191221	chr17	+	main	NM_007148 // RNF112 // ring finger protein 112 // 17p11.2 // 7732 /// BC053989 // RNF112 // ring finger protein 112 // 17p11.2 // 7732
3839489	1.59245	0.0343734	0.0745405	chr19	+	main	NM_001506 // GPR32 // G protein-coupled receptor 32 // 19q13.3 // 2854 /// ENST00000270590 // GPR32 // G protein-coupled receptor 32 // 19q13.3 // 2854 /// BC095544 // GPR32 // G protein-coupled receptor 32 // 19q13.3 // 2854
2758870	1.59244	0.0138415	0.0393544	chr4	-	main	NM_018659 // CYTL1 // cytokine-like 1 // 4p16-p15 // 54360 /// ENST00000307746 // CYTL1 // cytokine-like 1 // 4p16-p15 // 54360 /// AF193766 // CYTL1 // cytokine-like 1 // 4p16-p15 // 54360
3845581	1.59226	0.0033786	0.0165507	chr19	-	main	NM_031213 // FAM108A1 // family with sequence similarity 108, member A1 // 19p13.3 // 81926 /// NM_001130111 // FAM108A1 // family with sequence similarity 108, member A1 // 19p13.3 // 81926 /// ENST00000250974 // FAM108A1 // family with sequence similarity 108, member A1 // 19p13.3 // 81926 /// ENST00000292577 // FAM108A1 // family with sequence similarity 108, member A1 // 19p13.3 // 81926 /// …
3995633	1.59173	0.000546261	0.00701987	chrX	+	main	NM_001711 // BGN // biglycan // Xq28 // 633 /// ENST00000331595 // BGN // biglycan // Xq28 // 633 /// BC004244 // BGN // biglycan // Xq28 // 633 /// BC002416 // BGN // biglycan // Xq28 // 633 /// J04599 // BGN // biglycan // Xq28 // 633 /// AK293289 // BGN // biglycan // Xq28 // 633 /// AK291955 // BGN // biglycan // Xq28 // 633 /// BT007323 // BGN // biglycan // Xq28 // 633 /// AK297966 // BGN /…
2553421	1.59171	0.00171319	0.011733	chr2	-	main	NM_001003937 // TSPYL6 // TSPY-like 6 // 2p16.2 // 388951 /// ENST00000317802 // TSPYL6 // TSPY-like 6 // 2p16.2 // 388951 /// BC068576 // TSPYL6 // TSPY-like 6 // 2p16.2 // 388951
3986730	1.59166	0.00345957	0.0167876	chrX	+	main	NM_000495 // COL4A5 // collagen, type IV, alpha 5 // Xq22 // 1287 /// NM_033380 // COL4A5 // collagen, type IV, alpha 5 // Xq22 // 1287 /// ENST00000361603 // COL4A5 // collagen, type IV, alpha 5 // Xq22 // 1287 /// ENST00000328300 // COL4A5 // collagen, type IV, alpha 5 // Xq22 // 1287 /// BC151846 // COL4A5 // collagen, type IV, alpha 5 // Xq22 // 1287 /// ENST00000356851 // COL4A5 // collagen,…
2319550	1.59161	0.000386609	0.00607399	chr1	+	main	NM_052960 // RBP7 // retinol binding protein 7, cellular // 1p36.22 // 116362 /// ENST00000294435 // RBP7 // retinol binding protein 7, cellular // 1p36.22 // 116362 /// BC033883 // RBP7 // retinol binding protein 7, cellular // 1p36.22 // 116362 /// ENST00000400902 // RBP7 // retinol binding protein 7, cellular // 1p36.22 // 116362 /// ENST00000315901 // RBP7 // retinol binding protein 7, cellul…
3715460	1.59153	0.00803956	0.0276362	chr17	+	main	NR_003064 // PYY2 // peptide YY, 2 (seminalplasmin) // 17q11 // 23615 /// AF222904 // PYY2 // peptide YY, 2 (seminalplasmin) // 17q11 // 23615
3814669	1.59149	0.00434735	0.0190997	chr18	-	main	ENST00000317008 // FLJ25715 // hypothetical protein FLJ25715 // 18q23 // 284241 /// AK098581 // FLJ25715 // hypothetical protein FLJ25715 // 18q23 // 284241
3455612	1.59137	0.00068833	0.00778563	chr12	-	main	NM_033448 // KRT71 // keratin 71 // 12q13.13 // 112802 /// NM_175068 // KRT73 // keratin 73 // 12q13.3 // 319101 /// ENST00000267119 // KRT71 // keratin 71 // 12q13.13 // 112802 /// ENST00000305748 // KRT73 // keratin 73 // 12q13.3 // 319101 /// BC103917 // KRT71 // keratin 71 // 12q13.13 // 112802 /// BC109212 // KRT73 // keratin 73 // 12q13.3 // 319101 /// ENST00000424858 // KRT73 // keratin 73…
3162486	1.59111	0.000317406	0.00558468	chr9	+	main	NM_000550 // TYRP1 // tyrosinase-related protein 1 // 9p23 // 7306 /// ENST00000388918 // TYRP1 // tyrosinase-related protein 1 // 9p23 // 7306 /// BC052608 // TYRP1 // tyrosinase-related protein 1 // 9p23 // 7306 /// ENST00000381137 // TYRP1 // tyrosinase-related protein 1 // 9p23 // 7306 /// ENST00000473763 // TYRP1 // tyrosinase-related protein 1 // 9p23 // 7306
2505779	1.59081	0.0206292	0.0518876	chr2	+	main	NM_207364 // GPR148 // G protein-coupled receptor 148 // 2q21.1 // 344561 /// ENST00000309926 // GPR148 // G protein-coupled receptor 148 // 2q21.1 // 344561 /// AY569570 // GPR148 // G protein-coupled receptor 148 // 2q21.1 // 344561
2461654	1.59076	0.0472704	0.094348	chr1	-	main	AF193050 // PP2672 // hypothetical LOC100130249 // 1q42.3 // 100130249
2536874	1.59064	0.000408744	0.00622155	chr2	+	main	NM_022134 // GAL3ST2 // galactose-3-O-sulfotransferase 2 // 2q37.3 // 64090 /// ENST00000192314 // GAL3ST2 // galactose-3-O-sulfotransferase 2 // 2q37.3 // 64090 /// AB040610 // GAL3ST2 // galactose-3-O-sulfotransferase 2 // 2q37.3 // 64090
3688362	1.59058	0.00610729	0.0232453	chr16	-	main	NM_005205 // COX6A2 // cytochrome c oxidase subunit VIa polypeptide 2 // 16p // 1339 /// ENST00000287490 // COX6A2 // cytochrome c oxidase subunit VIa polypeptide 2 // 16p // 1339 /// BC029818 // COX6A2 // cytochrome c oxidase subunit VIa polypeptide 2 // 16p // 1339
3939450	1.59027	0.00483558	0.0202427	chr22	+	main	NM_182520 // C22orf15 // chromosome 22 open reading frame 15 // 22q11.23 // 150248 /// ENST00000402217 // C22orf15 // chromosome 22 open reading frame 15 // 22q11.23 // 150248 /// BC113450 // C22orf15 // chromosome 22 open reading frame 15 // 22q11.23 // 150248 /// BC113452 // C22orf15 // chromosome 22 open reading frame 15 // 22q11.23 // 150248 /// CR456371 // C22orf15 // chromosome 22 open read…
3379091	1.59016	0.00587968	0.022673	chr11	-	main	NM_000695 // ALDH3B2 // aldehyde dehydrogenase 3 family, member B2 // 11q13 // 222 /// NM_001031615 // ALDH3B2 // aldehyde dehydrogenase 3 family, member B2 // 11q13 // 222 /// NM_000694 // ALDH3B1 // aldehyde dehydrogenase 3 family, member B1 // 11q13 // 221 /// NM_001030010 // ALDH3B1 // aldehyde dehydrogenase 3 family, member B1 // 11q13 // 221 /// NM_001161473 // ALDH3B1 // aldehyde dehydroge…
2392945	1.58992	0.00146297	0.0108988	chr1	-	main	NR_015440 // FLJ42875 // hypothetical LOC440556 // 1p36.32 // 440556 /// NR_024371 // FLJ42875 // hypothetical LOC440556 // 1p36.32 // 440556
2662623	1.58992	0.0201334	0.0509727	chr3	-	main	NR_024138 // GHRL // ghrelin/obestatin prepropeptide // 3p26-p25 // 51738 /// NR_024135 // GHRL // ghrelin/obestatin prepropeptide // 3p26-p25 // 51738 /// NR_024132 // GHRL // ghrelin/obestatin prepropeptide // 3p26-p25 // 51738 /// NR_024137 // GHRL // ghrelin/obestatin prepropeptide // 3p26-p25 // 51738 /// NR_024133 // GHRL // ghrelin/obestatin prepropeptide // 3p26-p25 // 51738 /// NR_024134…
3683740	1.58986	0.00318516	0.0161565	chr16	-	main	NM_052956 // ACSM1 // acyl-CoA synthetase medium-chain family member 1 // 16p12.3 // 116285 /// ENST00000307493 // ACSM1 // acyl-CoA synthetase medium-chain family member 1 // 16p12.3 // 116285 /// BC125178 // ACSM1 // acyl-CoA synthetase medium-chain family member 1 // 16p12.3 // 116285 /// ENST00000219151 // ACSM1 // acyl-CoA synthetase medium-chain family member 1 // 16p12.3 // 116285
2842530	1.58972	0.000791733	0.00827092	chr5	+	main	NM_173664 // ARL10 // ADP-ribosylation factor-like 10 // 5q35.2 // 285598 /// ENST00000310389 // ARL10 // ADP-ribosylation factor-like 10 // 5q35.2 // 285598 /// BC059361 // ARL10 // ADP-ribosylation factor-like 10 // 5q35.2 // 285598 /// M20469 // CLTB // clathrin, light chain B // 4q2-q3|5q35 // 1212
3634742	1.58967	0.000222765	0.00481074	chr15	-	main	NM_014272 // ADAMTS7 // ADAM metallopeptidase with thrombospondin type 1 motif, 7 // 15q24.2 // 11173 /// BC061631 // ADAMTS7 // ADAM metallopeptidase with thrombospondin type 1 motif, 7 // 15q24.2 // 11173 /// AK131095 // LOC390660 // FLJ00317 protein // --- // 390660
2362201	1.58947	0.00321477	0.0161951	chr1	+	main	NM_001765 // CD1C // CD1c molecule // 1q22-q23 // 911 /// ENST00000368170 // CD1C // CD1c molecule // 1q22-q23 // 911 /// M28827 // CD1C // CD1c molecule // 1q22-q23 // 911 /// ENST00000368169 // CD1C // CD1c molecule // 1q22-q23 // 911 /// ENST00000443761 // CD1C // CD1c molecule // 1q22-q23 // 911
3733911	1.5893	0.00280231	0.015048	chr17	+	main	NM_001050 // SSTR2 // somatostatin receptor 2 // 17q24 // 6752 /// ENST00000357585 // SSTR2 // somatostatin receptor 2 // 17q24 // 6752 /// BC019610 // SSTR2 // somatostatin receptor 2 // 17q24 // 6752 /// ENST00000315332 // SSTR2 // somatostatin receptor 2 // 17q24 // 6752
3379031	1.58921	0.00780945	0.0272156	chr11	-	main	NM_181843 // NUDT8 // nudix (nucleoside diphosphate linked moiety X)-type motif 8 // 11q13.2 // 254552 /// ENST00000301490 // NUDT8 // nudix (nucleoside diphosphate linked moiety X)-type motif 8 // 11q13.2 // 254552 /// BC018644 // NUDT8 // nudix (nucleoside diphosphate linked moiety X)-type motif 8 // 11q13.2 // 254552 /// ENST00000376693 // NUDT8 // nudix (nucleoside diphosphate linked moiety X…
3774906	1.58897	0.00298952	0.0155598	chr17	-	main	NM_003004 // SECTM1 // secreted and transmembrane 1 // 17q25 // 6398 /// ENST00000269389 // SECTM1 // secreted and transmembrane 1 // 17q25 // 6398 /// AK290708 // SECTM1 // secreted and transmembrane 1 // 17q25 // 6398
3411810	1.58891	0.00113984	0.00970398	chr12	+	main	NM_001164595 // PDZRN4 // PDZ domain containing ring finger 4 // 12q12 // 29951 /// NM_013377 // PDZRN4 // PDZ domain containing ring finger 4 // 12q12 // 29951 /// ENST00000402685 // PDZRN4 // PDZ domain containing ring finger 4 // 12q12 // 29951 /// ENST00000298919 // PDZRN4 // PDZ domain containing ring finger 4 // 12q12 // 29951 /// AK131554 // PDZRN4 // PDZ domain containing ring finger 4 //…
2953536	1.5887	0.00464656	0.0197978	chr6	-	main	NM_024807 // TREML2 // triggering receptor expressed on myeloid cells-like 2 // 6p21.1 // 79865 /// ENST00000483722 // TREML2 // triggering receptor expressed on myeloid cells-like 2 // 6p21.1 // 79865 /// BC125078 // TREML2 // triggering receptor expressed on myeloid cells-like 2 // 6p21.1 // 79865 /// ENST00000373108 // TREML2 // triggering receptor expressed on myeloid cells-like 2 // 6p21.1 /…
3996142	1.58867	0.0123022	0.0364054	chrX	+	main	NM_020061 // OPN1LW // opsin 1 (cone pigments), long-wave-sensitive // Xq28 // 5956 /// NM_000513 // OPN1MW // opsin 1 (cone pigments), medium-wave-sensitive // Xq28 // 2652 /// NM_001048181 // OPN1MW2 // opsin 1 (cone pigments), medium-wave-sensitive 2 // Xq28 // 728458 /// ENST00000369951 // OPN1LW // opsin 1 (cone pigments), long-wave-sensitive // Xq28 // 5956 /// BC143790 // OPN1MW // opsin 1…
3510344	1.58864	0.00157973	0.0113326	chr13	-	main	NM_145286 // STOML3 // stomatin (EPB72)-like 3 // 13q13.3 // 161003 /// NM_001144033 // STOML3 // stomatin (EPB72)-like 3 // 13q13.3 // 161003 /// ENST00000379631 // STOML3 // stomatin (EPB72)-like 3 // 13q13.3 // 161003 /// ENST00000423210 // STOML3 // stomatin (EPB72)-like 3 // 13q13.3 // 161003 /// BC025760 // STOML3 // stomatin (EPB72)-like 3 // 13q13.3 // 161003
2659521	1.58854	0.0045255	0.0195239	chr3	+	main	NM_198565 // LRRC33 // leucine rich repeat containing 33 // 3q29 // 375387 /// ENST00000328557 // LRRC33 // leucine rich repeat containing 33 // 3q29 // 375387 /// AY358322 // LRRC33 // leucine rich repeat containing 33 // 3q29 // 375387
2655308	1.58843	0.0092791	0.0302839	chr3	+	main	NM_182537 // HTR3D // 5-hydroxytryptamine (serotonin) receptor 3 family member D // 3q27.1 // 200909 /// NM_001145143 // HTR3D // 5-hydroxytryptamine (serotonin) receptor 3 family member D // 3q27.1 // 200909 /// NM_001163646 // HTR3D // 5-hydroxytryptamine (serotonin) receptor 3 family member D // 3q27.1 // 200909 /// NM_182589 // HTR3E // 5-hydroxytryptamine (serotonin) receptor 3, family membe…
3975455	1.58833	0.000159106	0.00418409	chrX	+	main	NM_022076 // DUSP21 // dual specificity phosphatase 21 // Xp11.4-p11.23 // 63904 /// ENST00000339042 // DUSP21 // dual specificity phosphatase 21 // Xp11.4-p11.23 // 63904 /// AF533018 // DUSP21 // dual specificity phosphatase 21 // Xp11.4-p11.23 // 63904
3726252	1.58826	0.00461246	0.0197289	chr17	+	main	NM_000023 // SGCA // sarcoglycan, alpha (50kDa dystrophin-associated glycoprotein) // 17q21 // 6442 /// NM_001135697 // SGCA // sarcoglycan, alpha (50kDa dystrophin-associated glycoprotein) // 17q21 // 6442 /// ENST00000262018 // SGCA // sarcoglycan, alpha (50kDa dystrophin-associated glycoprotein) // 17q21 // 6442 /// ENST00000344627 // SGCA // sarcoglycan, alpha (50kDa dystrophin-associated gly…
3315181	1.58826	0.00559505	0.0219523	chr10	-	main	NM_015722 // CALY // calcyon neuron-specific vesicular protein // 10q26.3 // 50632 /// ENST00000252939 // CALY // calcyon neuron-specific vesicular protein // 10q26.3 // 50632 /// AF225903 // CALY // calcyon neuron-specific vesicular protein // 10q26.3 // 50632 /// ENST00000368558 // CALY // calcyon neuron-specific vesicular protein // 10q26.3 // 50632 /// ENST00000368556 // CALY // calcyon neuro…
3723671	1.5881	0.00282539	0.0151019	chr17	+	main	NM_175882 // IMP5 // intramembrane protease 5 // 17q21.31 // 162540 /// ENST00000329196 // IMP5 // intramembrane protease 5 // 17q21.31 // 162540 /// BC022041 // IMP5 // intramembrane protease 5 // 17q21.31 // 162540
3725714	1.58799	0.0320227	0.0707967	chr17	+	main	NM_007225 // NXPH3 // neurexophilin 3 // 17q21.33 // 11248 /// ENST00000328741 // NXPH3 // neurexophilin 3 // 17q21.33 // 11248 /// AY358526 // NXPH3 // neurexophilin 3 // 17q21.33 // 11248
3347939	1.58797	0.00410946	0.0185279	chr11	+	main	NM_207645 // C11orf87 // chromosome 11 open reading frame 87 // 11q22.3 // 399947 /// ENST00000327419 // C11orf87 // chromosome 11 open reading frame 87 // 11q22.3 // 399947 /// BC068577 // C11orf87 // chromosome 11 open reading frame 87 // 11q22.3 // 399947
4033459	1.58779	0.00651155	0.0242596	chrY	-	main	NM_003140 // SRY // sex determining region Y // Yp11.3 // 6736 /// ENST00000383070 // SRY // sex determining region Y // Yp11.3 // 6736 /// L10101 // SRY // sex determining region Y // Yp11.3 // 6736
3771642	1.58766	0.00239006	0.013866	chr17	-	main	NM_134268 // CYGB // cytoglobin // 17q25.3 // 114757 /// NR_033357 // PRCD // progressive rod-cone degeneration // 17q25.1 // 768206 /// ENST00000293230 // CYGB // cytoglobin // 17q25.3 // 114757 /// BC029798 // CYGB // cytoglobin // 17q25.3 // 114757 /// AK125617 // PRCD // progressive rod-cone degeneration // 17q25.1 // 768206
4053322	1.58745	0.0070325	0.025476	chr1	-	main	BC114926 // C1orf222 // chromosome 1 open reading frame 222 // 1p36.33 // 339457
3671695	1.58744	0.00637069	0.0239452	chr16	+	main	NM_021197 // WFDC1 // WAP four-disulfide core domain 1 // 16q24.3 // 58189 /// ENST00000219454 // WFDC1 // WAP four-disulfide core domain 1 // 16q24.3 // 58189 /// AF302109 // WFDC1 // WAP four-disulfide core domain 1 // 16q24.3 // 58189
2614663	1.58742	0.0011445	0.009718	chr3	+	main	NM_052953 // LRRC3B // leucine rich repeat containing 3B // 3p24 // 116135 /// ENST00000417744 // LRRC3B // leucine rich repeat containing 3B // 3p24 // 116135 /// ENST00000396641 // LRRC3B // leucine rich repeat containing 3B // 3p24 // 116135 /// ENST00000456208 // LRRC3B // leucine rich repeat containing 3B // 3p24 // 116135 /// BC040656 // LRRC3B // leucine rich repeat containing 3B // 3p24 /…
3434681	1.58742	0.00233777	0.0137168	chr12	+	main	NM_000545 // HNF1A // HNF1 homeobox A // 12q22-qter|12q24.2 // 6927 /// ENST00000257555 // HNF1A // HNF1 homeobox A // 12q22-qter|12q24.2 // 6927 /// HM449088 // HNF1A // HNF1 homeobox A // 12q22-qter|12q24.2 // 6927 /// ENST00000340577 // HNF1A // HNF1 homeobox A // 12q22-qter|12q24.2 // 6927 /// ENST00000344370 // HNF1A // HNF1 homeobox A // 12q22-qter|12q24.2 // 6927
2951369	1.58735	0.00283817	0.0151218	chr6	-	main	NM_018679 // TCP11 // t-complex 11 homolog (mouse) // 6p21.31 // 6954 /// NM_001093728 // TCP11 // t-complex 11 homolog (mouse) // 6p21.31 // 6954 /// ENST00000311875 // TCP11 // t-complex 11 homolog (mouse) // 6p21.31 // 6954 /// ENST00000244645 // TCP11 // t-complex 11 homolog (mouse) // 6p21.31 // 6954 /// ENST00000373979 // TCP11 // t-complex 11 homolog (mouse) // 6p21.31 // 6954 /// ENST0000…
2959197	1.58734	0.0184643	0.0478928	chr6	-	main	NM_016571 // LGSN // lengsin, lens protein with glutamine synthetase domain // 6pter-q22.33 // 51557 /// NM_001143940 // LGSN // lengsin, lens protein with glutamine synthetase domain // 6pter-q22.33 // 51557 /// ENST00000370657 // LGSN // lengsin, lens protein with glutamine synthetase domain // 6pter-q22.33 // 51557 /// AF242388 // LGSN // lengsin, lens protein with glutamine synthetase domain …
3188200	1.58717	0.0462971	0.092767	chr9	+	main	NM_001005236 // OR1L1 // olfactory receptor, family 1, subfamily L, member 1 // 9q33.2 // 26737 /// ENST00000373686 // OR1L1 // olfactory receptor, family 1, subfamily L, member 1 // 9q33.2 // 26737 /// ENST00000309623 // OR1L1 // olfactory receptor, family 1, subfamily L, member 1 // 9q33.2 // 26737
3632806	1.58716	0.000830937	0.00841542	chr15	-	main	NM_022369 // STRA6 // stimulated by retinoic acid gene 6 homolog (mouse) // 15q24.1 // 64220 /// NM_001142618 // STRA6 // stimulated by retinoic acid gene 6 homolog (mouse) // 15q24.1 // 64220 /// NM_001142617 // STRA6 // stimulated by retinoic acid gene 6 homolog (mouse) // 15q24.1 // 64220 /// NM_001142619 // STRA6 // stimulated by retinoic acid gene 6 homolog (mouse) // 15q24.1 // 64220 /// NM…
3274898	1.58696	0.0197954	0.0503695	chr10	-	main	NM_024803 // TUBAL3 // tubulin, alpha-like 3 // 10p15.1 // 79861 /// NM_001171864 // TUBAL3 // tubulin, alpha-like 3 // 10p15.1 // 79861 /// ENST00000380419 // TUBAL3 // tubulin, alpha-like 3 // 10p15.1 // 79861 /// ENST00000479328 // TUBAL3 // tubulin, alpha-like 3 // 10p15.1 // 79861 /// AK025318 // TUBAL3 // tubulin, alpha-like 3 // 10p15.1 // 79861 /// ENST00000315971 // TUBAL3 // tubulin, al…
2315674	1.58684	0.000970205	0.00903731	chr1	+	main	NM_001130413 // SCNN1D // sodium channel, nonvoltage-gated 1, delta // 1p36.3-p36.2 // 6339 /// NM_002978 // SCNN1D // sodium channel, nonvoltage-gated 1, delta // 1p36.3-p36.2 // 6339 /// ENST00000338555 // SCNN1D // sodium channel, nonvoltage-gated 1, delta // 1p36.3-p36.2 // 6339 /// ENST00000325425 // SCNN1D // sodium channel, nonvoltage-gated 1, delta // 1p36.3-p36.2 // 6339 /// ENST00000400…
4001785	1.58683	0.000769915	0.00822455	chrX	-	main	NM_001001671 // MAP3K15 // mitogen-activated protein kinase kinase kinase 15 // Xp22.12 // 389840 /// NM_000284 // PDHA1 // pyruvate dehydrogenase (lipoamide) alpha 1 // Xp22.1 // 5160 /// NM_001173454 // PDHA1 // pyruvate dehydrogenase (lipoamide) alpha 1 // Xp22.1 // 5160 /// NM_001173455 // PDHA1 // pyruvate dehydrogenase (lipoamide) alpha 1 // Xp22.1 // 5160 /// NM_001173456 // PDHA1 // pyruv…
3365601	1.58672	0.000542598	0.007013	chr11	-	main	NM_006906 // PTPN5 // protein tyrosine phosphatase, non-receptor type 5 (striatum-enriched) // 11p15.1 // 84867 /// NM_032781 // PTPN5 // protein tyrosine phosphatase, non-receptor type 5 (striatum-enriched) // 11p15.1 // 84867 /// NM_001039970 // PTPN5 // protein tyrosine phosphatase, non-receptor type 5 (striatum-enriched) // 11p15.1 // 84867 /// ENST00000396170 // PTPN5 // protein tyrosine pho…
3204680	1.5867	0.00511651	0.0208516	chr9	-	main	NM_014450 // SIT1 // signaling threshold regulating transmembrane adaptor 1 // 9p13-p12 // 27240 /// ENST00000259608 // SIT1 // signaling threshold regulating transmembrane adaptor 1 // 9p13-p12 // 27240 /// BC102029 // SIT1 // signaling threshold regulating transmembrane adaptor 1 // 9p13-p12 // 27240
3120567	1.58666	0.000151382	0.00406801	chr8	+	main	NM_145754 // KIFC2 // kinesin family member C2 // 8q24.3 // 90990 /// NM_003923 // FOXH1 // forkhead box H1 // 8q24.3 // 8928 /// ENST00000301332 // KIFC2 // kinesin family member C2 // 8q24.3 // 90990 /// ENST00000377317 // FOXH1 // forkhead box H1 // 8q24.3 // 8928 /// BC017311 // KIFC2 // kinesin family member C2 // 8q24.3 // 90990 /// ENST00000301331 // KIFC2 // kinesin family member C2 // 8q…
2514908	1.58641	0.00209206	0.0130656	chr2	+	main	NM_001003845 // SP5 // Sp5 transcription factor // 2q31.1 // 389058 /// ENST00000375281 // SP5 // Sp5 transcription factor // 2q31.1 // 389058 /// AB096175 // SP5 // Sp5 transcription factor // 2q31.1 // 389058
2949299	1.58637	0.00941819	0.0305684	chr6	-	main	NM_025261 // LY6G6C // lymphocyte antigen 6 complex, locus G6C // 6p21.33 // 80740 /// ENST00000383413 // LY6G6C // lymphocyte antigen 6 complex, locus G6C // 6p21.33 // 80740 /// ENST00000375819 // LY6G6C // lymphocyte antigen 6 complex, locus G6C // 6p21.33 // 80740 /// ENST00000428121 // LY6G6C // lymphocyte antigen 6 complex, locus G6C // 6p21.33 // 80740 /// ENST00000428498 // LY6G6C // lymp…
2717078	1.58633	0.00216467	0.013298	chr4	+	main	NM_005980 // S100P // S100 calcium binding protein P // 4p16 // 6286 /// ENST00000296370 // S100P // S100 calcium binding protein P // 4p16 // 6286 /// AF539739 // S100P // S100 calcium binding protein P // 4p16 // 6286
2391172	1.58605	0.00212261	0.0131571	chr1	-	main	NM_003327 // TNFRSF4 // tumor necrosis factor receptor superfamily, member 4 // 1p36 // 7293 /// ENST00000379236 // TNFRSF4 // tumor necrosis factor receptor superfamily, member 4 // 1p36 // 7293 /// BC105070 // TNFRSF4 // tumor necrosis factor receptor superfamily, member 4 // 1p36 // 7293 /// ENST00000379234 // TNFRSF4 // tumor necrosis factor receptor superfamily, member 4 // 1p36 // 7293 /// …
3317569	1.58594	0.00765382	0.0268947	chr11	+	main	---
3869339	1.58591	0.0251587	0.0596798	chr19	-	main	NM_021632 // ZNF350 // zinc finger protein 350 // 19q13.41 // 59348 /// AF309561 // ZNF350 // zinc finger protein 350 // 19q13.41 // 59348 /// ENST00000391795 // ZNF432 // zinc finger protein 432 // 19q13.41 // 9668
3934903	1.58589	0.010121	0.0320908	chr21	-	main	AF426264 // NCRNA00205 // non-protein coding RNA 205 // 21q22.3 // 257103
2756514	1.58573	0.000393995	0.00612858	chr4	-	main	NM_032219 // MFSD7 // major facilitator superfamily domain containing 7 // 4p16.3 // 84179 /// ENST00000322224 // MFSD7 // major facilitator superfamily domain containing 7 // 4p16.3 // 84179 /// ENST00000400159 // MYL5 // myosin, light chain 5, regulatory // 4p16.3 // 4636 /// AK292010 // MFSD7 // major facilitator superfamily domain containing 7 // 4p16.3 // 84179 /// ENST00000404286 // MFSD7 /…
3882413	1.58569	3.45e-05	0.00224805	chr20	+	main	NM_033197 // C20orf114 // chromosome 20 open reading frame 114 // 20q11.21 // 92747 /// ENST00000253354 // C20orf114 // chromosome 20 open reading frame 114 // 20q11.21 // 92747 /// AK290243 // C20orf114 // chromosome 20 open reading frame 114 // 20q11.21 // 92747 /// ENST00000375378 // C20orf114 // chromosome 20 open reading frame 114 // 20q11.21 // 92747 /// ENST00000423645 // C20orf114 // chro…
3982975	1.58562	0.0018343	0.0122078	chrX	+	main	NM_000307 // POU3F4 // POU class 3 homeobox 4 // Xq21.1 // 5456 /// ENST00000373200 // POU3F4 // POU class 3 homeobox 4 // Xq21.1 // 5456
2646327	1.58557	0.000165664	0.00424992	chr3	+	main	NM_173552 // C3orf58 // chromosome 3 open reading frame 58 // 3q24 // 205428 /// NM_001134470 // C3orf58 // chromosome 3 open reading frame 58 // 3q24 // 205428 /// ENST00000315691 // C3orf58 // chromosome 3 open reading frame 58 // 3q24 // 205428 /// BC037293 // C3orf58 // chromosome 3 open reading frame 58 // 3q24 // 205428
3644057	1.58538	0.00129363	0.0103039	chr16	+	main	NM_015133 // MAPK8IP3 // mitogen-activated protein kinase 8 interacting protein 3 // 16p13.3 // 23162 /// NM_001040439 // MAPK8IP3 // mitogen-activated protein kinase 8 interacting protein 3 // 16p13.3 // 23162 /// ENST00000250894 // MAPK8IP3 // mitogen-activated protein kinase 8 interacting protein 3 // 16p13.3 // 23162 /// ENST00000356010 // MAPK8IP3 // mitogen-activated protein kinase 8 intera…
2671728	1.58528	0.000470751	0.00660119	chr3	-	main	NM_022842 // CDCP1 // CUB domain containing protein 1 // 3p21.31 // 64866 /// NM_178181 // CDCP1 // CUB domain containing protein 1 // 3p21.31 // 64866 /// ENST00000296129 // CDCP1 // CUB domain containing protein 1 // 3p21.31 // 64866 /// ENST00000425231 // CDCP1 // CUB domain containing protein 1 // 3p21.31 // 64866 /// AF468010 // CDCP1 // CUB domain containing protein 1 // 3p21.31 // 64866
3526495	1.5851	0.000595443	0.00727785	chr13	-	main	BX647655 // DKFZp451A211 // DKFZp451A211 protein // 13q34 // 400169
2383606	1.58506	0.00694465	0.0252742	chr1	+	main	NR_024485 // LOC100130093 // hypothetical LOC100130093 // 1q42.13 // 100130093 /// NR_024486 // LOC100130093 // hypothetical LOC100130093 // 1q42.13 // 100130093 /// AK026908 // JMJD4 // jumonji domain containing 4 // 1q42.13 // 65094
3679918	1.58501	0.0122026	0.0362373	chr16	-	main	---
3845833	1.585	0.0144926	0.0405023	chr19	-	main	NM_198532 // C19orf35 // chromosome 19 open reading frame 35 // 19p13.3 // 374872 /// ENST00000342063 // C19orf35 // chromosome 19 open reading frame 35 // 19p13.3 // 374872
3089102	1.58485	8e-05	0.00323619	chr8	+	main	NM_001978 // EPB49 // erythrocyte membrane protein band 4.9 (dematin) // 8p21.1 // 2039 /// NM_001114136 // EPB49 // erythrocyte membrane protein band 4.9 (dematin) // 8p21.1 // 2039 /// NM_001114135 // EPB49 // erythrocyte membrane protein band 4.9 (dematin) // 8p21.1 // 2039 /// NM_001114138 // EPB49 // erythrocyte membrane protein band 4.9 (dematin) // 8p21.1 // 2039 /// NM_001114137 // EPB49 …
3304767	1.58476	0.00268373	0.014709	chr10	-	main	NM_015916 // CALHM2 // calcium homeostasis modulator 2 // 10pter-q26.12 // 51063 /// NR_024552 // CALHM2 // calcium homeostasis modulator 2 // 10pter-q26.12 // 51063 /// ENST00000369788 // CALHM2 // calcium homeostasis modulator 2 // 10pter-q26.12 // 51063 /// ENST00000260743 // CALHM2 // calcium homeostasis modulator 2 // 10pter-q26.12 // 51063 /// BC000039 // CALHM2 // calcium homeostasis modul…
7385511	1.58457	0.00679293	0.0249033	chr10	-	main	NM_003019 // SFTPD // surfactant protein D // 10q22.2-q23.1 // 6441 /// ENST00000372292 // SFTPD // surfactant protein D // 10q22.2-q23.1 // 6441 /// BC022318 // SFTPD // surfactant protein D // 10q22.2-q23.1 // 6441 /// ENST00000394567 // SFTPD // surfactant protein D // 10q22.2-q23.1 // 6441 /// ENST00000444384 // SFTPD // surfactant protein D // 10q22.2-q23.1 // 6441 /// ENST00000425200 // SFT…
3417356	1.58448	0.000214088	0.00475508	chr12	+	main	NM_032786 // ZC3H10 // zinc finger CCCH-type containing 10 // 12q13.2 // 84872 /// ENST00000257940 // ZC3H10 // zinc finger CCCH-type containing 10 // 12q13.2 // 84872 /// BC018708 // ZC3H10 // zinc finger CCCH-type containing 10 // 12q13.2 // 84872
3867573	1.58432	0.0276927	0.0638333	chr19	-	main	NM_000894 // LHB // luteinizing hormone beta polypeptide // 19q13.32 // 3972 /// NM_033043 // CGB5 // chorionic gonadotropin, beta polypeptide 5 // 19q13.32 // 93659 /// NM_033183 // CGB8 // chorionic gonadotropin, beta polypeptide 8 // 19q13.32 // 94115 /// NM_033378 // CGB2 // chorionic gonadotropin, beta polypeptide 2 // 19q13.32 // 114336 /// NM_033142 // CGB7 // chorionic gonadotropin, beta …
2451567	1.58408	1.63e-05	0.00168649	chr1	-	main	NM_004997 // MYBPH // myosin binding protein H // 1q32.1 // 4608 /// ENST00000255416 // MYBPH // myosin binding protein H // 1q32.1 // 4608 /// BC044226 // MYBPH // myosin binding protein H // 1q32.1 // 4608
3884316	1.58384	0.00799183	0.0275394	chr20	+	main	---
3352040	1.5836	0.0118125	0.035427	chr11	+	main	NR_033122 // PDZD3 // PDZ domain containing 3 // 11q23.3 // 79849 /// NM_001168468 // PDZD3 // PDZ domain containing 3 // 11q23.3 // 79849 /// NM_024791 // PDZD3 // PDZ domain containing 3 // 11q23.3 // 79849 /// ENST00000355547 // PDZD3 // PDZ domain containing 3 // 11q23.3 // 79849 /// ENST00000322712 // PDZD3 // PDZ domain containing 3 // 11q23.3 // 79849 /// AK091966 // PDZD3 // PDZ domain co…
3261053	1.58344	0.035105	0.0755767	chr10	+	main	---
3831188	1.58336	0.0172033	0.0455891	---	---	normgene->intron	---
3715935	1.5832	0.000150014	0.00406327	chr17	+	main	NM_016518 // PIPOX // pipecolic acid oxidase // 17q11.2 // 51268 /// ENST00000323372 // PIPOX // pipecolic acid oxidase // 17q11.2 // 51268 /// BC008960 // PIPOX // pipecolic acid oxidase // 17q11.2 // 51268 /// ENST00000419875 // PIPOX // pipecolic acid oxidase // 17q11.2 // 51268
[truncated: 2,583 more rows]
