# Supplementary material for: The histone demethylase KDM4B regulates peritoneal seeding of ovarian cancer
Source: Oncogene. 2016 Nov 21;36(18):2565–76. doi: 10.1038/onc.2016.412 (PMC5418103; doi:10.1038/onc.2016.412)
Supplement: Supplementary Table S7 [file onc2016412x11.xlsx]

## Sheet: Sheet1
Supplemental Table S7. List of Antibodies Used in the Study.
Assay	Antigen	Supplier	Product NO.	Description	Dilution
Western	KDM4B	Cell Signaling	8639	Rabbit mAb	1:1,000
	HIF1α	BD	610959	Mouse mAb	1:1,000
	β-Actin	Sigma	A1978	Mouse mAb	1:2,000
	H3K9me3	Abcam	ab8898	Rabbit pAb	1 μg/ml
	H3K9me2	Abcam	ab1220	Mouse mAb	1 μg/ml
	H3K9me	Abcam	ab9045	Rabbit pAb	1:500
	H3K36me3	Abcam	ab9050	Rabbit pAb	0.5 μg/ml
	H3K36me2	Abcam	ab9049	Rabbit pAb	0.5 μg/ml
	H3K36me	Abcam	ab9048	Rabbit pAb	1:1,000
	histone H3	Abcam	ab1791	Rabbit pAb	1:4,000
	α-Tubulin	Thermo	MS-581-PABX	Mouse mAb	1:2,000
ChIP	KDM4B	Cell Signaling	8639	Rabbit mAb	1:100
	histone H3	Abcam	ab1791	Rabbit pAb	2 μg per 1 million cells
	H3K9me3	Abcam	ab8898	Rabbit pAb	2-4 μg per 25 μg chromatin
	IgG control	Cell Signaling	3900S	Rabbit mAb	560 ng/ml as control for KDM4B; 2μg per ChIP as control for histones
IHC	KDM4B	Cell Signaling	8639	Rabbit mAb	1:100
	IgG control	Cell Signaling	3900S	Rabbit mAb	1:100
	CA-IX	Thermo	MA5-15737	Mouse mAb	1:8000
	PAX8	Biocare	ACI438A	Mouse mAb	1:100
	Ki67	Thermo	RM-9106-S0	Rabbit mAb	1:800
	Pimonidazole	Hypoxyprobe, Inc.	70132-50-2	Mouse mAb	1:5000
