# Supplementary material for: The histone demethylase KDM4B regulates peritoneal seeding of ovarian cancer
Source: Oncogene. 2016 Nov 21;36(18):2565–76. doi: 10.1038/onc.2016.412 (PMC5418103; doi:10.1038/onc.2016.412)
Supplement: Supplementary Table S8 [file onc2016412x12.xlsx]

## Sheet: Sheet1
Supplemental Table S8. List of Primers Used for qRT-PCR and ChIP analysis.
Assay	Gene	Forward (5'-3')	Reverse (5'-3')
QRT-PCR	hsKDM4B	ggactgacggcaacctctac	cgtcctcaaactccacctg
QRT-PCR	hsKDM4A	gccgctagaagtttcagtgag	gcgtcccttggacttcttatt
QRT-PCR	hsKDM4C	aggcgccaagtgatgaag	gagaggtttcgcccaagact
QRT-PCR	hsKDM4D	ggacaagcctgtaccactgag	ctgcacccagaagccttg
QRT-PCR	hsPDGFB	ctggcatgcaagtgtgagac	cgaatggtcacccgagttt
QRT-PCR	hsIGFBP1	aatggattttatcacagcagacag	ggtagacgcaccagcagagt
QRT-PCR	hsLCN2	ctccacctcagacctgatcc	acataccacttcccctggaat
QRT-PCR	hsLOXL2	tgacctgctgaacctcaatg	tggcacactcgtaattcttctg
QRT-PCR	hsLOX	ggatacggcactggctactt	gacgcctggatgtagtaggg
QRT-PCR	18S rRNA	gcccgaagcgtttactttga	tccattattcctagctgcggtatc
QRT-PCR	hsGAPDH	agccacatcgctcagacac	gcccaatacgaccaaatcc
Assay	Gene	Forward (5'-3')	Reverse (5'-3')	Genomic coordinates
ChIP	PDGFB-1	gagccctccgccttaacc	cagccaggcgcaggaa	chr22:39,638,710-39,638,763
ChIP	PDGFB-2	cctggcactcgggagctt	tccaggttgaggctagatgga	chr22:39,641,397-39,641,470
ChIP	LCN2	aagtgtttccgcaggagttg	gggatctagggtgggttgat	chr9:130,911,623-130,911,702
ChIP	LOX	actgagcgcaggaacttctc	cactggttccaagctggcta	chr5:121,413,216-121,413,314
ChIP	LOXL2-1	agcgcctgcgtaaaagttgt	gctacagctgatcccaatcttga	chr8:23,260,663-23,260,733
ChIP	LOXL2-2	tgccttgtccacctcctatcc	aacactttcattcggcagcttt	chr8:23,261,969-23,262,053
ChIP	DESERT-C16D8	gagcaagcagaccctaatgc	ctgtccactcaggagccttc	chr16:62,316,298-62,316,449
